# Supplementary material for: Computational drug repositioning for peripheral arterial disease: prediction of anti-inflammatory and pro-angiogenic therapeutics
Source: Front Pharmacol. 2015 Aug 25;6:179. doi: 10.3389/fphar.2015.00179 (PMC4548203; doi:10.3389/fphar.2015.00179)
Supplement: Supplementary file 1 [file Table1.XLS]

## Sheet: Angiome_DrugBank
Table S1 Angiome and repositioned drugs
Name	Description	Degree of nodes in angiome	Drugs from DrugBank
JUN	jun oncogene	123	Vinblastine	Irbesartan	Arsenic trioxide
SRC	v-src sarcoma (Schmidt-Ruppin A-2) viral oncogene homolog (avian)	94	Dasatinib	RU84687	RU79256	N6-Benzyl Adenosine-5'-Diphosphate	RU85493	RU78262	Phosphonotyrosine	Malonic acid	RU83876	RU90395	RU79072	RU78783	1-Tert-Butyl-3-(4-Chloro-Phenyl)-1h-Pyrazolo[3,4-D]Pyrimidin-4-Ylamine	PASBN	RU82129	PAS219	DPI59	RU82197	Phenylphosphate	RU78300	Cysteine Sulfenic Acid	RU79073	RU82209	ISO24	RU85053	RU78299	Oxalic Acid	RU78191	Citric Acid	RU81843	4-[(4-METHYL-1-PIPERAZINYL)METHYL]-N-[3-[[4-(3-PYRIDINYL)-2-PYRIMIDINYL]AMINO]PHENYL]-BENZAMIDE	Purvalanol A	1-[1-(3-aminophenyl)-3-tert-butyl-1H-pyrazol-5-yl]-3-naphthalen-1-ylurea	1-[1-(3-aminophenyl)-3-tert-butyl-1H-pyrazol-5-yl]-3-phenylurea	3-[4-AMINO-1-(1-METHYLETHYL)-1H-PYRAZOLO[3,4-D]PYRIMIDIN-3-YL]PHENOL	N-[4-(3-BROMO-PHENYLAMINO)-QUINAZOLIN-6-YL]-ACRYLAMIDE	[4-({4-[(5-cyclopropyl-1H-pyrazol-3-yl)amino]quinazolin-2-yl}amino)phenyl]acetonitrile	1-cyclopentyl-3-(1H-pyrrolo[2,3-b]pyridin-5-yl)-1H-pyrazolo[3,4-d]pyrimidin-4-amine	1-cyclobutyl-3-(3,4-dimethoxyphenyl)-1H-pyrazolo[3,4-d]pyrimidin-4-amine	1-(1-methylethyl)-3-quinolin-6-yl-1H-pyrazolo[3,4-d]pyrimidin-4-amine	2-(4-CARCOXY-5-ISOPROPYLTHIAZOLYL)BENZOPIPERIDINE	N-(4-PHENYLAMINO-QUINAZOLIN-6-YL)-ACRYLAMIDE	(2E)-N-{4-[(3-bromophenyl)amino]quinazolin-6-yl}-4-(dimethylamino)but-2-enamide
MYC	v-myc myelocytomatosis viral oncogene homolog (avian)	90	Nadroparin
GRB2	growth factor receptor-bound protein 2	87	Pegademase bovine	4-[(10s,14s,18s)-18-(2-Amino-2-Oxoethyl)-14-(1-Naphthylmethyl)-8,17,20-Trioxo-7,16,19-Triazaspiro[5.14]Icos-11-En-10-Yl]Benzylphosphonic Acid
TP53	tumor protein p53	86	1-(9-ethyl-9H-carbazol-3-yl)-N-methylmethanamine
EGFR	epidermal growth factor receptor (erythroblastic leukemia viral (v-erb-b) oncogene homolog, avian)	80	Cetuximab	Trastuzumab	Lidocaine	Gefitinib	Erlotinib	Lapatinib	Panitumumab	Flavopiridol	S-{3-[(4-ANILINOQUINAZOLIN-6-YL)AMINO]-3-OXOPROPYL}-L-CYSTEINE	N-[4-(3-BROMO-PHENYLAMINO)-QUINAZOLIN-6-YL]-ACRYLAMIDE	3-CHLORO-4-FLUORO-N-[(4Z)-7-METHOXY-6-(3-MORPHOLIN-4-YLPROPOXY)QUINAZOLIN-4(1H)-YLIDENE]ANILINE
PIK3R1	phosphoinositide-3-kinase, regulatory subunit 1 (alpha)	70	Isoproterenol	(1S,6BR,9AS,11R,11BR)-9A,11B-DIMETHYL-1-[(METHYLOXY)METHYL]-3,6,9-TRIOXO-1,6,6B,7,8,9,9A,10,11,11B-DECAHYDRO-3H-FURO[4,3,2-DE]INDENO[4,5-H][2]BENZOPYRAN-11-YL ACETATE
MAPK1	mitogen-activated protein kinase 1	69	Isoproterenol	Arsenic trioxide	Olomoucine	Phosphonothreonine	Purvalanol	SB220025	N,N-DIMETHYL-4-(4-PHENYL-1H-PYRAZOL-3-YL)-1H-PYRROLE-2-CARBOXAMIDE	N-BENZYL-4-[4-(3-CHLOROPHENYL)-1H-PYRAZOL-3-YL]-1H-PYRROLE-2-CARBOXAMIDE	(S)-N-(1-(3-CHLORO-4-FLUOROPHENYL)-2-HYDROXYETHYL)-4-(4-(3-CHLOROPHENYL)-1H-PYRAZOL-3-YL)-1H-PYRROLE-2-CARBOXAMIDE	(3R,5Z,8S,9S,11E)-8,9,16-TRIHYDROXY-14-METHOXY-3-METHYL-3,4,9,10-TETRAHYDRO-1H-2-BENZOXACYCLOTETRADECINE-1,7(8H)-DIONE	5-(2-PHENYLPYRAZOLO[1,5-A]PYRIDIN-3-YL)-1H-PYRAZOLO[3,4-C]PYRIDAZIN-3-AMINE	(1aR,8S,13S,14S,15aR)-5,13,14-trihydroxy-3-methoxy-8-methyl-8,9,13,14,15,15a-hexahydro-6H-oxireno[k][2]benzoxacyclotetradecine-6,12(1aH)-dione	[4-({5-(AMINOCARBONYL)-4-[(3-METHYLPHENYL)AMINO]PYRIMIDIN-2-YL}AMINO)PHENYL]ACETIC ACID	4-[5-(4-FLUORO-PHENYL)-2-(4-METHANESULFINYL-PHENYL)-3H-IMIDAZOL-4-YL]-PYRIDINE
CTNNB1	catenin (cadherin-associated protein), beta 1, 88kDa	69	Urea
ESR1	estrogen receptor 1	64	Diethylstilbestrol	Chlorotrianisene	Conjugated Estrogens	Etonogestrel	Desogestrel	Levonorgestrel	Progesterone	Raloxifene	Norgestrel	Toremifene	Medroxyprogesterone	Estrone	Tamoxifen	Estradiol	Ethynodiol Diacetate	Clomifene	Dienestrol	Fulvestrant	Norgestimate	Ethinyl Estradiol	Melatonin	Trilostane	Naloxone	Fluoxymesterone	Estramustine	Mestranol	Danazol	Allylestrenol	Estriol	Estropipate	Quinestrol	Norelgestromin	Genistein	Compound 15	Compound 19	Compound 16	Compound 18	Compound 4-D	1-[4-(Octahydro-Pyrido[1,2-a]Pyrazin-2-Yl)-Phenyl]-2-Phenyl-1,2,3,4-Tetrahydro-Isoquinolin-6-Ol	2-Phenyl-1-[4-(2-Piperidin-1-Yl-Ethoxy)-Phenyl]-1,2,3,4-Tetrahydro-Isoquinolin-6-Ol	17-METHYL-17-ALPHA-DIHYDROEQUILENIN	4-(2-amino-1-methyl-1H-imidazo[4,5-b]pyridin-6-yl)phenol	[5-HYDROXY-2-(4-HYDROXYPHENYL)-1-BENZOFURAN-7-YL]ACETONITRILE	4-[(1S,2S,5S)-5-(HYDROXYMETHYL)-8-METHYL-3-OXABICYCLO[3.3.1]NON-7-EN-2-YL]PHENOL	4-[(1S,2S,5S,9R)-5-(HYDROXYMETHYL)-8,9-DIMETHYL-3-OXABICYCLO[3.3.1]NON-7-EN-2-YL]PHENOL	4-[(1S,2S,5S)-5-(HYDROXYMETHYL)-6,8,9-TRIMETHYL-3-OXABICYCLO[3.3.1]NON-7-EN-2-YL]PHENOL	(2R,3R,4S)-3-(4-HYDROXYPHENYL)-4-METHYL-2-[4-(2-PYRROLIDIN-1-YLETHOXY)PHENYL]CHROMAN-6-OL
FYN	FYN oncogene related to SRC, FGR, YES	60	Dasatinib	1-Methoxy-2-[2-(2-Methoxy-Ethoxy]-Ethane
CREBBP	CREB binding protein	59	9-ACETYL-2,3,4,9-TETRAHYDRO-1H-CARBAZOL-1-ONE
AKT1	v-akt murine thymoma viral oncogene homolog 1	58	Adenosine triphosphate	Arsenic trioxide	Inositol 1,3,4,5-Tetrakisphosphate	N-[2-(5-methyl-4H-1,2,4-triazol-3-yl)phenyl]-7H-pyrrolo[2,3-d]pyrimidin-4-amine	5-(5-chloro-7H-pyrrolo[2,3-d]pyrimidin-4-yl)-4,5,6,7-tetrahydro-1H-imidazo[4,5-c]pyridine	Adenosine triphosphate
PTPN11	protein tyrosine phosphatase, non-receptor type 11; similar to protein tyrosine phosphatase, non-receptor type 11	57	Dodecane-Trimethylamine
MAPK3	hypothetical LOC100271831; mitogen-activated protein kinase 3	55	Sulindac	Arsenic trioxide	Purvalanol	5-iodotubercidin
CSNK2A1	casein kinase 2, alpha 1 polypeptide pseudogene; casein kinase 2, alpha 1 polypeptide	54	(5-Oxo-5,6-Dihydro-Indolo[1,2-a]Quinazolin-7-Yl)-Acetic Acid	1,8-Di-Hydroxy-4-Nitro-Xanthen-9-One	Resveratrol	1,8-Di-Hydroxy-4-Nitro-Anthraquinone	Benzamidine	5,8-Di-Amino-1,4-Dihydroxy-Anthraquinone	Phosphoaminophosphonic Acid-Adenylate Ester	Tetrabromo-2-Benzotriazole	DIMETHYL-(4,5,6,7-TETRABROMO-1H-BENZOIMIDAZOL-2-YL)-AMINE	S-METHYL-4,5,6,7-TETRABROMO-BENZIMIDAZOLE	N1,N2-ETHYLENE-2-METHYLAMINO-4,5,6,7-TETRABROMO-BENZIMIDAZOLE	3-METHYL-1,6,8-TRIHYDROXYANTHRAQUINONE	3,8-DIBROMO-7-HYDROXY-4-METHYL-2H-CHROMEN-2-ONE	19-(cyclopropylamino)-4,6,7,15-tetrahydro-5H-16,1-(azenometheno)-10,14-(metheno)pyrazolo[4,3-o][1,3,9]triazacyclohexadecin-8(9H)-one	N,N'-DIPHENYLPYRAZOLO[1,5-A][1,3,5]TRIAZINE-2,4-DIAMINE	4-(2-(1H-IMIDAZOL-4-YL)ETHYLAMINO)-2-(PHENYLAMINO)PYRAZOLO[1,5-A][1,3,5]TRIAZINE-8-CARBONITRILE	2-(CYCLOHEXYLMETHYLAMINO)-4-(PHENYLAMINO)PYRAZOLO[1,5-A][1,3,5]TRIAZINE-8-CARBONITRILE	2-(4-CHLOROBENZYLAMINO)-4-(PHENYLAMINO)PYRAZOLO[1,5-A][1,3,5]TRIAZINE-8-CARBONITRILE	2-(4-ETHYLPIPERAZIN-1-YL)-4-(PHENYLAMINO)PYRAZOLO[1,5-A][1,3,5]TRIAZINE-8-CARBONITRILE	N-(3-(8-CYANO-4-(PHENYLAMINO)PYRAZOLO[1,5-A][1,3,5]TRIAZIN-2-YLAMINO)PHENYL)ACETAMIDE	2,3,7,8-tetrahydroxychromeno[5,4,3-cde]chromene-5,10-dione	5,6-dichloro-1-beta-D-ribofuranosyl-1H-benzimidazole	1,2,5,8-tetrahydroxyanthracene-9,10-dione
RB1	retinoblastoma 1	54	Insulin recombinant	Insulin, porcine
TGFBR1	transforming growth factor, beta receptor 1	50	4-(3-Pyridin-2-Yl-1h-Pyrazol-4-Yl)Quinoline	Naphthyridine Inhibitor	3-(4-Fluorophenyl)-2-(6-Methylpyridin-2-Yl)-5,6-Dihydro-4h-Pyrrolo[1,2-B]Pyrazole	N-[4-(5-fluoro-6-methylpyridin-2-yl)-5-quinoxalin-6-yl-1H-imidazol-2-yl]acetamide	2-(6-methylpyridin-2-yl)-N-pyridin-4-ylquinazolin-4-amine	N-1H-indazol-5-yl-2-(6-methylpyridin-2-yl)quinazolin-4-amine
AR	androgen receptor	50	Levonorgestrel	Spironolactone	Flutamide	Oxandrolone	Testosterone	Nilutamide	Fludrocortisone	Dromostanolone	Nandrolone phenpropionate	Bicalutamide	Fluoxymesterone	Drospirenone	Danazol	Testosterone Propionate	Cyproterone	Methyltestosterone	Nandrolone decanoate	Delta1-dihydrotestosterone	Boldenone	Calusterone	Flufenamic Acid	Dihydrotestosterone	(2r)-N-[4-Cyano-3-(Trifluoromethyl)Phenyl]-3-[(4-Fluorophenyl)Sulfonyl]-2-Hydroxy-2-Methylpropanamide	Methyltrienolone	(3AALPHA,4ALPHA,7ALPHA,7AALPHA)- 3A,4,7,7A-TETRAHYDRO-2-(4-NITRO-1-NAPHTHALENYL)-4,7-ETHANO-1H-ISOINDOLE-1,3(2H)-DIONE	17-HYDROXY-18A-HOMO-19-NOR-17ALPHA-PREGNA-4,9,11-TRIEN-3-ONE	(2S)-N-(4-cyano-3-iodophenyl)-3-(4-cyanophenoxy)-2-hydroxy-2-methylpropanamide	2-CHLORO-4-[(7R,7AS)-7-HYDROXY-1,3-DIOXOTETRAHYDRO-1H-PYRROLO[1,2-C]IMIDAZOL-2(3H)-YL]-3-METHYLBENZONITRILE	(2S)-3-(4-chloro-3-fluorophenoxy)-N-[4-cyano-3-(trifluoromethyl)phenyl]-2-hydroxy-2-methylpropanamide	4-{[(1R,2S)-1,2-dihydroxy-2-methyl-3-(4-nitrophenoxy)propyl]amino}-2-(trifluoromethyl)benzonitrile	(2S)-2-hydroxy-2-methyl-N-[4-nitro-3-(trifluoromethyl)phenyl]-3-(pentafluorophenoxy)propanamide	(2S)-3-[4-(acetylamino)phenoxy]-2-hydroxy-2-methyl-N-[4-nitro-3-(trifluoromethyl)phenyl]propanamide	(R)-3-BROMO-2-HYDROXY-2-METHYL-N-[4-NITRO-3-(TRIFLUOROMETHYL)PHENYL]PROPANAMIDE	(5S,8R,9S,10S,13R,14S,17S)-13-{2-[(3,5-DIFLUOROBENZYL)OXY]ETHYL}-17-HYDROXY-10-METHYLHEXADECAHYDRO-3H-CYCLOPENTA[A]PHENANTHREN-3-ONE	S-3-(4-FLUOROPHENOXY)-2-HYDROXY-2-METHYL-N-[4-NITRO-3-(TRIFLUOROMETHYL)PHENYL]PROPANAMIDE	1-TERT-BUTYL-3-(2,5-DIMETHYLBENZYL)-1H-PYRAZOLO[3,4-D]PYRIMIDIN-4-AMINE	4-[(7R,7AS)-7-HYDROXY-1,3-DIOXOTETRAHYDRO-1H-PYRROLO[1,2-C]IMIDAZOL-2(3H)-YL]-1-NAPHTHONITRILE	2-chloro-4-{[(1R,3Z,7S,7aS)-7-hydroxy-1-(trifluoromethyl)tetrahydro-1H-pyrrolo[1,2-c][1,3]oxazol-3-ylidene]amino}-3-methylbenzonitrile	6-[BIS(2,2,2-TRIFLUOROETHYL)AMINO]-4-(TRIFLUOROMETHYL)QUINOLIN-2(1H)-ONE	3-[(4-AMINO-1-TERT-BUTYL-1H-PYRAZOLO[3,4-D]PYRIMIDIN-3-YL)METHYL]PHENOL	Dromostanolone	Nandrolone phenpropionate	Fluoxymesterone	Delta1-dihydrotestosterone	Boldenone	Calusterone	Dihydrotestosterone
PRKCA	protein kinase C, alpha	49	Phosphatidylserine	Vitamin E	Phosphatidylserine	Vitamin E
CASP3	caspase 3, apoptosis-related cysteine peptidase	48	Minocycline	5-[4-(1-Carboxymethyl-2-Oxo-Propylcarbamoyl)-Benzylsulfamoyl]-2-Hydroxy-Benzoic Acid	2-HYDROXY-5-(2-MERCAPTO-ETHYLSULFAMOYL)-BENZOIC ACID	methyl (3S)-3-[(tert-butoxycarbonyl)amino]-4-oxopentanoate	1-METHYL-5-(2-PHENOXYMETHYL-PYRROLIDINE-1-SULFONYL)-1H-INDOLE-2,3-DIONE	[N-(3-DIBENZYLCARBAMOYL-OXIRANECARBONYL)-HYDRAZINO]-ACETIC ACID	4-[5-(2-CARBOXY-1-FORMYL-ETHYLCARBAMOYL)-PYRIDIN-3-YL]-BENZOIC ACID	(1S)-2-oxo-1-phenyl-2-[(1,3,4-trioxo-1,2,3,4-tetrahydroisoquinolin-5-yl)amino]ethyl acetate	(1S)-1-(3-chlorophenyl)-2-oxo-2-[(1,3,4-trioxo-1,2,3,4-tetrahydroisoquinolin-5-yl)amino]ethyl acetate	N-[3-(2-fluoroethoxy)phenyl]-N'-(1,3,4-trioxo-1,2,3,4-tetrahydroisoquinolin-6-yl)butanediamide
SMAD2	SMAD family member 2	47	Phosphonoserine
HSP90AA1	heat shock protein 90kDa alpha (cytosolic), class A member 2; heat shock protein 90kDa alpha (cytosolic), class A member 1	47	Rifabutin	Nedocromil	9-Butyl-8-(2,5-Dimethoxy-Benzyl)-9h-Purin-6-Ylamine	Geldanamycin	8-(2-Chloro-3,4,5-Trimethoxy-Benzyl)-2-Fluoro-9-Pent-4-Ylnyl-9h-Purin-6-Ylamine	9-Butyl-8-(3,4,5-Trimethoxybenzyl)-9h-Purin-6-Amine	4-(1,3-Benzodioxol-5-Yl)-5-(5-Ethyl-2,4-Dihydroxyphenyl)-2h-Pyrazole-3-Carboxylic Acid	17-Dmag	8-(2,5-Dimethoxy-Benzyl)-2-Fluoro-9h-Purin-6-Ylamine	8-(2,5-Dimethoxy-Benzyl)-2-Fluoro-9-Pent-9h-Purin-6-Ylamine	Adenosine-5'-Diphosphate	9-Butyl-8-(2-Chloro-3,4,5-Trimethoxy-Benzyl)-9h-Purin-6-Ylamine	4-(1h-Imidazol-4-Yl)-3-(5-Ethyl-2,4-Dihydroxy-Phenyl)-1h-Pyrazole	9-Butyl-8-(3-Methoxybenzyl)-9h-Purin-6-Amine	9-Butyl-8-(4-Methoxybenzyl)-9h-Purin-6-Amine	9-Butyl-8-(2,5-Dimethoxy-Benzyl)-2-Fluoro-9h-Purin-6-Ylamine	8-Benzo[1,3]Dioxol-,5-Ylmethyl-9-Butyl-2-Fluoro-9h-Purin-6-Ylamine	8-(2-Chloro-3,4,5-Trimethoxy-Benzyl)-9-Pent-4-Ylnyl-9h-Purin-6-Ylamine	N-[4-(AMINOSULFONYL)BENZYL]-5-(5-CHLORO-2,4-DIHYDROXYPHENYL)-1H-PYRAZOLE-4-CARBOXAMIDE	N-(4-ACETYLPHENYL)-5-(5-CHLORO-2,4-DIHYDROXYPHENYL)-1H-PYRAZOLE-4-CARBOXAMIDE	4-CHLORO-6-(4-{4-[4-(METHYLSULFONYL)BENZYL]PIPERAZIN-1-YL}-1H-PYRAZOL-5-YL)BENZENE-1,3-DIOL	5-(5-CHLORO-2,4-DIHYDROXYPHENYL)-N-ETHYL-4-PIPERAZIN-1-YL-1H-PYRAZOLE-3-CARBOXAMIDE	5-(5-chloro-2,4-dihydroxyphenyl)-N-ethyl-4-[4-(morpholin-4-ylmethyl)phenyl]isoxazole-3-carboxamide	5-(5-CHLORO-2,4-DIHYDROXYPHENYL)-N-ETHYL-4-(4-METHOXYPHENYL)ISOXAZOLE-3-CARBOXAMIDE	2-amino-4-[2,4-dichloro-5-(2-pyrrolidin-1-ylethoxy)phenyl]-N-ethylthieno[2,3-d]pyrimidine-6-carboxamide	4-CHLORO-6-(4-PIPERAZIN-1-YL-1H-PYRAZOL-5-YL)BENZENE-1,3-DIOL	(3E)-3-[(phenylamino)methylidene]dihydrofuran-2(3H)-one	6-(3-BROMO-2-NAPHTHYL)-1,3,5-TRIAZINE-2,4-DIAMINE	3-({2-[(2-AMINO-6-METHYLPYRIMIDIN-4-YL)ETHYNYL]BENZYL}AMINO)-1,3-OXAZOL-2(3H)-ONE	N-[(2-AMINO-6-METHYLPYRIMIDIN-4-YL)METHYL]-3-{[(E)-(2-OXODIHYDROFURAN-3(2H)-YLIDENE)METHYL]AMINO}BENZENESULFONAMIDE	5-(5-CHLORO-2,4-DIHYDROXYPHENYL)-N-ETHYL-4-(4-METHOXYPHENYL)-1H-PYRAZOLE-3-CARBOXAMIDE	4-bromo-6-(6-hydroxy-1,2-benzisoxazol-3-yl)benzene-1,3-diol	4-[4-(2,3-DIHYDRO-1,4-BENZODIOXIN-6-YL)-3-METHYL-1H-PYRAZOL-5-YL]-6-ETHYLBENZENE-1,3-DIOL	4-chloro-6-{5-[(2-morpholin-4-ylethyl)amino]-1,2-benzisoxazol-3-yl}benzene-1,3-diol	8-(6-BROMO-BENZO[1,3]DIOXOL-5-YLSULFANYL)-9-(3-ISOPROPYLAMINO-PROPYL)-ADENINE	4-methyl-7,8-dihydro-5H-thiopyrano[4,3-d]pyrimidin-2-amine	(5E,7S)-2-amino-7-(4-fluoro-2-pyridin-3-ylphenyl)-4-methyl-7,8-dihydroquinazolin-5(6H)-one oxime	8-BENZO[1,3]DIOXOL-,5-YLMETHYL-9-BUTYL-9H-	4-{[(2R)-2-(2-methylphenyl)pyrrolidin-1-yl]carbonyl}benzene-1,3-diol	2-(1H-pyrrol-1-ylcarbonyl)benzene-1,3,5-triol	2-[(2-methoxyethyl)amino]-4-(4-oxo-1,2,3,4-tetrahydro-9H-carbazol-9-yl)benzamide	4-(2-methoxyethoxy)-6-methylpyrimidin-2-amine	4-(2,4-dichlorophenyl)-5-phenyldiazenyl-pyrimidin-2-amine	3,6-DIAMINO-5-CYANO-4-(4-ETHOXYPHENYL)THIENO[2,3-B]PYRIDINE-2-CARBOXAMIDE	2-AMINO-4-(2,4-DICHLOROPHENYL)-N-ETHYLTHIENO[2,3-D]PYRIMIDINE-6-CARBOXAMIDE
PTK2	PTK2 protein tyrosine kinase 2	46	Adenosine-5'-Diphosphate	7-PYRIDIN-2-YL-N-(3,4,5-TRIMETHOXYPHENYL)-7H-PYRROLO[2,3-D]PYRIMIDIN-2-AMINE	2-({5-CHLORO-2-[(2-METHOXY-4-MORPHOLIN-4-YLPHENYL)AMINO]PYRIMIDIN-4-YL}AMINO)-N-METHYLBENZAMIDE	N-(4-chlorobenzyl)-N',N'-dimethyl-N-pyridin-2-ylethane-1,2-diamine
RAF1	v-raf-1 murine leukemia viral oncogene homolog 1	46	Sorafenib
LCK	lymphocyte-specific protein tyrosine kinase	45	Dasatinib	{4-[2-Acetylamino-2-(3-Carbamoyl-2-Cyclohexylmethoxy-6,7,8,9-Tetrahydro-5h-Benzocyclohepten-5ylcarbamoyl)-Ethyl]-2-Phosphono-Phenyl}-Phosphonic Acid	Staurosporine	1-Tert-Butyl-3-(4-Chloro-Phenyl)-1h-Pyrazolo[3,4-D]Pyrimidin-4-Ylamine	(4-{2-Acetylamino-2-[1-(3-Carbamoyl-4-Cyclohexylmethoxy-Phenyl)-Ethylcarbamoyl}-Ethyl}-2-Phosphono-Phenoxy)-Acetic Acid	Phosphoaminophosphonic Acid-Adenylate Ester	3-(2-AMINOQUINAZOLIN-6-YL)-4-METHYL-N-[3-(TRIFLUOROMETHYL)PHENYL]BENZAMIDE	2,3-DIPHENYL-N-(2-PIPERAZIN-1-YLETHYL)FURO[2,3-B]PYRIDIN-4-AMINE	5,6-DIPHENYL-N-(2-PIPERAZIN-1-YLETHYL)FURO[2,3-D]PYRIMIDIN-4-AMINE	N-(2-chlorophenyl)-5-phenylimidazo[1,5-a]pyrazin-8-amine	N-(2,6-dimethylphenyl)-5-phenylimidazo[1,5-a]pyrazin-8-amine	N-(2-chloro-6-methylphenyl)-8-[(3S)-3-methylpiperazin-1-yl]imidazo[1,5-a]quinoxalin-4-amine
HDAC1	histone deacetylase 1	44	Vorinostat
ABL1	c-abl oncogene 1, receptor tyrosine kinase	43	Adenosine triphosphate	Imatinib	Dasatinib	Nilotinib	N-[4-Methyl-3-[[4-(3-Pyridinyl)-2-Pyrimidinyl]Amino]Phenyl]-3-Pyridinecarboxamide	2-{[(6-OXO-1,6-DIHYDROPYRIDIN-3-YL)METHYL]AMINO}-N-[4-PROPYL-3-(TRIFLUOROMETHYL)PHENYL]BENZAMIDE	1-[4-(PYRIDIN-4-YLOXY)PHENYL]-3-[3-(TRIFLUOROMETHYL)PHENYL]UREA	MYRISTIC ACID	6-(2,6-DICHLOROPHENYL)-2-{[3-(HYDROXYMETHYL)PHENYL]AMINO}-8-METHYLPYRIDO[2,3-D]PYRIMIDIN-7(8H)-ONE	5-[3-(2-METHOXYPHENYL)-1H-PYRROLO[2,3-B]PYRIDIN-5-YL]-N,N-DIMETHYLPYRIDINE-3-CARBOXAMIDE	2-amino-5-[3-(1-ethyl-1H-pyrazol-5-yl)-1H-pyrrolo[2,3-b]pyridin-5-yl]-N,N-dimethylbenzamide	Adenosine triphosphate
TNFRSF1A	tumor necrosis factor receptor superfamily, member 1A	42	6-[3-(4-Morpholinyl)Propyl]-2-(3-Nitrophenyl)-5-Thioxo-5,6,-Dihydro-7h-Thienol[2',3':4,5]Pyrrolo[1,2-C]Imidazol-7-One
NFKB1	nuclear factor of kappa light polypeptide gene enhancer in B-cells 1	42	Thalidomide	Pranlukast	Triflusal	Thalidomide
PRKCD	protein kinase C, delta	41	13-Acetylphorbol
ITGB3	integrin, beta 3 (platelet glycoprotein IIIa, antigen CD61)	41	Abciximab	Eptifibatide	Antithymocyte globulin	Tirofiban
JAK2	Janus kinase 2	40	2-(1,1-DIMETHYLETHYL)9-FLUORO-3,6-DIHYDRO-7H-BENZ[H]-IMIDAZ[4,5-F]ISOQUINOLIN-7-ONE	5-phenyl-1H-indazol-3-amine	4-(3-amino-1H-indazol-5-yl)-N-tert-butylbenzenesulfonamide	4-[(2-{4-[(CYCLOPROPYLCARBAMOYL)AMINO]-1H-PYRAZOL-3-YL}-1H-BENZIMIDAZOL-6-YL)METHYL]MORPHOLIN-4-IUM	3-{(3R,4R)-4-methyl-3-[methyl(7H-pyrrolo[2,3-d]pyrimidin-4-yl)amino]piperidin-1-yl}-3-oxopropanenitrile
PLG	plasminogen	40	Alteplase	Urokinase	Reteplase	Anistreplase	Tenecteplase	Streptokinase	Tranexamic Acid	Aminocaproic Acid	Aprotinin	Bicine	Aprotinin
FGF2	fibroblast growth factor 2 (basic)	40	Sucralfate	Pentosan Polysulfate	Sirolimus	1,4-Dideoxy-O2-Sulfo-Glucuronic Acid	N,O6-Disulfo-Glucosamine	1,4-Dideoxy-5-Dehydro-O2-Sulfo-Glucuronic Acid
ERBB2	v-erb-b2 erythroblastic leukemia viral oncogene homolog 2, neuro/glioblastoma derived oncogene homolog (avian)	40	Trastuzumab	Lapatinib
MAPK8	mitogen-activated protein kinase 8	39	2,6-Dihydroanthra/1,9-Cd/Pyrazol-6-One	6-CHLORO-9-HYDROXY-1,3-DIMETHYL-1,9-DIHYDRO-4H-PYRAZOLO[3,4-B]QUINOLIN-4-ONE	2-({2-[(3-HYDROXYPHENYL)AMINO]PYRIMIDIN-4-YL}AMINO)BENZAMIDE	N-(4-AMINO-5-CYANO-6-ETHOXYPYRIDIN-2-YL)-2-(4-BROMO-2,5-DIMETHOXYPHENYL)ACETAMIDE	5-CYANO-N-(2,5-DIMETHOXYBENZYL)-6-ETHOXYPYRIDINE-2-CARBOXAMIDE	2-fluoro-6-{[2-({2-methoxy-4-[(methylsulfonyl)methyl]phenyl}amino)-7H-pyrrolo[2,3-d]pyrimidin-4-yl]amino}benzamide
PRKACA	protein kinase, cAMP-dependent, catalytic, alpha	39	Pentanal	Balanol Analog 2	Balanol Analog 8	N-Octane	Phosphonothreonine	Balanol Analog 1	3,5-Diiodotyrosine	Balanol	Phosphonoserine	S,S-(2-Hydroxyethyl)Thiocysteine	HYDROXYFASUDIL	(1S)-2-(1H-INDOL-3-YL)-1-{[(5-ISOQUINOLIN-6-YLPYRIDIN-3-YL)OXY]METHYL}ETHYLAMINE	(2S)-1-{[5-(1H-INDAZOL-5-YL)PYRIDIN-3-YL]OXY}-3-[(7AS)-7AH-INDOL-3-YL]PROPAN-2-AMINE	(1S)-2-(1H-INDOL-3-YL)-1-[({5-[(E)-2-PYRIDIN-4-YLVINYL]PYRIDIN-3-YL}OXY)METHYL]ETHYLAMINE	(2S)-1-(6H-INDOL-3-YL)-3-{[5-(7H-PYRAZOLO[3,4-C]PYRIDIN-5-YL)PYRIDIN-3-YL]OXY}PROPAN-2-AMINE	(1S)-1-(1H-INDOL-3-YLMETHYL)-2-(2-PYRIDIN-4-YL-[1,7]NAPHTYRIDIN-5-YLOXY)-EHYLAMINE	N-[(1S)-2-AMINO-1-(2,4-DICHLOROBENZYL)ETHYL]-5-[2-(METHYLAMINO)PYRIMIDIN-4-YL]THIOPHENE-2-CARBOXAMIDE	3-(1H-INDOL-3-YL)-4-{1-[2-(1-METHYLPYRROLIDIN-2-YL)ETHYL]-1H-INDOL-3-YL}-1H-PYRROLE-2,5-DIONE	(4R,2S)-5'-(4-(4-CHLOROBENZYLOXY)PYRROLIDIN-2-YLMETHANESULFONYL)ISOQUINOLINE	N-METHYL-1-[4-(9H-PURIN-6-YL)PHENYL]METHANAMINE	(S)-1-PHENYL-1-[4-(9H-PURIN-6-YL)PHENYL]METHANAMINE	6-{4-[4-(4-CHLOROPHENYL)PIPERIDIN-4-YL]PHENYL}-9H-PURINE	(2R)-2-(4-CHLOROPHENYL)-2-[4-(1H-PYRAZOL-4-YL)PHENYL]ETHANAMINE	(2S)-2-(4-CHLOROPHENYL)-2-[4-(1H-PYRAZOL-4-YL)PHENYL]ETHANAMINE	4-(4-CHLOROPHENYL)-4-[4-(1H-PYRAZOL-4-YL)PHENYL]PIPERIDINE	(2R)-2-(4-CHLOROPHENYL)-2-PHENYLETHANAMINE	(S)-2-METHYL-1-[(4-METHYL-5-ISOQUINOLINE)SULFONYL]-HOMOPIPERAZINE	ISOQUINOLINE-5-SULFONIC ACID (2-(2-(4-CHLOROBENZYLOXY)ETHYLAMINO)ETHYL)AMIDE	N-[2-(4-BROMOCINNAMYLAMINO)ETHYL]-5-ISOQUINOLINE SULFONAMIDE	1-(5-ISOQUINOLINESULFONYL)-2-METHYLPIPERAZINE	N-[2-(METHYLAMINO)ETHYL]-5-ISOQUINOLINESULFONAMIDE	2-[4-(3-METHYL-1H-PYRAZOL-4-YL)PHENYL]ETHANAMINE	(2S)-1-(1H-INDOL-3-YL)-3-{[5-(3-METHYL-1H-INDAZOL-5-YL)PYRIDIN-3-YL]OXY}PROPAN-2-AMINE	3-pyridin-4-yl-1H-indazole	5-benzyl-1,3-thiazol-2-amine	1-[4-(4-chlorophenyl)-1-(7H-pyrrolo[2,3-d]pyrimidin-4-yl)piperidin-4-yl]methanamine	1-[4-(4-chlorobenzyl)-1-(7H-pyrrolo[2,3-d]pyrimidin-4-yl)piperidin-4-yl]methanamine	4-(4-chlorobenzyl)-1-(7H-pyrrolo[2,3-d]pyrimidin-4-yl)piperidin-4-aminium	5-(1,4-DIAZEPAN-1-SULFONYL)ISOQUINOLINE	MYRISTIC ACID	(2S)-1-{[5-(3-METHYL-1H-INDAZOL-5-YL)PYRIDIN-3-YL]OXY}-3-PHENYLPROPAN-2-AMINE	3-PYRIDIN-4-YL-2,4-DIHYDRO-INDENO[1,2-.C.] PYRAZOLE	(R)-TRANS-4-(1-AMINOETHYL)-N-(4-PYRIDYL) CYCLOHEXANECARBOXAMIDE
ITGB1	integrin, beta 1 (fibronectin receptor, beta polypeptide, antigen CD29 includes MDF2, MSK12)	37	Antithymocyte globulin
APP	amyloid beta (A4) precursor protein	37	Methionine Sulfoxide
TGFB1	transforming growth factor, beta 1	36	Hyaluronidase
ITGAV	integrin, alpha V (vitronectin receptor, alpha polypeptide, antigen CD51)	35	Antithymocyte globulin
THBS1	thrombospondin 1	35	Fucose
KDR	kinase insert domain receptor (a type III receptor tyrosine kinase)	35	Sorafenib	Sunitinib	N-(4-{4-AMINO-6-[4-(METHYLOXY)PHENYL]FURO[2,3-D]PYRIMIDIN-5-YL}PHENYL)-N'-[2-FLUORO-5-(TRIFLUOROMETHYL)PHENYL]UREA	4-[[2-[[4-chloro-3-(trifluoromethyl)phenyl]amino]-3H-benzimidazol-5-yl]oxy]-N-methyl-pyridine-2-carboxamide	N-(4-phenoxyphenyl)-2-[(pyridin-4-ylmethyl)amino]nicotinamide	N-cyclopropyl-6-[(6,7-dimethoxyquinolin-4-yl)oxy]naphthalene-1-carboxamide	6-chloro-N-pyrimidin-5-yl-3-{[3-(trifluoromethyl)phenyl]amino}-1,2-benzisoxazole-7-carboxamide	N-(CYCLOPROPYLMETHYL)-4-(METHYLOXY)-3-({5-[3-(3-PYRIDINYL)PHENYL]-1,3-OXAZOL-2-YL}AMINO)BENZENESULFONAMIDE	N-[5-(ETHYLSULFONYL)-2-METHOXYPHENYL]-5-[3-(2-PYRIDINYL)PHENYL]-1,3-OXAZOL-2-AMINE	3-(2-aminoquinazolin-6-yl)-1-(3,3-dimethylindolin-6-yl)-4-methylpyridin-2(1H)-one	3-(2-aminoquinazolin-6-yl)-4-methyl-1-[3-(trifluoromethyl)phenyl]pyridin-2(1H)-one	N'-(6-aminopyridin-3-yl)-N-(2-cyclopentylethyl)-4-methyl-benzene-1,3-dicarboxamide	N~4~-methyl-N~4~-(3-methyl-1H-indazol-6-yl)-N~2~-(3,4,5-trimethoxyphenyl)pyrimidine-2,4-diamine	N~4~-(3-methyl-1H-indazol-6-yl)-N~2~-(3,4,5-trimethoxyphenyl)pyrimidine-2,4-diamine
HRAS	v-Ha-ras Harvey rat sarcoma viral oncogene homolog	34	Hexane-1,6-Diol	Trifluoroethanol	Guanosine-5'-Triphosphate	Guanosine-5'-Diphosphate	N,N'-DIMETHYL-N-(ACETYL)-N'-(7-NITROBENZ-2-OXA-1,3-DIAZOL-4-YL)ETHYLENEDIAMINE
MMP2	matrix metallopeptidase 2 (gelatinase A, 72kDa gelatinase, 72kDa type IV collagenase)	34	Marimastat	Captopril	SC-74020
FGFR3	fibroblast growth factor receptor 3	34	Palifermin
CHUK	conserved helix-loop-helix ubiquitous kinase	33	Aminosalicylic Acid	Mesalazine	Sulfasalazine
SYK	spleen tyrosine kinase	33	Staurosporine	Sti-571	N-(2-hydroxy-1,1-dimethylethyl)-1-methyl-3-(1H-pyrrolo[2,3-b]pyridin-2-yl)-1H-indole-5-carboxamide	6-({5-fluoro-2-[(3,4,5-trimethoxyphenyl)amino]pyrimidin-4-yl}amino)-2,2-dimethyl-2H-pyrido[3,2-b][1,4]oxazin-3(4H)-one	2-{2-[(3,5-dimethylphenyl)amino]pyrimidin-4-yl}-N-[(1S)-2-hydroxy-1-methylethyl]-4-methyl-1,3-thiazole-5-carboxamide	2-{[(1R,2S)-2-aminocyclohexyl]amino}-4-[(3-methylphenyl)amino]pyrimidine-5-carboxamide
PDGFRB	platelet-derived growth factor receptor, beta polypeptide	32	Becaplermin	Sorafenib	Imatinib	Dasatinib	Sunitinib
INSR	insulin receptor	32	Insulin recombinant	Insulin Lispro	Insulin Glargine	Insulin, porcine	Mecasermin	Insulin Aspart	Insulin Detemir	Insulin Glulisine	Adenosine-5'-[Beta, Gamma-Methylene]Triphosphate	[4-({5-(AMINOCARBONYL)-4-[(3-METHYLPHENYL)AMINO]PYRIMIDIN-2-YL}AMINO)PHENYL]ACETIC ACID
F2	coagulation factor II (thrombin)	32	Lepirudin	Bivalirudin	Drotrecogin alfa	Coagulation Factor IX	Menadione	Argatroban	Proflavine	Suramin	Ximelagatran	Dabigatran etexilate	Beta-(2-Naphthyl)-Alanine	Hemi-Babim	2-(2-Hydroxy-Phenyl)-1h-Benzoimidazole-5-Carboxamidine	Hirulog	4-Oxo-2-Phenylmethanesulfonyl-Octahydro-Pyrrolo[1,2-a]Pyrazine-6-Carboxylic Acid [1-(N-Hydroxycarbamimidoyl)-Piperidin-4-Ylmethyl]-Amide	4-Iodobenzo[B]Thiophene-2-Carboxamidine	CRA_8696	Gamma-Carboxy-Glutamic Acid	6-Chloro-2-(2-Hydroxy-Biphenyl-3-Yl)-1h-Indole-5-Carboxamidine	Lysophosphotidylserine	N-{2,2-DIFLUORO-2-[(2R)-PIPERIDIN-2-YL]ETHYL}-2-[2-(1H-1,2,4-TRIAZOL-1-YL)BENZYL][1,3]OXAZOLO[4,5-C]PYRIDIN-4-AMINE	TRANS-4-(GUANIDINOMETHYL)-CYCLOHEXANE-L-YL-D-3-CYCLOHEXYLALANYL-L-AZETIDINE-2-YL-D-TYROSINYL-L-HOMOARGININAMIDE	2-(3-CHLORO-6-{[2,2-DIFLUORO-2-(1-OXIDOPYRIDIN-2-YL)ETHYL]AMINO}-1-OXIDOPYRIDIN-2-YL)-N-[1-(3-CHLOROPHENYL)ETHYL]ACETAMIDE	1-GUANIDINO-4-(N-NITRO-BENZOYLAMINO-L-LEUCYL-L-PROLYLAMINO)BUTANE	1-GUANIDINO-4-(N-PHENYLMETHANESULFONYL-L-LEUCYL-L-PROLYLAMINO)BUTANE	methyl L-phenylalaninate	D-phenylalanyl-N-[(1S)-4-{[amino(iminio)methyl]amino}-1-(chloroacetyl)butyl]-L-prolinamide	(S)-N-(4-carbamimidoylbenzyl)-1-(2-(cyclopentylamino)ethanoyl)pyrrolidine-2-carboxamide	(S)-N-(4-carbamimidoylbenzyl)-1-(2-(cyclohexylamino)ethanoyl)pyrrolidine-2-carboxamide	N-cycloheptylglycyl-N-(4-carbamimidoylbenzyl)-L-prolinamide	2-(2-HYDROXY-BIPHENYL)-1H-BENZOIMIDAZOLE-5-CARBOXAMIDINE	N-cyclooctylglycyl-N-(4-carbamimidoylbenzyl)-L-prolinamide	N-ALLYL-5-AMIDINOAMINOOXY-PROPYLOXY-3-CHLORO-N-CYCLOPENTYLBENZAMIDE	6-(2-HYDROXY-CYCLOPENTYL)-7-OXO-HEPTANAMIDINE	6-CARBAMIMIDOYL-2-[2-HYDROXY-6-(4-HYDROXY-PHENYL)-INDAN-1-YL]-HEXANOIC ACID	6-CARBAMIMIDOYL-2-[2-HYDROXY-5-(3-METHOXY-PHENYL)-INDAN-1-YL]-HEXANOIC ACID	N-(3-chlorobenzyl)-1-(4-methylpentanoyl)-L-prolinamide	1-[2-AMINO-2-CYCLOHEXYL-ACETYL]-PYRROLIDINE-3-CARBOXYLIC ACID 5-CHLORO-2-(2-ETHYLCARBAMOYL-ETHOXY)-BENZYLAMIDE	1-[(2R)-2-aminobutanoyl]-N-(3-chlorobenzyl)-L-prolinamide	D-leucyl-N-(3-chlorobenzyl)-L-prolinamide	D-phenylalanyl-N-(3-chlorobenzyl)-L-prolinamide	1-butanoyl-N-(4-carbamimidoylbenzyl)-L-prolinamide	N-(4-carbamimidoylbenzyl)-1-(4-methylpentanoyl)-L-prolinamide	N-(4-carbamimidoylbenzyl)-1-(3-phenylpropanoyl)-L-prolinamide	1-[(2R)-2-aminobutanoyl]-N-(4-carbamimidoylbenzyl)-L-prolinamide	D-leucyl-N-(4-carbamimidoylbenzyl)-L-prolinamide	D-phenylalanyl-N-{4-[amino(iminio)methyl]benzyl}-L-prolinamide
GSK3B	glycogen synthase kinase 3 beta	32	Lithium	3-[3-(2,3-Dihydroxy-Propylamino)-Phenyl]-4-(5-Fluoro-1-Methyl-1h-Indol-3-Yl)-Pyrrole-2,5-Dione	I-5	N-(4-Methoxybenzyl)-N'-(5-Nitro-1,3-Thiazol-2-Yl)Urea	Staurosporine	Indirubin-3'-Monoxime	Adenosine-5'-Diphosphate	(3e)-6'-Bromo-2,3'-Biindole-2',3(1h,1'h)-Dione 3-Oxime	Alsterpaullone	Phosphoaminophosphonic Acid-Adenylate Ester	2-(1,3-benzodioxol-5-yl)-5-[(3-fluoro-4-methoxybenzyl)sulfanyl]-1,3,4-oxadiazole	5-[1-(4-methoxyphenyl)-1H-benzimidazol-6-yl]-1,3,4-oxadiazole-2(3H)-thione	(7S)-2-(2-aminopyrimidin-4-yl)-7-(2-fluoroethyl)-1,5,6,7-tetrahydro-4H-pyrrolo[3,2-c]pyridin-4-one	N-[2-(5-methyl-4H-1,2,4-triazol-3-yl)phenyl]-7H-pyrrolo[2,3-d]pyrimidin-4-amine	5-(5-chloro-7H-pyrrolo[2,3-d]pyrimidin-4-yl)-4,5,6,7-tetrahydro-1H-imidazo[4,5-c]pyridine	3-({[(3S)-3,4-dihydroxybutyl]oxy}amino)-1H,2'H-2,3'-biindol-2'-one	N-[(1S)-2-amino-1-phenylethyl]-5-(1H-pyrrolo[2,3-b]pyridin-4-yl)thiophene-2-carboxamide	4-(4-CHLOROPHENYL)-4-[4-(1H-PYRAZOL-4-YL)PHENYL]PIPERIDINE	ISOQUINOLINE-5-SULFONIC ACID (2-(2-(4-CHLOROBENZYLOXY)ETHYLAMINO)ETHYL)AMIDE	(2S)-1-(1H-INDOL-3-YL)-3-{[5-(3-METHYL-1H-INDAZOL-5-YL)PYRIDIN-3-YL]OXY}PROPAN-2-AMINE
JAK1	Janus kinase 1	31	2-(1,1-DIMETHYLETHYL)9-FLUORO-3,6-DIHYDRO-7H-BENZ[H]-IMIDAZ[4,5-F]ISOQUINOLIN-7-ONE	3-{(3R,4R)-4-methyl-3-[methyl(7H-pyrrolo[2,3-d]pyrimidin-4-yl)amino]piperidin-1-yl}-3-oxopropanenitrile
RAC1	ras-related C3 botulinum toxin substrate 1 (rho family, small GTP binding protein Rac1)	31	Guanosine-5'-Diphosphate
PTK2B	PTK2B protein tyrosine kinase 2 beta	31	Leflunomide	Genistein	4-{[4-{[(1R,2R)-2-(dimethylamino)cyclopentyl]amino}-5-(trifluoromethyl)pyrimidin-2-yl]amino}-N-methylbenzenesulfonamide
BCL2	B-cell CLL/lymphoma 2	31	Paclitaxel	Docetaxel	Rasagiline
FGFR1	fibroblast growth factor receptor 1	31	Palifermin	SU4984	3-(3-methoxybenzyl)-1H-pyrrolo[2,3-b]pyridine	(E)-[4-(3,5-difluorophenyl)-3H-pyrrolo[2,3-b]pyridin-3-ylidene](3-methoxyphenyl)methanol	3-[(3-(2-CARBOXYETHYL)-4-METHYLPYRROL-2-YL)METHYLENE]-2-INDOLINONE
MAPK14	mitogen-activated protein kinase 14	30	4-[5-[2-(1-Phenyl-Ethylamino)-Pyrimidin-4-Yl]-1-Methyl-4-(3-Trifluoromethylphenyl)-1h-Imidazol-2-Yl]-Piperidine	N-[(3z)-5-Tert-Butyl-2-Phenyl-1,2-Dihydro-3h-Pyrazol-3-Ylidene]-N'-(4-Chlorophenyl)Urea	1-(2,6-Dichlorophenyl)-5-(2,4-Difluorophenyl)-7-Piperidin-4-Yl-3,4-Dihydroquinolin-2(1h)-One	Inhibitor of P38 Kinase	6((S)-3-Benzylpiperazin-1-Yl)-3-(Naphthalen-2-Yl)-4-(Pyridin-4-Yl)Pyrazine	3-(4-Fluorophenyl)-1-Hydroxy-2-(Pyridin-4-Yl)-1h-Pyrrolo[3,2-B]Pyridine	1-(5-Tert-Butyl-2-Methyl-2h-Pyrazol-3-Yl)-3-(4-Chloro-Phenyl)-Urea	3-(Benzyloxy)Pyridin-2-Amine	1-(2,6-Dichlorophenyl)-5-(2,4-Difluorophenyl)-7-Piperazin-1-Yl-3,4-Dihydroquinazolin-2(1h)-One	4-[3-Methylsulfanylanilino]-6,7-Dimethoxyquinazoline	1-(5-Tert-Butyl-2-P-Tolyl-2h-Pyrazol-3-Yl)-3-[4-(2-Morpholin-4-Yl-Ethoxy)-Naphthalen-1-Yl]-Urea	2-Chlorophenol	4-(Fluorophenyl)-1-Cyclopropylmethyl-5-(2-Amino-4-Pyrimidinyl)Imidazole	SB220025	4-(2-HYDROXYBENZYLAMINO)-N-(3-(4-FLUOROPHENOXY)PHENYL)PIPERIDINE-1-SULFONAMIDE	Triazolopyridine	1-[1-(3-aminophenyl)-3-tert-butyl-1H-pyrazol-5-yl]-3-naphthalen-1-ylurea	N-ethyl-4-{[5-(methoxycarbamoyl)-2-methylphenyl]amino}-5-methylpyrrolo[2,1-f][1,2,4]triazine-6-carboxamide	N-[2-methyl-5-(methylcarbamoyl)phenyl]-2-{[(1R)-1-methylpropyl]amino}-1,3-thiazole-5-carboxamide	5-(2,6-dichlorophenyl)-2-[(2,4-difluorophenyl)sulfanyl]-6H-pyrimido[1,6-b]pyridazin-6-one	N-cyclopropyl-4-methyl-3-[1-(2-methylphenyl)phthalazin-6-yl]benzamide	4-{4-[({[4-CHLORO-3-(TRIFLUOROMETHYL)PHENYL]AMINO}CARBONYL)AMINO]PHENOXY}-N-METHYLPYRIDINE-2-CARBOXAMIDE	4-PHENOXY-N-(PYRIDIN-2-YLMETHYL)BENZAMIDE	4-[5-(3-IODO-PHENYL)-2-(4-METHANESULFINYL-PHENYL)-1H-IMIDAZOL-4-YL]-PYRIDINE	N-cyclopropyl-2',6-dimethyl-4'-(5-methyl-1,3,4-oxadiazol-2-yl)biphenyl-3-carboxamide	4-[3-(4-FLUOROPHENYL)-1H-PYRAZOL-4-YL]PYRIDINE	4-{4-[(5-hydroxy-2-methylphenyl)amino]quinolin-7-yl}-1,3-thiazole-2-carbaldehyde	N-(3-cyanophenyl)-2'-methyl-5'-(5-methyl-1,3,4-oxadiazol-2-yl)-4-biphenylcarboxamide	N-(cyclopropylmethyl)-2'-methyl-5'-(5-methyl-1,3,4-oxadiazol-2-yl)biphenyl-4-carboxamide	N~3~-cyclopropyl-N~4~'-(cyclopropylmethyl)-6-methylbiphenyl-3,4'-dicarboxamide	3-{3-bromo-4-[(2,4-difluorobenzyl)oxy]-6-methyl-2-oxopyridin-1(2H)-yl}-N,4-dimethylbenzamide	2-fluoro-4-[4-(4-fluorophenyl)-1H-pyrazol-3-yl]pyridine	2-{4-[5-(4-chlorophenyl)-4-pyrimidin-4-yl-1H-pyrazol-3-yl]piperidin-1-yl}-2-oxoethanol	N-(3-TERT-BUTYL-1H-PYRAZOL-5-YL)-N'-{4-CHLORO-3-[(PYRIDIN-3-YLOXY)METHYL]PHENYL}UREA	N-[4-CHLORO-3-(PYRIDIN-3-YLOXYMETHYL)-PHENYL]-3-FLUORO-	3-FLUORO-5-MORPHOLIN-4-YL-N-[3-(2-PYRIDIN-4-YLETHYL)-1H-INDOL-5-YL]BENZAMIDE	3-FLUORO-N-1H-INDOL-5-YL-5-MORPHOLIN-4-YLBENZAMIDE	3-(1-NAPHTHYLMETHOXY)PYRIDIN-2-AMINE	3-(2-CHLOROPHENYL)-1-(2-{[(1S)-2-HYDROXY-1,2-DIMETHYLPROPYL]AMINO}PYRIMIDIN-4-YL)-1-(4-METHOXYPHENYL)UREA	8-(2-CHLOROPHENYLAMINO)-2-(2,6-DIFLUOROPHENYLAMINO)-9-ETHYL-9H-PURINE-1,7-DIIUM	2-(2,6-DIFLUOROPHENOXY)-N-(2-FLUOROPHENYL)-9-ISOPROPYL-9H-PURIN-8-AMINE	N,4-dimethyl-3-[(1-phenyl-1H-pyrazolo[3,4-d]pyrimidin-4-yl)amino]benzamide	N-cyclopropyl-3-{[1-(2,4-difluorophenyl)-7-methyl-6-oxo-6,7-dihydro-1H-pyrazolo[3,4-b]pyridin-4-yl]amino}-4-methylbenzamide	N-cyclopropyl-4-methyl-3-{2-[(2-morpholin-4-ylethyl)amino]quinazolin-6-yl}benzamide	6-[4-(2-fluorophenyl)-1,3-oxazol-5-yl]-N-(1-methylethyl)-1,3-benzothiazol-2-amine	2-(ETHOXYMETHYL)-4-(4-FLUOROPHENYL)-3-[2-(2-HYDROXYPHENOXY)PYRIMIDIN-4-YL]ISOXAZOL-5(2H)-ONE	[5-AMINO-1-(4-FLUOROPHENYL)-1H-PYRAZOL-4-YL][3-(PIPERIDIN-4-YLOXY)PHENYL]METHANONE
MMP9	matrix metallopeptidase 9 (gelatinase B, 92kDa gelatinase, 92kDa type IV collagenase)	30	Marimastat	Minocycline	Captopril	Glucosamine	2-Amino-N,3,3-Trimethylbutanamide	2-{[Formyl(Hydroxy)Amino]Methyl}-4-Methylpentanoic Acid	5-(4-PHENOXYPHENYL)-5-(4-PYRIMIDIN-2-YLPIPERAZIN-1-YL)PYRIMIDINE-2,4,6(2H,3H)-TRIONE	(2R)-2-AMINO-3,3,3-TRIFLUORO-N-HYDROXY-2-{[(4-PHENOXYPHENYL)SULFONYL]METHYL}PROPANAMIDE	(3R)-4,4-DIFLUORO-3-[(4-METHOXYPHENYL)SULFONYL]BUTANOIC ACID
IKBKB	inhibitor of kappa light polypeptide gene enhancer in B-cells, kinase beta	30	Mesalazine	Sulfasalazine	Auranofin	Arsenic trioxide
HIF1A	hypoxia inducible factor 1, alpha subunit (basic helix-loop-helix transcription factor)	30	N-[(1-CHLORO-4-HYDROXYISOQUINOLIN-3-YL)CARBONYL]GLYCINE
FGF1	fibroblast growth factor 1 (acidic)	30	Pentosan Polysulfate	Amlexanox	Sucrose Octasulfate	Formic Acid	O2-Sulfo-Glucuronic Acid	N,O6-Disulfo-Glucosamine	Naphthalene Trisulfonate	5-AMINO-NAPHTALENE-2-MONOSULFONATE
CDC42	cell division cycle 42 (GTP binding protein, 25kDa); cell division cycle 42 pseudogene 2	29	Aminophosphonic Acid-Guanylate Ester	Guanosine-5'-Diphosphate
CDK2	cyclin-dependent kinase 2	29	Double Oxidized Cysteine	4-[5-(Trans-4-Aminocyclohexylamino)-3-Isopropylpyrazolo[1,5-a]Pyrimidin-7-Ylamino]-N,N-Dimethylbenzenesulfonamide	Staurosporine	Indirubin-3'-Monoxime	4-(2,4-Dimethyl-Thiazol-5-Yl)-Pyrimidin-2-Ylamine	Olomoucine	4-[(4-Imidazo[1,2-a]Pyridin-3-Ylpyrimidin-2-Yl)Amino]Benzenesulfonamide	2-Amino-6-Chloropyrazine	6-O-Cyclohexylmethyl Guanine	N-[4-(2-Methylimidazo[1,2-a]Pyridin-3-Yl)-2-Pyrimidinyl]Acetamide	1-Amino-6-Cyclohex-3-Enylmethyloxypurine	N-(5-Cyclopropyl-1h-Pyrazol-3-Yl)Benzamide	Purvalanol	[4-(2-Amino-4-Methyl-Thiazol-5-Yl)-Pyrimidin-2-Yl]-(3-Nitro-Phenyl)-Amine	5-{[(2-Amino-9h-Purin-6-Yl)Oxy]Methyl}-2-Pyrrolidinone	4-(2,4-Dimethyl-Thiazol-5-Yl)-Pyrimidin-2-Yl]-(4-Trifluoromethyl-Phenyl)-Amine	Hymenialdisine	(5-Chloropyrazolo[1,5-a]Pyrimidin-7-Yl)-(4-Methanesulfonylphenyl)Amine	4-(5-Bromo-2-Oxo-2h-Indol-3-Ylazo)-Benzenesulfonamide	4-(2,5-Dichloro-Thiophen-3-Yl)-Pyrimidin-2-Ylamine	4-[(6-Amino-4-Pyrimidinyl)Amino]Benzenesulfonamide	4-[3-Hydroxyanilino]-6,7-Dimethoxyquinazoline	SU9516	3-Pyridin-4-Yl-2,4-Dihydro-Indeno[1,2-.C.]Pyrazole	Flavopiridol	(2e,3s)-3-Hydroxy-5'-[(4-Hydroxypiperidin-1-Yl)Sulfonyl]-3-Methyl-1,3-Dihydro-2,3'-Biindol-2'(1'h)-One	1-[(2-Amino-6,9-Dihydro-1h-Purin-6-Yl)Oxy]-3-Methyl-2-Butanol	4-((3r,4s,5r)-4-Amino-3,5-Dihydroxy-Hex-1-Ynyl)-5-Fluoro-3-[1-(3-Methoxy-1h-Pyrrol-2-Yl)-Meth-(Z)-Ylidene]-1,3-Dihydro-Indol-2-One	Lysine Nz-Carboxylic Acid	[2-Amino-6-(2,6-Difluoro-Benzoyl)-Imidazo[1,2-a]Pyridin-3-Yl]-Phenyl-Methanone	Alsterpaullone	N-[4-(2,4-Dimethyl-1,3-Thiazol-5-Yl)Pyrimidin-2-Yl]-N'-Hydroxyimidoformamide	N'-(Pyrrolidino[2,1-B]Isoindolin-4-On-8-Yl)-N-(Pyridin-2-Yl)Urea	2-[Trans-(4-Aminocyclohexyl)Amino]-6-(Benzyl-Amino)-9-Cyclopentylpurine	4-[4-(4-Methyl-2-Methylamino-Thiazol-5-Yl)-Pyrimidin-2-Ylamino]-Phenol	3-[4-(2,4-Dimethyl-Thiazol-5-Yl)-Pyrimidin-2-Ylamino]-Phenol	PHENYLAMINOIMIDAZO(1,2-ALPHA)PYRIDINE	OLOMOUCINE II	TRIAZOLOPYRIMIDINE	4-[(7-OXO-7H-THIAZOLO[5,4-E]INDOL-8-YLMETHYL)-AMINO]-N-PYRIDIN-2-YL-BENZENESULFONAMIDE	(13R,15S)-13-METHYL-16-OXA-8,9,12,22,24-PENTAAZAHEXACYCLO[15.6.2.16,9.1,12,15.0,2,7.0,21,25]HEPTACOSA-1(24),2,4,6,17(25),18,20-HEPTAENE-23,26-DIONE	N-(3-CYCLOPROPYL-1H-PYRAZOL-5-YL)-2-(2-NAPHTHYL)ACETAMIDE	2-ANILINO-6-CYCLOHEXYLMETHOXYPURINE	1-(5-OXO-2,3,5,9B-TETRAHYDRO-1H-PYRROLO[2,1-A]ISOINDOL-9-YL)-3-(5-PYRROLIDIN-2-YL-1H-PYRAZOL-3-YL)-UREA	(5-phenyl-7-(pyridin-3-ylmethylamino)pyrazolo[1,5-a]pyrimidin-3-yl)methanol	2-(3,4-DIHYDROXYPHENYL)-8-(1,1-DIOXIDOISOTHIAZOLIDIN-2-YL)-3-HYDROXY-6-METHYL-4H-CHROMEN-4-ONE	(2R)-1-(DIMETHYLAMINO)-3-{4-[(6-{[2-FLUORO-5-(TRIFLUOROMETHYL)PHENYL]AMINO}PYRIMIDIN-4-YL)AMINO]PHENOXY}PROPAN-2-OL
NR3C1	nuclear receptor subfamily 3, group C, member 1 (glucocorticoid receptor)	29	Flunisolide	Diflorasone	Alclometasone	Medrysone	Amcinonide	Fluorometholone	Megestrol	Beclomethasone	Betamethasone	Desoximetasone	Fluticasone Propionate	Fluocinolone Acetonide	Halobetasol Propionate	Triamcinolone	Prednisone	Flumethasone Pivalate	Fludrocortisone	Hydrocortisone	Mometasone	Hydrocortamate	Mifepristone	Clocortolone	Flurandrenolide	Prednisolone	Loteprednol	Rimexolone	Methylprednisolone	Clobetasol	Fluocinonide	Prednicarbate	Fluoxymesterone	Budesonide	Dexamethasone	Desonide	Cortisone acetate	Paramethasone	Ciclesonide	Difluprednate	Hexane-1,6-Diol	Fluoxymesterone
FOS	v-fos FBJ murine osteosarcoma viral oncogene homolog	28	Nadroparin
CCND1	cyclin D1	27	Arsenic trioxide
CASP7	caspase 7, apoptosis-related cysteine peptidase	27	Fica	Dica
FGFR2	fibroblast growth factor receptor 2	27	Palifermin	Thalidomide	SU4984	4-[4-(1-Amino-1-Methylethyl)Phenyl]-5-Chloro-N-[4-(2-Morpholin-4-Ylethyl)Phenyl]Pyrimidin-2-Amine	Thalidomide
FGFR4	fibroblast growth factor receptor 4	26	Palifermin
VTN	vitronectin	25	Abciximab
RHOA	ras homolog gene family, member A	25	Guanosine-5'-Diphosphate
IGF1R	insulin-like growth factor 1 receptor	24	Insulin recombinant	Insulin Lispro	Insulin Glargine	Insulin, porcine	Mecasermin	Alpha-D-Mannose	Fucose	Phosphoaminophosphonic Acid-Adenylate Ester	(4Z)-6-bromo-4-({[4-(pyrrolidin-1-ylmethyl)phenyl]amino}methylidene)isoquinoline-1,3(2H,4H)-dione	3-[5-(1H-IMIDAZOL-1-YL)-7-METHYL-1H-BENZIMIDAZOL-2-YL]-4-[(PYRIDIN-2-YLMETHYL)AMINO]PYRIDIN-2(1H)-ONE
PTPN1	protein tyrosine phosphatase, non-receptor type 1	24	Tiludronate	3-(Oxalyl-Amino)-Naphthalene-2-Carboxylic Acid	Double Oxidized Cysteine	Compound 12, N-Acetyl-4-[(Carboxycarbonyl)(2-Carboxyphenyl)Amino]-N-Pentyl-1-Napthylalaniamide	Compound 15	Compound 9	2-(Oxalyl-Amino)-4,7-Dihydro-5h-Thieno[2,3-C]Thiopyran-3-Carboxylic Acid	3-(3,5-Dibromo-4-Hydroxy-Benzoyl)-2-Ethyl-Benzofuran-6-Sulfonic Acid (4-Sulfamoyl-Phenyl)-Amide	[[4-(Aminomethyl)Phenyl]Amino]Oxo-Acetic Acid,	2-{4-[(2s)-2-[({[(1s)-1-Carboxy-2-Phenylethyl]Amino}Carbonyl)Amino]-3-Oxo-3-(Pentylamino)Propyl]Phenoxy}Malonic Acid	Compound 19	Sp7343-Sp7964	2-(Oxalyl-Amino)-Benzoic Acid	{[2-(1h-1,2,3-Benzotriazol-1-Yl)-2-(3,4-Difluorophenyl)Propane-1,3-Diyl]Bis[4,1-Phenylene(Difluoromethylene)]}Bis(Phosphonic Acid)	Novo Nordisk a/S Compound	N-[4-(2-{2-[3-(2-Bromo-Acetylamino)-Propionylamino]-3-Hydroxy-Propionylamino}-Ethyl)-Phenyl]-Oxalamic Acid	7-(1,1-Dioxo-1h-Benzo[D]Isothiazol-3-Yloxymethyl)-2-(Oxalyl-Amino)-4,7-Dihydro-5h-Thieno[2,3-C]Pyran-3-Carboxylic Acid	PNU177836	2-(Oxalyl-Amino)-4,7-Dihydro-5h-Thieno[2,3-C]Pyran-3-Carboxylic Acid	{[7-(Difluoro-Phosphono-Methyl)-Naphthalen-2-Yl]-Difluoro-Methyl}-Phosphonic Acid	3-(3,5-Dibromo-4-Hydroxy-Benzoyl)-2-Ethyl-Benzofuran-6-Sulfonic Acid [4-(Thiazol-2-Ylsulfamoyl)-Phenyl]-Amide	Cysteine Sulfenic Acid	4-Benzoylamino-4-{1-{1-Carbamoyl-2-[4-(Difluoro-Phosphono-Methyl)-Phenyl]-Ethylcarbamoyl}-2-[4-(Difluoro-Phosphono-Methyl)-Phenyl]-Ethylcarbamoyl}-Butyric Acid	N-{1-[5-(1-Carbamoyl-2-Mercapto-Ethylcarbamoyl)-Pentylcarbamoyl]-2-[4-(Difluoro-Phosphono-Methyl)-Phenyl]-Ethyl}-3-{2-[4-(Difluoro-Phosphono-Methyl)-Phenyl]-Acetylamino}-Succinamic Acid	Cysteinesulfonic Acid	2-(Oxalyl-Amino)-4,5,6,7-Tetrahydro-Thieno[2,3-C]Pyridine-3-Carboxylic Acid	4-Carbamoyl-4-{[6-(Difluoro-Phosphono-Methyl)-Naphthalene-2-Carbonyl]-Amino}-Butyric Acid	Compound 5, 2-(Naphthalen-1-Yl-Oxalyl-Amino)-Benzoicacid	6-(Oxalyl-Amino)-1h-Indole-5-Carboxylic Acid	N-(Allyloxycarbonyl)-4-[N-(Carboxy-Formyl)-2-(Benzoic Acid)-Amino]-L-Phenylalaninyl-Amino-Butyloxy-(6-Hydroxy-Benzoic Acid Methyl Ester)	3-(3,5-Dibromo-4-Hydroxy-Benzoyl)-2-Ethyl-Benzofuran-6-Sulfonic Acid Dimethylamide	[(4-{4-[4-(Difluoro-Phosphono-Methyl)-Phenyl]-Butyl}-Phenyl)-Difluoro-Methyl]-Phosphonic Acid	{4-[(2s,4e)-2-(1,3-Benzothiazol-2-Yl)-2-(1h-1,2,3-Benzotriazol-1-Yl)-5-Phenylpent-4-Enyl]Phenyl}(Difluoro)Methylphosphonic Acid	2-(Carboxymethoxy)-5-[(2s)-2-({(2s)-2-[(3-Carboxypropanoyl)Amino] -3-Phenylpropanoyl}Amino)-3-Oxo-3-(Pentylamino)Propyl]Benzoic Acid	1-METHYL-3-PHENYL-1H-PYRAZOL-5-YLSULFAMIC ACID	4-BROMO-3-(CARBOXYMETHOXY)-5-[3-(CYCLOHEXYLAMINO)PHENYL]THIOPHENE-2-CARBOXYLIC ACID	3(S)-METHYLCARBAMOYL-7-SULFOAMINO-3,4-DIHYDRO-1H-ISOQUINOLINE-2-CARBOXYLIC ACID TERT-BUTYL ESTER	4-BROMO-3-(CARBOXYMETHOXY)-5-PHENYLTHIOPHENE-2-CARBOXYLIC ACID	5-(4-CHLORO-5-PHENYL-3-THIENYL)-1,2,5-THIADIAZOLIDIN-3-ONE 1,1-DIOXIDE	4-BROMO-3-(CARBOXYMETHOXY)-5-(4-HYDROXYPHENYL)THIOPHENE-2-CARBOXYLIC ACID	[{2-bromo-4-[(2R)-3-oxo-2,3-diphenylpropyl]phenyl}(difluoro)methyl]phosphonic acid	5-[3-(BENZYLAMINO)PHENYL]-4-BROMO-3-(CARBOXYMETHOXY)THIOPHENE-2-CARBOXYLIC ACID	2-[(7-HYDROXY-NAPHTHALEN-1-YL)-OXALYL-AMINO]-BENZOIC ACID	3-(CARBOXYMETHOXY)THIENO[2,3-B]PYRIDINE-2-CARBOXYLIC ACID	4-PHOSPHONOOXY-PHENYL-METHYL-[4-PHOSPHONOOXY]BENZEN	N-ACETYL-L-PHENYLALANYL-4-[DIFLUORO(PHOSPHONO)METHYL]-L-PHENYLALANINAMIDE	3(R)-METHYLCARBAMOYL-7-SULFOAMINO-3,4-DIHYDRO-1H-ISOQUINOLINE-2-CARBOXYLIC ACID TERT-BUTYL ESTER
NTRK1	neurotrophic tyrosine kinase, receptor, type 1	23	Amitriptyline	Imatinib
MDM2	Mdm2 p53 binding protein homolog (mouse)	23	Cis-[4,5-Bis-(4-Bromophenyl)-2-(2-Ethoxy-4-Methoxyphenyl)-4,5-Dihydroimidazol-1-Yl]-[4-(2-Hydroxyethyl)Piperazin-1-Yl]Methanone	Cis-[4,5-Bis-(4-Chlorophenyl)-2-(2-Isopropoxy-4-Methoxyphenyl)-4,5-Dihyd Roimidazol-1-Yl]-Piperazin-1-Yl-Methanone
IGFBP3	insulin-like growth factor binding protein 3	23	Mecasermin
HSPA5	hypothetical gene supported by AF216292; NM_005347; heat shock 70kDa protein 5 (glucose-regulated protein, 78kDa)	22	Antihemophilic Factor
FGF9	fibroblast growth factor 9 (glia-activating factor)	22	Fucose
TGFBR2	transforming growth factor, beta receptor II (70/80kDa)	22	Glycerol
FGF4	fibroblast growth factor 4	22	Pentosan Polysulfate
PLAUR	plasminogen activator, urokinase receptor	21	Alteplase	Urokinase	Reteplase	Anistreplase	Tenecteplase
MET	met proto-oncogene (hepatocyte growth factor receptor)	21	K-252a	1-(4-fluorophenyl)-N-[3-fluoro-4-(1H-pyrrolo[2,3-b]pyridin-4-yloxy)phenyl]-2-oxo-1,2-dihydropyridine-3-carboxamide	N-({4-[(2-aminopyridin-4-yl)oxy]-3-fluorophenyl}carbamoyl)-2-(4-fluorophenyl)acetamide	2-(4-fluorophenyl)-N-{[3-fluoro-4-(1H-pyrrolo[2,3-b]pyridin-4-yloxy)phenyl]carbamoyl}acetamide	N-(3-chlorophenyl)-N-methyl-2-oxo-3-[(3,4,5-trimethyl-1H-pyrrol-2-yl)methyl]-2H-indole-5-sulfonamide	3-[3-(4-methylpiperazin-1-yl)-7-(trifluoromethyl)quinoxalin-5-yl]phenol	6-{[6-(1-methyl-1H-pyrazol-4-yl)[1,2,4]triazolo[4,3-b]pyridazin-3-yl]sulfanyl}quinoline	3-[(1R)-1-(2,6-dichloro-3-fluorophenyl)ethoxy]-5-(1-piperidin-4-yl-1H-pyrazol-4-yl)pyridin-2-amine	1-[(2-NITROPHENYL)SULFONYL]-1H-PYRROLO[3,2-B]PYRIDINE-6-CARBOXAMIDE
PLAT	plasminogen activator, tissue	21	Urokinase	Aminocaproic Acid	Iloprost	6-Amino Hexanoic Acid	5-(DIMETHYLAMINO)-2-NAPHTHALENESULFONIC ACID
HSPG2	heparan sulfate proteoglycan 2	20	Palifermin
DCN	decorin	20	Tris(Hydroxymethyl)Aminomethane
PPP2CA	protein phosphatase 2 (formerly 2A), catalytic subunit, alpha isoform	20	Vitamin E	2,6,8-Trimethyl-3-Amino-9-Benzyl-9-Methoxynonanoic Acid	(2S,3S,4E,6E,8S,9S)-3-amino-9-methoxy-2,6,8-trimethyl-10-phenyldeca-4,6-dienoic acid	Vitamin E
MED1	mediator complex subunit 1	19	5-{2-[1-(1-METHYL-PROPYL)-7A-METHYL-OCTAHYDRO-INDEN-4-YLIDENE]-ETHYLIDENE}-2-METHYLENE-CYCLOHEXANE-1,3-DIOL
PIN1	peptidylprolyl cis/trans isomerase, NIMA-interacting 1	19	Beta-(2-Naphthyl)-Alanine	3,6,9,12,15,18-HEXAOXAICOSANE
VEGFA	vascular endothelial growth factor A	19	Bevacizumab	Minocycline	Gliclazide	Carvedilol	Ranibizumab	Dalteparin	Pyroglutamic Acid	Tris(Hydroxymethyl)Aminomethane
EPOR	erythropoietin receptor	19	Darbepoetin alfa	Epoetin alfa	3,5 DIBROMOTYROSINE
IGF1	insulin-like growth factor 1 (somatomedin C)	19	Deoxy-Bigchap	N-Dodecyl-N,N-Dimethyl-3-Ammonio-1-Propanesulfonate
NRP1	neuropilin 1	19	Palifermin	Pegaptanib
KIT	similar to Mast/stem cell growth factor receptor precursor (SCFR) (Proto-oncogene tyrosine-protein kinase Kit) (c-kit) (CD117 antigen); v-kit Hardy-Zuckerman 4 feline sarcoma viral oncogene homolog	19	Sorafenib	Imatinib	Dasatinib	Sunitinib	Nilotinib	Phosphonotyrosine	Sti-571	Adenosine-5'-Diphosphate	N-[2-(diethylamino)ethyl]-5-[(Z)-(5-fluoro-2-oxo-1,2-dihydro-3H-indol-3-ylidene)methyl]-2,4-dimethyl-1H-pyrrole-3-carboxamide
FLT1	fms-related tyrosine kinase 1 (vascular endothelial growth factor/vascular permeability factor receptor)	19	Sunitinib	N-(4-chlorophenyl)-2-[(pyridin-4-ylmethyl)amino]benzamide
PLAU	plasminogen activator, urokinase	19	Urokinase	Amiloride	2-(2-Hydroxy-5-Methoxy-Phenyl)-1h-Benzoimidazole-5-Carboxamidine	6-(N-Phenylcarbamyl)-2-Naphthalenecarboxamidine	2-(2-Hydroxy-Phenyl)-1h-Benzoimidazole-5-Carboxamidine	6-[N-(4-(Aminomethyl)Phenyl)Carbamyl]-2-Naphthalenecarboxamidine	6-[N-(1-Isopropyl-3,4-Dihydro-7-Isoquinolinyl)Carbamyl]-2-Naphthalenecarboxamidine	CRA_10655	6-[N-(4-Ethyl-1,2,3,4-Tetrahydro-6-Isoquinolinyl)Carbamyl]-2-Naphthalenecarboxamidine	6-[N-(1-Isopropyl-1,2,3,4-Tetrahydro-7-Isoquinolinyl)Carbamyl]-2-Naphthalenecarboxamidine	7-Methoxy-8-[1-(Methylsulfonyl)-1h-Pyrazol-4-Yl]Naphthalene-2-Carboximidamide	6-[(Z)-Amino(Imino)Methyl]-N-[4-(Aminomethyl)Phenyl]-4-(Pyrimidin-2-Ylamino)-2-Naphthamide	Benzamidine	4-Iodobenzo[B]Thiophene-2-Carboxamidine	CRA_8696	Trans-6-(2-Phenylcyclopropyl)-Naphthalene-2-Carboxamidine	2-Amino-5-Hydroxy-Benzimidazole	N-(1-Adamantyl)-N'-(4-Guanidinobenzyl)Urea	6-Chloro-2-(2-Hydroxy-Biphenyl-3-Yl)-1h-Indole-5-Carboxamidine	Thieno[2,3-B]Pyridine-2-Carboxamidine	Fucose	8-(Pyrimidin-2-Ylamino)Naphthalene-2-Carboximidamide	[2,4,6-Triisopropyl-Phenylsulfonyl-L-[3-Amidino-Phenylalanine]]-Piperazine-N'-Beta-Alanine	2-(2-HYDROXY-BIPHENYL)-1H-BENZOIMIDAZOLE-5-CARBOXAMIDINE	6-FLUORO-2-(2-HYDROXY-3-ISOBUTOXY-PHENYL)-1H-BENZOIMIDAZOLE-5-CARBOXAMIDINE	6-FLUORO-2-[2-HYDROXY-3-(2-METHYL-CYCLOHEXYLOXY)-PHENYL]-1H-INDOLE-5-CARBOXAMIDINE	N-(4-CARBAMIMIDOYL-3-CHORO-PHENYL)-2-HYDROXY-3-IODO-5-METHYL-BENZAMIDE	6-[(Z)-AMINO(IMINO)METHYL]-N-[3-(CYCLOPENTYLOXY)PHENYL]-2-NAPHTHAMIDE	1-[4-(2-oxo-2-phenylethyl)phenyl]guanidine	(2R)-1-(2,6-dimethylphenoxy)propan-2-amine	4-(2-aminoethoxy)-N-(2,5-diethoxyphenyl)-3,5-dimethylbenzamide	4-(2-aminoethoxy)-N-(3-chloro-2-ethoxy-5-piperidin-1-ylphenyl)-3,5-dimethylbenzamide	4-(2-AMINOETHOXY)-3,5-DICHLORO-N-[3-(1-METHYLETHOXY)PHENYL]BENZAMIDE	4-(2-aminoethoxy)-N-(3-chloro-5-piperidin-1-ylphenyl)-3,5-dimethylbenzamide
TUBB	tubulin, beta; similar to tubulin, beta 5; tubulin, beta pseudogene 2; tubulin, beta pseudogene 1	19	Vinorelbine	Vincristine	Vinblastine	Podofilox	Colchicine	Epothilone D	Epothilone B
CSF2RB	colony stimulating factor 2 receptor, beta, low-affinity (granulocyte-macrophage)	18	Sargramostim	Alpha-D-Mannose	Fucose
ZAP70	zeta-chain (TCR) associated protein kinase 70kDa	18	Staurosporine
CCNA2	cyclin A2	17	4-(2,4-Dimethyl-Thiazol-5-Yl)-Pyrimidin-2-Ylamine	6-O-Cyclohexylmethyl Guanine	[4-(2-Amino-4-Methyl-Thiazol-5-Yl)-Pyrimidin-2-Yl]-(3-Nitro-Phenyl)-Amine	4-(2,4-Dimethyl-Thiazol-5-Yl)-Pyrimidin-2-Yl]-(4-Trifluoromethyl-Phenyl)-Amine	4-[(7-OXO-7H-THIAZOLO[5,4-E]INDOL-8-YLMETHYL)-AMINO]-N-PYRIDIN-2-YL-BENZENESULFONAMIDE	N-(3-CYCLOPROPYL-1H-PYRAZOL-5-YL)-2-(2-NAPHTHYL)ACETAMIDE	2-ANILINO-6-CYCLOHEXYLMETHOXYPURINE	O6-CYCLOHEXYLMETHOXY-2-(4'-SULPHAMOYLANILINO) PURINE	(2S)-N-[(3Z)-5-CYCLOPROPYL-3H-PYRAZOL-3-YLIDENE]-2-[4-(2-OXOIMIDAZOLIDIN-1-YL)PHENYL]PROPANAMIDE	N-cyclopropyl-4-pyrazolo[1,5-b]pyridazin-3-ylpyrimidin-2-amine	6-CYCLOHEXYLMETHOXY-2-(3'-CHLOROANILINO) PURINE	5-[5,6-BIS(METHYLOXY)-1H-BENZIMIDAZOL-1-YL]-3-{[1-(2-CHLOROPHENYL)ETHYL]OXY}-2-THIOPHENECARBOXAMIDE	4-{5-[(Z)-(2-IMINO-4-OXO-1,3-THIAZOLIDIN-5-YLIDENE)METHYL]-2-FURYL}-N-METHYLBENZENESULFONAMIDE	4-{5-[(Z)-(2-IMINO-4-OXO-1,3-THIAZOLIDIN-5-YLIDENE)METHYL]FURAN-2-YL}BENZENESULFONAMIDE	4-{5-[(Z)-(2-IMINO-4-OXO-1,3-THIAZOLIDIN-5-YLIDENE)METHYL]FURAN-2-YL}-2-(TRIFLUOROMETHYL)BENZENESULFONAMIDE	4-{5-[(Z)-(2-IMINO-4-OXO-1,3-THIAZOLIDIN-5-YLIDENE)METHYL]FURAN-2-YL}BENZOIC ACID	N-[4-(2,4-DIMETHYL-THIAZOL-5-YL)-PYRIMIDIN-2-YL]-N',N'-DIMETHYL-BENZENE-1,4-DIAMINE	4-{[5-(CYCLOHEXYLOXY)[1,2,4]TRIAZOLO[1,5-A]PYRIMIDIN-7-YL]AMINO}BENZENESULFONAMIDE	1-(3,5-DICHLOROPHENYL)-5-METHYL-1H-1,2,4-TRIAZOLE-3-CARBOXYLIC ACID	4-(4-methoxy-1H-pyrrolo[2,3-b]pyridin-3-yl)pyrimidin-2-amine	4-(4-propoxy-1H-pyrrolo[2,3-b]pyridin-3-yl)pyrimidin-2-amine	HYDROXY(OXO)(3-{[(2Z)-4-[3-(1H-1,2,4-TRIAZOL-1-YLMETHYL)PHENYL]PYRIMIDIN-2(5H)-YLIDENE]AMINO}PHENYL)AMMONIUM	4-METHYL-5-{(2E)-2-[(4-MORPHOLIN-4-YLPHENYL)IMINO]-2,5-DIHYDROPYRIMIDIN-4-YL}-1,3-THIAZOL-2-AMINE	6-CYCLOHEXYLMETHYLOXY-2-(4'-HYDROXYANILINO)PURINE	4-(6-CYCLOHEXYLMETHOXY-9H-PURIN-2-YLAMINO)--BENZAMIDE	3-(6-CYCLOHEXYLMETHOXY-9H-PURIN-2-YLAMINO)-BENZENESULFONAMIDE	(2R)-2-{[4-(benzylamino)-8-(1-methylethyl)pyrazolo[1,5-a][1,3,5]triazin-2-yl]amino}butan-1-ol	3-({2-[(4-{[6-(CYCLOHEXYLMETHOXY)-9H-PURIN-2-YL]AMINO}PHENYL)SULFONYL]ETHYL}AMINO)PROPAN-1-OL	1-methyl-8-(phenylamino)-4,5-dihydro-1H-pyrazolo[4,3-h]quinazoline-3-carboxylic acid	(2R)-2-({9-(1-methylethyl)-6-[(4-pyridin-2-ylbenzyl)amino]-9H-purin-2-yl}amino)butan-1-ol	1-[4-(AMINOSULFONYL)PHENYL]-1,6-DIHYDROPYRAZOLO[3,4-E]INDAZOLE-3-CARBOXAMIDE	4-{[4-AMINO-6-(CYCLOHEXYLMETHOXY)-5-NITROSOPYRIMIDIN-2-YL]AMINO}BENZAMIDE	9-amino-5-(2-aminopyrimidin-4-yl)pyrido[3',2':4,5]pyrrolo[1,2-c]pyrimidin-4-ol
CTSG	cathepsin G	17	Bis-Napthyl Beta-Ketophosphonic Acid	2-[3-({Methyl[1-(2-Naphthoyl)Piperidin-4-Yl]Amino}Carbonyl)-2-Naphthyl]-1-(1-Naphthyl)-2-Oxoethylphosphonic Acid
PARP1	poly (ADP-ribose) polymerase 1	17	Carba-Nicotinamide-Adenine-Dinucleotide	NU1025	Nicotinamide	2-{3-[4-(4-Fluorophenyl)-3,6-Dihydro-1(2h)-Pyridinyl]Propyl}-8-Methyl-4(3h)-Quinazolinone	3-Methoxybenzamide	2-(4-Chlorophenyl)-5-Quinoxalinecarboxamide	3,4-Dihydro-5-Methyl-Isoquinolinone	2-(3'-Methoxyphenyl) Benzimidazole-4-Carboxamide	6-AMINO-BENZO[DE]ISOQUINOLINE-1,3-DIONE	(2R)-2-(7-carbamoyl-1H-benzimidazol-2-yl)-2-methylpyrrolidinium	trans-4-(7-carbamoyl-1H-benzimidazol-2-yl)-1-propylpiperidinium	5-FLUORO-1-[4-(4-PHENYL-3,6-DIHYDROPYRIDIN-1(2H)-YL)BUTYL]QUINAZOLINE-2,4(1H,3H)-DIONE
TNF	tumor necrosis factor (TNF superfamily, member 2)	17	Etanercept	Adalimumab	Infliximab	Chloroquine	Thalidomide	Glucosamine	Clenbuterol	Pranlukast	Amrinone	Thalidomide
CDK5	cyclin-dependent kinase 5	17	Indirubin-3'-Monoxime	Olomoucine	Hymenialdisine	SU9516	Flavopiridol	Alsterpaullone	6-PHENYL[5H]PYRROLO[2,3-B]PYRAZINE
MAP2K1	mitogen-activated protein kinase kinase 1	17	K-252a	5-Bromo-N-(2,3-Dihydroxypropoxy)-3,4-Difluoro-2-[(2-Fluoro-4-Iodophenyl)Amino]Benzamide	(5S)-4,5-difluoro-6-[(2-fluoro-4-iodophenyl)imino]-N-(2-hydroxyethoxy)cyclohexa-1,3-diene-1-carboxamide	2-[(2-chloro-4-iodophenyl)amino]-N-{[(2R)-2,3-dihydroxypropyl]oxy}-3,4-difluorobenzamide	N-{[(2R)-2,3-dihydroxypropyl]oxy}-3,4-difluoro-2-[(2-fluoro-4-iodophenyl)amino]benzamide	N-(5-{3,4-difluoro-2-[(2-fluoro-4-iodophenyl)amino]phenyl}-1,3,4-oxadiazol-2-yl)ethane-1,2-diamine	2-[(4-ETHYNYL-2-FLUOROPHENYL)AMINO]-3,4-DIFLUORO-N-(2-HYDROXYETHOXY)BENZAMIDE
CDH5	cadherin 5, type 2 (vascular endothelium)	17	Lenalidomide
MMP14	matrix metallopeptidase 14 (membrane-inserted)	17	Marimastat
EPHB2	EPH receptor B2	17	Phosphoaminophosphonic Acid-Adenylate Ester
CDK4	cyclin-dependent kinase 4	17	Purvalanol	Flavopiridol
RET	ret proto-oncogene	16	1-Ter-Butyl-3-P-Tolyl-1h-Pyrazolo[3,4-D]Pyrimidin-4-Ylamine	4-BROMO-2-FLUORO-N-[(4E)-6-METHOXY-7-[(1-METHYLPIPERIDIN-4-YL)METHOXY]QUINAZOLIN-4(1H)-YLIDENE]ANILINE
CALR	calreticulin	16	Antihemophilic Factor	Tenecteplase	Melatonin	Melatonin
PDGFRA	platelet-derived growth factor receptor, alpha polypeptide	16	Becaplermin	Imatinib	Sunitinib
COL1A2	collagen, type I, alpha 2	16	Collagenase
EPHA2	EPH receptor A2	16	Dasatinib	Phosphoaminophosphonic Acid-Adenylate Ester
MMP3	matrix metallopeptidase 3 (stromelysin 1, progelatinase)	16	Marimastat	N-Hydroxy 1n(4-Methoxyphenyl)Sulfonyl-4-(Z,E-N-Methoxyimino)Pyrrolidine-2r-Carboxamide	3-Methylpyridine	A Disubstituted Succinyl Caprolactam Hydroxymate Mmp3inhibitor	N-Hydroxy-4-[(4-Methoxylphenyl)Sulfonyl]-2,2-Dimethyl-Hexahydro-1,4-Thiazepine-3(S)-Carboxamide	(1n)-4-N-Butoxyphenylsulfonyl-(2r)-N-Hydroxycarboxamido-(4s)-Methanesulfonylamino-Pyrrolidine	3-(1h-Indol-3-Yl)-2-[4-(4-Phenyl-Piperidin-1-Yl)-Benzenesulfonylamino]-Propionic Acid	Hydroxyaminovaline	1-Methyloxy-4-Sulfone-Benzene	5-Methyl-5-(4-Phenoxy-Phenyl)-Pyrimidine-2,4,6-Trione	1-Benzyl-3-(4-Methoxy-Benzenesulfonyl)-6-Oxo-Hexahydro-Pyrimidine-4-Carboxylic Acid Hydroxyamide	N-Hydroxy-1-(4-Methoxyphenyl)Sulfonyl-4-Benzyloxycarbonyl-Piperazine-2-Carboxamide	R-2-{[4'-Methoxy-(1,1'-Biphenyl)-4-Yl]-Sulfonyl}-Amino-6-Methoxy-Hex-4-Ynoic Acid	2-[3-(5-MERCAPTO-[1,3,4]THIADIAZOL-2-YL)-UREIDO]-N-METHYL-3-PHENYL-PROPIONAMIDE	[4-(4-PHENYL-PIPERIDIN-1-YL)-BENZENESULFONYLAMINO]-ACETIC ACID	[2-(5-MERCAPTO-[1,3,4]THIADIAZOL-2-YLCARBAMOYL)-1-PHENYL-ETHYL]-CARBAMIC ACID BENZYL ESTER	2-[3-(5-MERCAPTO-[1,3,4]THIADIAZOL-2YL)-UREIDO]-N-METHYL-3-PENTAFLUOROPHENYL-PROPIONAMIDE	N~2~-(biphenyl-4-ylsulfonyl)-N-hydroxy-N~2~-(2-hydroxyethyl)glycinamide	3-[(4'-cyanobiphenyl-4-yl)oxy]-N-hydroxypropanamide	N-ISOBUTYL-N-[4-METHOXYPHENYLSULFONYL]GLYCYL HYDROXAMIC ACID	N-[[2-METHYL-4-HYDROXYCARBAMOYL]BUT-4-YL-N]-BENZYL-P-[PHENYL]-P-[METHYL]PHOSPHINAMID	2-(2-{2-[(BIPHENYL-4-YLMETHYL)-AMINO]-3-MERCAPTO-PENTANOYLAMINO}-ACETYLAMINO)-3-METHYL-BUTYRIC ACID METHYL ESTER
MMP7	matrix metallopeptidase 7 (matrilysin, uterine)	16	Marimastat	(1R)-N,6-DIHYDROXY-7-METHOXY-2-[(4-METHOXYPHENYL)SULFONYL]-1,2,3,4-TETRAHYDROISOQUINOLINE-1-CARBOXAMIDE	N4-HYDROXY-2-ISOBUTYL-N1-(9-OXO-1,8-DIAZA-TRICYCLO[10.6.1.013,18]NONADECA-12(19),13,15,17-TETRAEN-10-YL)-SUCCINAMIDE	5-METHYL-3-(9-OXO-1,8-DIAZA-TRICYCLO[10.6.1.013,18]NONADECA-12(19),13,15,17-TETRAEN-10-YLCARBAMOYL)-HEXANOIC ACID
HDAC4	histone deacetylase 4	16	N-hydroxy-5-[(3-phenyl-5,6-dihydroimidazo[1,2-a]pyrazin-7(8H)-yl)carbonyl]thiophene-2-carboxamide	2,2,2-TRIFLUORO-1-{5-[(3-PHENYL-5,6-DIHYDROIMIDAZO[1,2-A]PYRAZIN-7(8H)-YL)CARBONYL]THIOPHEN-2-YL}ETHANE-1,1-DIOL
TYK2	tyrosine kinase 2	15	2-(1,1-DIMETHYLETHYL)9-FLUORO-3,6-DIHYDRO-7H-BENZ[H]-IMIDAZ[4,5-F]ISOQUINOLIN-7-ONE	3-{(3R,4R)-4-methyl-3-[methyl(7H-pyrrolo[2,3-d]pyrimidin-4-yl)amino]piperidin-1-yl}-3-oxopropanenitrile
BCL2L1	BCL2-like 1	15	4'-FLUORO-1,1'-BIPHENYL-4-CARBOXYLIC ACID
CREB1	cAMP responsive element binding protein 1	15	Adenosine monophosphate	Naloxone	Adenosine monophosphate
PDPK1	3-phosphoinositide dependent protein kinase-1	15	Celecoxib	Inositol 1,3,4,5-Tetrakisphosphate	7-Hydroxystaurosporine	3-[1-(3-Aminopropyl)-1h-Indol-3-Yl]-4-(1-Methyl-1h-Indol-3-Yl)-1h-Pyrrole-2,5-Dione	Staurosporine	Rbt205 Inhibitor	Phosphonoserine	10,11-dimethoxy-4-methyldibenzo[c,f]-2,7-naphthyridine-3,6-diamine	5-HYDROXY-3-[(1R)-1-(1H-PYRROL-2-YL)ETHYL]-2H-INDOL-2-ONE	1-{2-OXO-3-[(1R)-1-(1H-PYRROL-2-YL)ETHYL]-2H-INDOL-5-YL}UREA	2-(1H-imidazol-1-yl)-9-methoxy-8-(2-methoxyethoxy)benzo[c][2,7]naphthyridin-4-amine	3-(1H-INDOL-3-YL)-4-(1-{2-[(2S)-1-METHYLPYRROLIDINYL]ETHYL}-1H-INDOL-3-YL)-1H-PYRROLE-2,5-DIONE	3-[1-(3-AMINOPROPYL)-1H-INDOL-3-YL]-4-(1H-INDOL-3-YL)-1H-PYRROLE-2,5-DIONE
COL1A1	collagen, type I, alpha 1	15	Collagenase
TNFRSF1B	tumor necrosis factor receptor superfamily, member 1B	15	Etanercept
CCL5	chemokine (C-C motif) ligand 5	15	Heparin Disaccharide I-S	Heparin Disaccharide Iii-S
MMP1	matrix metallopeptidase 1 (interstitial collagenase)	15	Marimastat	N-HYDROXY-2(R)-[[(4-METHOXYPHENYL)SULFONYL](3-PICOLYL)AMINO]-3-METHYLBUTANAMIDE HYDROCHLORIDE	N-[3-(N'-HYDROXYCARBOXAMIDO)-2-(2-METHYLPROPYL)-PROPANOYL]-O-TYROSINE-N-METHYLAMIDE	METHYLAMINO-PHENYLALANYL-LEUCYL-HYDROXAMIC ACID	[[1-[N-HYDROXY-ACETAMIDYL]-3-METHYL-BUTYL]-CARBONYL-LEUCINYL]-ALANINE ETHYL ESTER	N-HYDROXY-2-[4-(4-PHENOXY-BENZENESULFONYL)-TETRAHYDRO-PYRAN-4-YL]-ACETAMIDE
TEK	TEK tyrosine kinase, endothelial	15	N-{4-METHYL-3-[(3-PYRIMIDIN-4-YLPYRIDIN-2-YL)AMINO]PHENYL}-3-(TRIFLUOROMETHYL)BENZAMIDE
SDC2	syndecan 2	15	Sargramostim
PIK3CA	phosphoinositide-3-kinase, catalytic, alpha polypeptide	14	(1S,6BR,9AS,11R,11BR)-9A,11B-DIMETHYL-1-[(METHYLOXY)METHYL]-3,6,9-TRIOXO-1,6,6B,7,8,9,9A,10,11,11B-DECAHYDRO-3H-FURO[4,3,2-DE]INDENO[4,5-H][2]BENZOPYRAN-11-YL ACETATE
CTSB	cathepsin B	14	2-Aminoethanimidic Acid	3-Amino-4-Oxybenzyl-2-Butanone	3-Methylphenylalanine	N-(3-Propylcarbamoyloxirane-2-Carbonyl)-Isoleucyl-Proline	2-Pyridinethiol	Diphenylacetic Acid	N-[1-Hydroxycarboxyethyl-Carbonyl]Leucylamino-2-Methyl-Butane	N-{[(2S,3S)-3-(ETHOXYCARBONYL)OXIRAN-2-YL]CARBONYL}-	N-{[(2S,3S)-3-(ETHOXYCARBONYL)OXIRAN-2-YL]CARBONYL}-L-ISOLEUCINE	BENZYL N-({(2S,3S)-3-[(PROPYLAMINO)CARBONYL]OXIRAN-2-YL}CARBONYL)-L-ISOLEUCYL-L-PROLINATE	METHYL N-({(2S,3S)-3-[(PROPYLAMINO)CARBONYL]OXIRAN-2-YL}CARBONYL)-L-ISOLEUCYL-L-PROLINATE	N-{[(2S,3S)-3-(ETHOXYCARBONYL)OXIRAN-2-YL]CARBONYL}-L-ISOLEUCYL-L-ALANINE	N-{[(2S,3S)-3-(ETHOXYCARBONYL)OXIRAN-2-YL]CARBONYL}-L-ISOLEUCYL-L-ISOLEUCINE	N-({(2S,3S)-3-[(BENZYLAMINO)CARBONYL]OXIRAN-2-YL}CARBONYL)-L-ISOLEUCYL-L-PROLINE
RARA	retinoic acid receptor, alpha	14	Adapalene	Acitretin	Alitretinoin	Tazarotene	Isotretinoin	Tamibarotene	Etretinate
SERPINE1	serpin peptidase inhibitor, clade E (nexin, plasminogen activator inhibitor type 1), member 1	14	Alteplase	Urokinase	Reteplase	Anistreplase	Tenecteplase	Drotrecogin alfa	Dimethyl sulfoxide	Troglitazone
F10	coagulation factor X	14	Antihemophilic Factor	Coagulation factor VIIa	Coagulation Factor IX	Menadione	Fondaparinux sodium	Heparin	Enoxaparin	Rivaroxaban	Beta-Hydroxy Aspartic Acid	Gamma-Carboxy-Glutamic Acid	4-[(5-CHLOROINDOL-2-YL)SULFONYL]-2-(2-METHYLPROPYL)-1-[[5-(PYRIDIN-4-YL)PYRIMIDIN-2-YL]CARBONYL]PIPERAZINE	(2R,4R)-N~1~-(4-CHLOROPHENYL)-N~2~-[2-FLUORO-4-(2-OXOPYRIDIN-1(2H)-YL)PHENYL]-4-METHOXYPYRROLIDINE-1,2-DICARBOXAMIDE	(2R)-2-(5-CHLORO-2-THIENYL)-N-{(3S)-1-[(1S)-1-METHYL-2-MORPHOLIN-4-YL-2-OXOETHYL]-2-OXOPYRROLIDIN-3-YL}PROPENE-1-SULFONAMIDE	THIENO[3,2-B]PYRIDINE-2-SULFONIC ACID [1-(1-AMINO-ISOQUINOLIN-7-YLMETHYL)-2-OXO-PYRROLDIN-3-YL]-AMIDE	2-(5-CHLORO-2-THIENYL)-N-{(3S)-1-[(1S)-1-METHYL-2-MORPHOLIN-4-YL-2-OXOETHYL]-2-OXOPYRROLIDIN-3-YL}ETHANESULFONAMIDE	2-(5-CHLORO-2-THIENYL)-N-{(3S)-1-[(1S)-1-METHYL-2-MORPHOLIN-4-YL-2-OXOETHYL]-2-OXOPYRROLIDIN-3-YL}ETHENESULFONAMIDE	2-({4-[(5-CHLORO-1H-INDOL-2-YL)SULFONYL]PIPERAZIN-1-YL}CARBONYL)THIENO[3,2-B]PYRIDINE 4-OXIDE	N-((1R,2S)-2-(5-CHLORO-1H-INDOLE-2-CARBOXAMIDO)CYCLOHEXYL)-5-METHYL-4,5,6,7-TETRAHYDROTHIAZOLO[5,4-C]PYRIDINE-2-CARBOXAMIDE	N-((1R,2R)-2-(5-CHLORO-1H-INDOLE-2-CARBOXAMIDO)CYCLOHEXYL)-5-METHYL-4,5,6,7-TETRAHYDROTHIAZOLO[5,4-C]PYRIDINE-2-CARBOXAMIDE	N-(2-(((5-CHLORO-2-PYRIDINYL)AMINO)SULFONYL)PHENYL)-4-(2-OXO-1(2H)-PYRIDINYL)BENZAMIDE	5-(5-CHLORO-2-THIENYL)-N-{(3S)-1-[(1S)-1-METHYL-2-MORPHOLIN-4-YL-2-OXOETHYL]-2-OXOPYRROLIDIN-3-YL}-1H-1,2,4-TRIAZOLE-3-SULFONAMIDE	1-(4-METHOXYPHENYL)-7-OXO-6-[4-(2-OXOPIPERIDIN-1-YL)PHENYL]-4,5,6,7-TETRAHYDRO-1H-PYRAZOLO[3,4-C]PYRIDINE-3-CARBOXAMIDE	5-CHLORO-N-{(3S)-1-[(1S)-1-METHYL-2-MORPHOLIN-4-YL-2-OXOETHYL]-2-OXOPYRROLIDIN-3-YL}-1-BENZOTHIOPHENE-2-SULFONAMIDE	6-CHLORO-N-{(3S)-1-[(1S)-1-METHYL-2-MORPHOLIN-4-YL-2-OXOETHYL]-2-OXOPYRROLIDIN-3-YL}-1-BENZOTHIOPHENE-2-SULFONAMIDE	6-CHLORO-N-{(3S)-1-[(1S)-1-METHYL-2-(4-MORPHOLINYL)-2-OXO ETHYL]-2-OXO-3-PYRROLIDINYL}-2-NAPHTHALENESULFONAMIDE	5-CHLORO-N-{(3S)-1-[(1S)-1-METHYL-2-MORPHOLIN-4-YL-2-5-CHLORO-N-{(3S)-1-[(1S)-1-METHYL-2-MORPHOLIN-4-YL-2-SULFONAMIDE	5-chloro-N-[(3R)-1-(2-{[2-fluoro-4-(2-oxopyridin-1(2H)-yl)phenyl]amino}-2-oxoethyl)pyrrolidin-3-yl]thiophene-2-carboxamide	5-Chloro-thiophene-2-carboxylic acid ((3S,4S)-1-{[2-fluoro-4-(2-oxo-2H-pyridin-1-yl)-phenylcarbamoyl]-methyl}-4-hydroxy-pyrrolidin-3-yl)-amide	N-(1-ISOPROPYLPIPERIDIN-4-YL)-1-(3-METHOXYBENZYL)-1H-INDOLE-2-CARBOXAMIDE	1-{2-[(4-CHLOROPHENYL)AMINO]-2-OXOETHYL}-N-(1-ISOPROPYLPIPERIDIN-4-YL)-1H-INDOLE-2-CARBOXAMIDE	5-CHLORO-THIOPHENE-2-CARBOXYLIC ACID ((3S,4S)-4-FLUORO- 1-{[2-FLUORO-4-(2-OXO-2H-PYRIDIN-1-YL)-PHENYLCARBAMOYL]-METHYL}-PYRROLIDIN-3-YL)-AMIDE	5-CHLORO-N-(2-(4-(2-OXOPYRIDIN-1(2H)-YL)BENZAMIDO)ETHYL)THIOPHENE-2-CARBOXAMIDE	5-CHLORO-N-((1R,2S)-2-(4-(2-OXOPYRIDIN-1(2H)-YL)BENZAMIDO) CYCLOPENTYL)THIOPHENE-2-CARBOXAMIDE	THIENO[3,2-B]PYRIDINE-2-SULFONIC ACID [2-OXO-1-(1H-PYRROLO[2,3-C]PYRIDIN-2-YLMETHYL)-PYRROLIDIN-3-YL]-AMIDE	5-chloro-N-({(5S)-2-oxo-3-[4-(3-oxomorpholin-4-yl)phenyl]-1,3-oxazolidin-5-yl}methyl)thiophene-2-carboxamide	3-({4-[(6-CHLORO-1-BENZOTHIEN-2-YL)SULFONYL]-2-OXOPIPERAZIN-1-YL}METHYL)BENZENECARBOXIMIDAMIDE	4-{[(E)-2-(5-CHLOROTHIEN-2-YL)VINYL]SULFONYL}-1-(1H-PYRROLO[3,2-C]PYRIDIN-2-YLMETHYL)PIPERAZIN-2-ONE	4-({4-[(6-CHLORO-1-BENZOTHIEN-2-YL)SULFONYL]-2-OXOPIPERAZIN-1-YL}METHYL)BENZENECARBOXIMIDAMIDE	4-[[(1E)-2-(4-CHLOROPHENYL)ETHENYL]SULFONYL]-1-[[1-(4-PYRIDINYL)-4-PIPERIDINYL]METHYL]PIPERAZINONE	1-[[(1E)-2-(4-CHLOROPHENYL)ETHENYL]SULFONYL]-4-[[1-(4-PYRIDINYL)-4-PIPERIDINYL]METHYL]PIPERAZINE	Menadione
LRP1	low density lipoprotein-related protein 1 (alpha-2-macroglobulin receptor)	14	Antihemophilic Factor	Tenecteplase	Coagulation Factor IX
NGF	nerve growth factor (beta polypeptide)	14	Clenbuterol
THBD	thrombomodulin	14	Drotrecogin alfa
INS	insulin-like growth factor 2 (somatomedin A); insulin; INS-IGF2 readthrough transcript	14	M-Cresol	MYRISTIC ACID
MAPK9	mitogen-activated protein kinase 9	14	N-{3-[5-(1H-1,2,4-triazol-3-yl)-1H-indazol-3-yl]phenyl}furan-2-carboxamide
GAPDH	glyceraldehyde-3-phosphate dehydrogenase-like 6; hypothetical protein LOC100133042; glyceraldehyde-3-phosphate dehydrogenase	14	NADH	Nicotinamide-Adenine-Dinucleotide	Adenosine-5-Diphosphoribose	Carboxymethylated Cysteine	Thionicotinamide-Adenine-Dinucleotide	4-(2-AMINOETHYL)BENZENESULFONYL FLUORIDE	NADH
ITGB2	integrin, beta 2 (complement component 3 receptor 3 and 4 subunit)	14	Simvastatin
RHOB	ras homolog gene family, member B	13	Botulinum Toxin Type A
YES1	v-yes-1 Yamaguchi sarcoma viral oncogene homolog 1	13	Dasatinib
ESR2	estrogen receptor 2 (ER beta)	13	Diethylstilbestrol	Raloxifene	Tamoxifen	Estradiol	Trilostane	Estramustine	Estriol	Estropipate	Genistein	Para-Mercury-Benzenesulfonic Acid	N-Butyl-11-[(7r,8r,9s,13s,14s,17s)-3,17-Dihydroxy-13-Methyl-7,8,9,11,12,13,14,15,16,17-Decahydro-6h-Cyclopenta[a]Phenanthren-7-Yl]-N-Methylundecanamide	5-Alpha-Androstane-3-Beta,17beta-Diol	4-(2-{[4-{[3-(4-Chlorophenyl)Propyl]Sulfanyl}-6-(1-Piperazinyl)-1,3,5-Triazin-2-Yl]Amino}Ethyl)Phenol	2-(3-FLUORO-4-HYDROXYPHENYL)-7-VINYL-1,3-BENZOXAZOL-5-OL	3-(3-FLUORO-4-HYDROXYPHENYL)-7-HYDROXY-1-NAPHTHONITRILE	[5-HYDROXY-2-(4-HYDROXYPHENYL)-1-BENZOFURAN-7-YL]ACETONITRILE	4-(6-HYDROXY-BENZO[D]ISOXAZOL-3-YL)BENZENE-1,3-DIOL	2-(5-HYDROXY-NAPHTHALEN-1-YL)-1,3-BENZOOXAZOL-6-OL	2-(4-HYDROXY-PHENYL)BENZOFURAN-5-OL	(3aS,4R,9bR)-2,2-difluoro-4-(4-hydroxyphenyl)-6-(methoxymethyl)-1,2,3,3a,4,9b-hexahydrocyclopenta[c]chromen-8-ol	1-CHLORO-6-(4-HYDROXYPHENYL)-2-NAPHTHOL	4-(4-HYDROXYPHENYL)-1-NAPHTHALDEHYDE OXIME	5-HYDROXY-2-(4-HYDROXYPHENYL)-1-BENZOFURAN-7-CARBONITRILE	3-BROMO-6-HYDROXY-2-(4-HYDROXYPHENYL)-1H-INDEN-1-ONE	3-(6-HYDROXY-NAPHTHALEN-2-YL)-BENZO[D]ISOOXAZOL-6-OL	(3AS,4R,9BR)-2,2-DIFLUORO-4-(4-HYDROXYPHENYL)-1,2,3,3A,4,9B-HEXAHYDROCYCLOPENTA[C]CHROMEN-8-OL	(16ALPHA,17ALPHA)-ESTRA-1,3,5(10)-TRIENE-3,16,17-TRIOL	(9aS)-4-bromo-9a-butyl-7-hydroxy-1,2,9,9a-tetrahydro-3H-fluoren-3-one	(3AS,4R,9BR)-4-(4-HYDROXYPHENYL)-1,2,3,3A,4,9B-HEXAHYDROCYCLOPENTA[C]CHROMEN-8-OL	(3AS,4R,9BR)-4-(4-HYDROXYPHENYL)-6-(METHOXYMETHYL)-1,2,3,3A,4,9B-HEXAHYDROCYCLOPENTA[C]CHROMEN-8-OL	Trilostane
CDC25B	cell division cycle 25 homolog B (S. pombe)	13	Double Oxidized Cysteine	Cysteine Sulfenic Acid	Cysteinesulfonic Acid	Methyl Mercury Ion
KRAS	v-Ki-ras2 Kirsten rat sarcoma viral oncogene homolog	13	FARNESYL	[(3,7,11-TRIMETHYL-DODECA-2,6,10-TRIENYLOXYCARBAMOYL)-METHYL]-PHOSPHONIC ACID	FARNESYL DIPHOSPHATE
CDK6	cyclin-dependent kinase 6	13	Flavopiridol	(2S)-2-({6-[(3-AMINO-5-CHLOROPHENYL)AMINO]-9-ISOPROPYL-9H-PURIN-2-YL}AMINO)-3-METHYLBUTAN-1-OL	3,7,3',4'-TETRAHYDROXYFLAVONE
ROCK1	similar to Rho-associated, coiled-coil containing protein kinase 1; Rho-associated, coiled-coil containing protein kinase 1	13	HYDROXYFASUDIL	(S)-2-METHYL-1-[(4-METHYL-5-ISOQUINOLINE)SULFONYL]-HOMOPIPERAZINE	5-(1,4-DIAZEPAN-1-SULFONYL)ISOQUINOLINE	(R)-TRANS-4-(1-AMINOETHYL)-N-(4-PYRIDYL) CYCLOHEXANECARBOXAMIDE
TNFSF11	tumor necrosis factor (ligand) superfamily, member 11	13	Lenalidomide
HGF	hepatocyte growth factor (hepapoietin A; scatter factor)	13	O2-Sulfo-Glucuronic Acid	N,O6-Disulfo-Glucosamine
BRAF	v-raf murine sarcoma viral oncogene homolog B1	13	Sorafenib	N-{3-[(5-chloro-1H-pyrrolo[2,3-b]pyridin-3-yl)carbonyl]-2,4-difluorophenyl}propane-1-sulfonamide	N-{2,4-difluoro-3-[(5-pyridin-3-yl-1H-pyrrolo[2,3-b]pyridin-3-yl)carbonyl]phenyl}ethanesulfonamide	4-{4-[({[4-CHLORO-3-(TRIFLUOROMETHYL)PHENYL]AMINO}CARBONYL)AMINO]PHENOXY}-N-METHYLPYRIDINE-2-CARBOXAMIDE	(1E)-5-(1-piperidin-4-yl-3-pyridin-4-yl-1H-pyrazol-4-yl)-2,3-dihydro-1H-inden-1-one oxime
ANXA2	annexin A2 pseudogene 3; annexin A2; annexin A2 pseudogene 1	13	Tenecteplase
KRT8	keratin 8 pseudogene 9; similar to keratin 8; keratin 8	13	Tenecteplase
TGFB3	transforming growth factor, beta 3	12	1,4-Diethylene Dioxide
ALK	anaplastic lymphoma receptor tyrosine kinase	12	Adenosine triphosphate	Adenosine triphosphate
EFNB2	ephrin-B2	12	Alpha-D-Mannose
A2M	alpha-2-macroglobulin	12	Becaplermin	Bacitracin
F5	coagulation factor V (proaccelerin, labile factor)	12	Drotrecogin alfa	Phenylmercury
CXCR4	chemokine (C-X-C motif) receptor 4	12	Framycetin	Plerixafor
ACAN	aggrecan	12	GM6001
PPARG	peroxisome proliferator-activated receptor gamma	12	Icosapent	Mesalazine	Indomethacin	Rosiglitazone	Nateglinide	Sulfasalazine	Repaglinide	Telmisartan	Balsalazide	Glipizide	Pioglitazone	Mitiglinide	Bezafibrate	(S)-3-(4-(2-Carbazol-9-Yl-Ethoxy)-Phenyl)-2-Ethoxy-Propionic Acid	2-{5-[3-(6-BENZOYL-1-PROPYLNAPHTHALEN-2-YLOXY)PROPOXY]INDOL-1-YL}ETHANOIC ACID	(2S)-3-(1-{[2-(2-CHLOROPHENYL)-5-METHYL-1,3-OXAZOL-4-YL]METHYL}-1H-INDOL-5-YL)-2-ETHOXYPROPANOIC ACID	(9Z,11E,13S)-13-hydroxyoctadeca-9,11-dienoic acid	2-{5-[3-(7-PROPYL-3-TRIFLUOROMETHYLBENZO[D]ISOXAZOL-6-YLOXY)PROPOXY]INDOL-1-YL}ETHANOIC ACID	(4S,5E,7Z,10Z,13Z,16Z,19Z)-4-hydroxydocosa-5,7,10,13,16,19-hexaenoic acid	(5R,6E,8Z,11Z,14Z,17Z)-5-hydroxyicosa-6,8,11,14,17-pentaenoic acid	(8E,10S,12Z)-10-hydroxy-6-oxooctadeca-8,12-dienoic acid	(8R,9Z,12Z)-8-hydroxy-6-oxooctadeca-9,12-dienoic acid	(9S,10E,12Z)-9-hydroxyoctadeca-10,12-dienoic acid	(2S)-2-ETHOXY-3-[4-(2-{4-[(METHYLSULFONYL)OXY]PHENYL}ETHOXY)PHENYL]PROPANOIC ACID	difluoro(5-{2-[(5-octyl-1H-pyrrol-2-yl-kappaN)methylidene]-2H-pyrrol-5-yl-kappaN}pentanoato)boron	(2S)-2-ETHOXY-3-{4-[2-(10H-PHENOXAZIN-10-YL)ETHOXY]PHENYL}PROPANOIC ACID	3-(5-methoxy-1H-indol-3-yl)propanoic acid	3-{5-methoxy-1-[(4-methoxyphenyl)sulfonyl]-1H-indol-3-yl}propanoic acid	(2S)-2-(4-ethylphenoxy)-3-phenylpropanoic acid	2-chloro-5-nitro-N-phenylbenzamide	(2S)-2-(biphenyl-4-yloxy)-3-phenylpropanoic acid	3-[5-(2-nitropent-1-en-1-yl)furan-2-yl]benzoic acid	2-[(2,4-DICHLOROBENZOYL)AMINO]-5-(PYRIMIDIN-2-YLOXY)BENZOIC ACID	(5E,14E)-11-oxoprosta-5,9,12,14-tetraen-1-oic acid	(2S)-2-methoxy-3-{4-[2-(5-methyl-2-phenyl-1,3-oxazol-4-yl)ethoxy]-1-benzothiophen-7-yl}propanoic acid	3-FLUORO-N-[1-(4-FLUOROPHENYL)-3-(2-THIENYL)-1H-PYRAZOL-5-YL]BENZENESULFONAMIDE	(2S)-2-(4-chlorophenoxy)-3-phenylpropanoic acid	Icosapent	Troglitazone
CTSD	cathepsin D	12	Insulin recombinant	Insulin, porcine	S-Methylcysteine	Alpha-D-Mannose	1h-Benoximidazole-2-Carboxylic Acid	N-Aminoethylmorpholine	5-AMINO-6-CYCLOHEXYL-4-HYDROXY-2-ISOBUTYL-HEXANOIC ACID	CYCLOHEXYLMETHYL-2,3-DIHYDROXY-5-METHYL-HEXYLAMIDE
CCL2	chemokine (C-C motif) ligand 2	12	Mimosine	Danazol
AKT2	v-akt murine thymoma viral oncogene homolog 2	12	N-[(1S)-2-amino-1-phenylethyl]-5-(1H-pyrrolo[2,3-b]pyridin-4-yl)thiophene-2-carboxamide	4-(4-CHLOROPHENYL)-4-[4-(1H-PYRAZOL-4-YL)PHENYL]PIPERIDINE	ISOQUINOLINE-5-SULFONIC ACID (2-(2-(4-CHLOROBENZYLOXY)ETHYLAMINO)ETHYL)AMIDE	(2S)-1-(1H-INDOL-3-YL)-3-{[5-(3-METHYL-1H-INDAZOL-5-YL)PYRIDIN-3-YL]OXY}PROPAN-2-AMINE
UBC	ubiquitin C	12	N-Formylmethionine
EGF	epidermal growth factor (beta-urogastrone)	12	Sucralfate	Alpha-Aminobutyric Acid
AGTR1	angiotensin II receptor, type 1	12	Valsartan	Olmesartan	Losartan	Candesartan	Eprosartan	Telmisartan	Irbesartan	Forasartan	Saprisartan	Tasosartan
FGA	fibrinogen alpha chain	11	Alteplase	Reteplase	Anistreplase	Tenecteplase	Sucralfate	Alpha-D-Mannose
NTRK2	neurotrophic tyrosine kinase, receptor, type 2	11	Amitriptyline
VDR	vitamin D (1,25- dihydroxyvitamin D3) receptor	11	Calcitriol	Calcidiol	Ergocalciferol	Cholecalciferol	Paricalcitol	Dihydrotachysterol	Alfacalcidol	Calcipotriol	1alpha,25-Dihydroxyl-20-Epi-22-Oxa-24,26,27-Trihomovitamin D3	Seocalcitol	19-nor-14-epi-23-yne-1,25 dihydroxyvitamin D3	(1R,3R)-5-[(2E)-3-{(1S,3R)-2,2,3-trimethyl-3-[6,6,6-trifluoro-5-hydroxy-5-(trifluoromethyl)hex-3-yn-1-yl]cyclopentyl}prop-2-en-1-ylidene]cyclohexane-1,3-diol	5-{2-[1-(1-METHYL-PROPYL)-7A-METHYL-OCTAHYDRO-INDEN-4-YLIDENE]-ETHYLIDENE}-2-METHYLENE-CYCLOHEXANE-1,3-DIOL	1,3-CYCLOHEXANEDIOL, 4-METHYLENE-5-[(2E)-[(1S,3AS,7AS)-OCTAHYDRO-1-(5-HYDROXY-5-METHYL-1,3-HEXADIYNYL)-7A-METHYL-4H-INDEN-4-YLIDENE]ETHYLIDENE]-, (1R,3S,5Z)	Calcitriol	Calcidiol	Ergocalciferol	Cholecalciferol	Alfacalcidol	Calcipotriol
PPARA	peroxisome proliferator-activated receptor alpha	11	Clofibrate	Fenofibrate	Gemfibrozil	Bezafibrate	Deoxy-Bigchap	2-METHYL-2-(4-{[({4-METHYL-2-[4-(TRIFLUOROMETHYL)PHENYL]-1,3-THIAZOL-5-YL}CARBONYL)AMINO]METHYL}PHENOXY)PROPANOIC ACID	(2S)-2-ETHOXY-3-[4-(2-{4-[(METHYLSULFONYL)OXY]PHENYL}ETHOXY)PHENYL]PROPANOIC ACID	3-{5-methoxy-1-[(4-methoxyphenyl)sulfonyl]-1H-indol-3-yl}propanoic acid	(2S)-2-methoxy-3-{4-[2-(5-methyl-2-phenyl-1,3-oxazol-4-yl)ethoxy]-1-benzothiophen-7-yl}propanoic acid
F8	coagulation factor VIII, procoagulant component	11	Drotrecogin alfa	Coagulation Factor IX
PRTN3	proteinase 3	11	Fucose
CCR5	chemokine (C-C motif) receptor 5	11	Maraviroc
PROC	protein C (inactivator of coagulation factors Va and VIIIa)	11	Menadione	Sodium Tetradecyl Sulfate	Menadione
GHR	growth hormone receptor	11	Somatropin recombinant	Pegvisomant
NID1	nidogen 1	11	Urokinase
ADAM17	ADAM metallopeptidase domain 17	10	(3S)-1-{[4-(BUT-2-YN-1-YLOXY)PHENYL]SULFONYL}PYRROLIDINE-3-THIOL	3-{[4-(but-2-yn-1-yloxy)phenyl]sulfonyl}propane-1-thiol	4-({4-[(4-AMINOBUT-2-YNYL)OXY]PHENYL}SULFONYL)-N-HYDROXY-2,2-DIMETHYLTHIOMORPHOLINE-3-CARBOXAMIDE	(2R)-N-HYDROXY-2-[(3S)-3-METHYL-3-{4-[(2-METHYLQUINOLIN-4-YL)METHOXY]PHENYL}-2-OXOPYRROLIDIN-1-YL]PROPANAMIDE	methyl (1R,2S)-2-(hydroxycarbamoyl)-1-{4-[(2-methylquinolin-4-yl)methoxy]benzyl}cyclopropanecarboxylate	(1S,3R,6S)-4-oxo-6-{4-[(2-phenylquinolin-4-yl)methoxy]phenyl}-5-azaspiro[2.4]heptane-1-carboxylic acid	N-{[4-(but-2-yn-1-yloxy)phenyl]sulfonyl}-5-methyl-D-tryptophan	(3S)-4-{[4-(BUT-2-YNYLOXY)PHENYL]SULFONYL}-N-HYDROXY-2,2-DIMETHYLTHIOMORPHOLINE-3-CARBOXAMIDE
MLLT4	similar to Afadin (Protein AF-6); myeloid/lymphoid or mixed-lineage leukemia (trithorax homolog, Drosophila); translocated to, 4	10	(5R)-2-SULFANYL-5-[4-(TRIFLUOROMETHYL)BENZYL]-1,3-THIAZOL-4-ONE
ACVR1	activin A receptor, type I	10	Adenosine triphosphate	6-[4-(2-piperidin-1-ylethoxy)phenyl]-3-pyridin-4-ylpyrazolo[1,5-a]pyrimidine	Adenosine triphosphate
CANX	calnexin	10	Antihemophilic Factor	Tenecteplase
VWF	von Willebrand factor	10	Antihemophilic Factor
MME	membrane metallo-endopeptidase	10	Candoxatril	Thiorphan	N-[3-[(1-Aminoethyl)(Hydroxy)Phosphoryl]-2-(1,1'-Biphenyl-4-Ylmethyl)Propanoyl]Alanine	Phosphoramidon	N-(3-Phenyl-2-Sulfanylpropanoyl)Phenylalanylalanine	[2(R,S)-2-Sulfanylheptanoyl]-Phe-Ala	2-[(1S)-1-BENZYL-2-SULFANYLETHYL]-1H-IMIDAZO[4,5-C]PYRIDIN-5-IUM
F3	coagulation factor III (thromboplastin, tissue factor)	10	Coagulation factor VIIa	2-(4-HYDROXY-5-PHENYL-1H-PYRAZOL-3-YL)-1H-BENZOIMIDAZOLE-5-CARBOXAMIDINE	[2'-HYDROXY-3'-(1H-PYRROLO[3,2-C]PYRIDIN-2-YL)-BIPHENYL-3-YLMETHYL]-UREA	{5-(5-AMINO-1H-PYRROLO[3,2-B]PYRIDIN-2-YL)-6-HYDROXY-3'-NITRO-BIPHENYL-3-YL]-ACETIC ACID
CTSL1	cathepsin L1	10	Cysteinesulfonic Acid	BIPHENYL-4-YL-ACETALDEHYDE
FURIN	furin (paired basic amino acid cleaving enzyme)	10	Decanoic Acid
PF4	platelet factor 4	10	Drotrecogin alfa
C3	similar to Complement C3 precursor; complement component 3; hypothetical protein LOC100133511	10	Intravenous Immunoglobulin	Nicotinamide-Adenine-Dinucleotide	S-Hydroxycysteine	Cyclo-Tetrametavanadate	Adenosine-5'-Diphosphate
ITGA4	integrin, alpha 4 (antigen CD49D, alpha 4 subunit of VLA-4 receptor)	10	Natalizumab	Tinzaparin
FLT4	fms-related tyrosine kinase 4	10	Sorafenib	Sunitinib
TSHR	thyroid stimulating hormone receptor	10	Thyrotropin Alfa
SERPINA5	serpin peptidase inhibitor, clade A (alpha-1 antiproteinase, antitrypsin), member 5	10	Urokinase	Drotrecogin alfa
PTPRB	protein tyrosine phosphatase, receptor type, B	9	{4-[2-BENZYL-3-METHOXY-2-(METHOXYCARBONYL)-3-OXOPROPYL]PHENYL}SULFAMIC ACID	(4-{4-[(TERT-BUTOXYCARBONYL)AMINO]-2,2-BIS(ETHOXYCARBONYL)BUTYL}PHENYL)SULFAMIC ACID	{4-[2,2-BIS(5-METHYL-1,2,4-OXADIAZOL-3-YL)-3-PHENYLPROPYL]PHENYL}SULFAMIC ACID	(4-ETHYLPHENYL)SULFAMIC ACID
ACP1	acid phosphatase 1, soluble	9	Adenine	4-Nitrophenyl Phosphate	Adenine
CEACAM1	carcinoembryonic antigen-related cell adhesion molecule 1 (biliary glycoprotein)	9	Arcitumomab	Alpha-D-Mannose
DPP4	dipeptidyl-peptidase 4	9	Atorvastatin	Sitagliptin	Vildagliptin	Saxagliptin	2-Amino-3-Methyl-1-Pyrrolidin-1-Yl-Butan-1-One	5-(Aminomethyl)-6-(2,4-Dichlorophenyl)-2-(3,5-Dimethoxyphenyl)Pyrimidin-4-Amine	Alpha-D-Mannose	(2s)-Pyrrolidin-2-Ylmethylamine	Iodo-Phenylalanine	Fucose	Diisopropylphosphono Group	1-(1-phenylcyclopentyl)methylamine	(S)-2-[(R)-3-amino-4-(2-fluorophenyl)butyryl]-1,2,3,4-tetrahydroisoquinoline-3-carboxamide	(1S)-2-[(2S,5R)-2-(AMINOMETHYL)-5-PROP-1-YN-1-YLPYRROLIDIN-1-YL]-1-CYCLOPENTYL-2-OXOETHANAMINE	N-(TRANS-4-{(1S,2S)-2-AMINO-3-[(3S)-3-FLUOROPYRROLIDIN-1-YL]-1-METHYL-3-OXOPROPYL}CYCLOHEXYL)-N-METHYLACETAMIDE	(2S,3S)-4-cyclopropyl-3-{(3R,5R)-3-[2-fluoro-4-(methylsulfonyl)phenyl]-1,2,4-oxadiazolidin-5-yl}-1-[(3S)-3-fluoropyrrolidin-1-yl]-1-oxobutan-2-amine	(2S,3S)-3-{3-[2-chloro-4-(methylsulfonyl)phenyl]-1,2,4-oxadiazol-5-yl}-1-cyclopentylidene-4-cyclopropyl-1-fluorobutan-2-amine	(3R,4R)-4-(pyrrolidin-1-ylcarbonyl)-1-(quinoxalin-2-ylcarbonyl)pyrrolidin-3-amine	(7R,8R)-8-(2,4,5-trifluorophenyl)-6,7,8,9-tetrahydroimidazo[1,2-a:4,5-c']dipyridin-7-amine	(2S,3S)-3-{3-[4-(METHYLSULFONYL)PHENYL]-1,2,4-OXADIAZOL-5-YL}-1-OXO-1-PYRROLIDIN-1-YLBUTAN-2-AMINE	(1S,2R,5S)-5-[3-(TRIFLUOROMETHYL)-5,6-DIHYDRO[1,2,4]TRIAZOLO[4,3-A]PYRAZIN-7(8H)-YL]-2-(2,4,5-TRIFLUOROPHENYL)CYCLOHEXANAMINE	(2R)-4-[(8R)-8-METHYL-2-(TRIFLUOROMETHYL)-5,6-DIHYDRO[1,2,4]TRIAZOLO[1,5-A]PYRAZIN-7(8H)-YL]-4-OXO-1-(2,4,5-TRIFLUOROPHENYL)BUTAN-2-AMINE	(2S,3S)-3-AMINO-4-(3,3-DIFLUOROPYRROLIDIN-1-YL)-N,N-DIMETHYL-4-OXO-2-(TRANS-4-[1,2,4]TRIAZOLO[1,5-A]PYRIDIN-6-YLCYCLOHEXYL)BUTANAMIDE	(2S,3S)-3-AMINO-4-[(3S)-3-FLUOROPYRROLIDIN-1-YL]-N,N-DIMETHYL-4-OXO-2-(TRANS-4-[1,2,4]TRIAZOLO[1,5-A]PYRIDIN-5-YLCYCLOHEXYL)BUTANAMIDE	(3R)-4-[(3R)-3-AMINO-4-(2,4,5-TRIFLUOROPHENYL)BUTANOYL]-3-METHYL-1,4-DIAZEPAN-2-ONE	4'-[(1R)-1-amino-2-(2,5-difluorophenyl)ethyl]biphenyl-3-carboxamide	(2R,3R)-7-(methylsulfonyl)-3-(2,4,5-trifluorophenyl)-1,2,3,4-tetrahydropyrido[1,2-a]benzimidazol-2-amine	(2R)-4-OXO-4-[3-(TRIFLUOROMETHYL)-5,6-DIHYDRO[1,2,4]TRIAZOLO[4,3-A]PYRAZIN-7(8H)-YL]-1-(2,4,5-TRIFLUOROPHENYL)BUTAN-2-AMINE	7-(aminomethyl)-6-(2-chlorophenyl)-1-methyl-1H-benzimidazole-5-carbonitrile	(3R)-4-[(3R)-3-AMINO-4-(2,4,5-TRIFLUOROPHENYL)BUTANOYL]-3-(2,2,2-TRIFLUOROETHYL)-1,4-DIAZEPAN-2-ONE	METHYL 4-{[({[(2R,5S)-5-{[(2S)-2-(AMINOMETHYL)PYRROLIDIN-1-YL]CARBONYL}PYRROLIDIN-2-YL]METHYL}AMINO)CARBONYL]AMINO}BENZOATE	(1S)-2-[(2S,5R)-2-(AMINOMETHYL)-5-ETHYNYLPYRROLIDIN-1-YL]-1-CYCLOPENTYL-2-OXOETHANAMINE	1-biphenyl-2-ylmethanamine	(1S,3S,5S)-2-{(2S)-2-amino-2-[(1R,3S,5R,7S)-3-hydroxytricyclo[3.3.1.1~3,7~]dec-1-yl]acetyl}-2-azabicyclo[3.1.0]hexane-3-carbonitrile	(2R)-N-[(2R)-2-(DIHYDROXYBORYL)-1-L-PROLYLPYRROLIDIN-2-YL]-N-[(5R)-5-(DIHYDROXYBORYL)-1-L-PROLYLPYRROLIDIN-2-YL]-L-PROLINAMIDE	(3R,4S)-1-{6-[3-(METHYLSULFONYL)PHENYL]PYRIMIDIN-4-YL}-4-(2,4,5-TRIFLUOROPHENYL)PYRROLIDIN-3-AMINE	N-({(2S)-1-[(3R)-3-AMINO-4-(2-FLUOROPHENYL)BUTANOYL]PYRROLIDIN-2-YL}METHYL)BENZAMIDE	(4R,5R)-5-AMINO-1-[2-(1,3-BENZODIOXOL-5-YL)ETHYL]-4-(2,4,5-TRIFLUOROPHENYL)PIPERIDIN-2-ONE	(3R,4S)-1-(3,4-DIMETHOXYPHENYL)-3-(3-METHYLPHENYL)PIPERIDIN-4-AMINE	1-[2-(S)-AMINO-3-BIPHENYL-4-YL-PROPIONYL]-PYRROLIDINE-2-(S)-CARBONITRILE	(1S,6R)-3-{[3-(TRIFLUOROMETHYL)-5,6-DIHYDRO[1,2,4]TRIAZOLO[4,3-A]PYRAZIN-7(8H)-YL]CARBONYL}-6-(2,4,5-TRIFLUOROPHENYL)CYCLOHEX-3-EN-1-AMINE	(2R)-4-(2-BENZOYL-1,2-DIAZEPAN-1-YL)-4-OXO-1-(2,4,5-TRIFLUOROPHENYL)BUTAN-2-AMINE	(3R,4R)-1-{6-[3-(METHYLSULFONYL)PHENYL]PYRIMIDIN-4-YL}-4-(2,4,5-TRIFLUOROPHENYL)PIPERIDIN-3-AMINE	2-(4-{(3S,5S)-5-[(3,3-difluoropyrrolidin-1-yl)carbonyl]pyrrolidin-3-yl}piperazin-1-yl)pyrimidine	N-({(2S)-1-[(3R)-3-amino-4-(3-chlorophenyl)butanoyl]pyrrolidin-2-yl}methyl)-3-(methylsulfonyl)benzamide	(3R,4S)-1-[6-(6-METHOXYPYRIDIN-3-YL)PYRIMIDIN-4-YL]-4-(2,4,5-TRIFLUOROPHENYL)PYRROLIDIN-3-AMINE	6-(4-{(1S,2S)-2-AMINO-1-[(DIMETHYLAMINO)CARBONYL]-3-[(3S)-3-FLUOROPYRROLIDIN-1-YL]-3-OXOPROPYL}PHENYL)-1H-[1,2,4]TRIAZOLO[1,5-A]PYRIDIN-4-IUM
GJA1	gap junction protein, alpha 1, 43kDa	9	Carvedilol
IGFBP7	insulin-like growth factor binding protein 7	9	Insulin recombinant	Insulin, porcine
NOS3	nitric oxide synthase 3 (endothelial cell)	9	L-Arginine	L-Citrulline	Tetrahydrobiopterin	Miconazole	N,N-dimethylarginine	L-N(Omega)-Nitroarginine-2,4-L-Diaminobutyric Amide	L-2-Amino-4-(Guanidinooxy)Butyric Acid	3-Bromo-7-Nitroindazole	N-{(4s)-4-Amino-5-[(2-Aminoethyl)Amino]Pentyl}-N'-Nitroguanidine	N-(3-(Aminomethyl)Benzyl)Acetamidine	1,2,4-Triazole-Carboxamidine	L-N(Omega)-Nitroarginine-(4r)-Amino-L-Proline Amide	S,S'-(1,4-Phenylene-Bis(1,2-Ethanediyl))Bis-Isothiourea	7-Nitroindazole	Ethylisothiourea	2-Aminothiazoline	Se-Ethyl-Isoselenourea	(6r,1'r,2's)-5,6,7,8 Tetrahydrobiopterin	2,4-Diamino-6-Phenyl-5,6,7,8,-Tetrahydropteridine	N1,N14-Bis((S-Methyl)Isothioureido)Tetradecane	Hydroxydimethylarsine Oxide	Heme	7-Nitroindazole-2-Carboxamidine	6-Nitroindazole	N-Omega-Hydroxy-L-Arginine	N5-Iminoethyl-L-Ornithine	5,6-Cyclic-Tetrahydropteridine	S-Ethyl-N-Phenyl-Isothiourea	S,S'-(1,3-Phenylene-Bis(1,2-Ethanediyl))Bis-Isothiourea	6s-5,6,7,8-Tetrahydrobiopterin	S-(Dimethylarsenic)Cysteine	L-Homoarginine	S-Isopropyl-Isothiourea	Nitroarginine	5-Nitroindazole	N-(Chlorophenyl)-N'-Hydroxyguanidine	(3S,5E)-3-propyl-3,4-dihydrothieno[2,3-f][1,4]oxazepin-5(2H)-imine	5-{4-[(3,5-DIFLUOROBENZYL)AMINO]PHENYL}-6-ETHYLPYRIMIDINE-2,4-DIAMINE	ETHYL 4-[(4-METHYLPYRIDIN-2-YL)AMINO]PIPERIDINE-1-CARBOXYLATE	N-{(3S,4S)-4-[(6-AMINO-4-METHYLPYRIDIN-2-YL)METHYL]PYRROLIDIN-3-YL}-N'-(4-CHLOROBENZYL)ETHANE-1,2-DIAMINE	N-{(3R,4S)-4-[(6-amino-4-methylpyridin-2-yl)methyl]pyrrolidin-3-yl}-N'-(3-chlorobenzyl)ethane-1,2-diamine	L-Arginine	L-Citrulline
APEX1	APEX nuclease (multifunctional DNA repair enzyme) 1	9	Lucanthone
AHR	aryl hydrocarbon receptor	9	Mexiletine	Nimodipine	Flutamide	Atorvastatin	Leflunomide	Ginseng	Ginseng
CCL8	chemokine (C-C motif) ligand 8	9	Pyroglutamic Acid
PRNP	prion protein	9	Tetracycline
SERPINA1	serpin peptidase inhibitor, clade A (alpha-1 antiproteinase, antitrypsin), member 1	8	2-[3,4-Dihydroxy-2-Hydroxymethyl-5-(2-Hydroxy-Nonyl)-Tetrahydro-Furan-2-Yloxy]-6-Hydroxymethyl-Tetra Hydro-Pyran-3,4,5-Triol	2-Sulfhydryl-Ethanol
TFPI	tissue factor pathway inhibitor (lipoprotein-associated coagulation inhibitor)	8	Coagulation factor VIIa	Dalteparin
TK1	thymidine kinase 1, soluble	8	Dithioerythritol	Thymidine-5'-Triphosphate
APOE	hypothetical LOC100129500; apolipoprotein E	8	Human Serum Albumin	Serum albumin iodonated
MGMT	O-6-methylguanine-DNA methyltransferase	8	L-Cysteine	S-Methylcysteine	Benzylcysteine	L-Cysteine
CXCL10	chemokine (C-X-C motif) ligand 10	8	N-Methylleucine
CSK	c-src tyrosine kinase	8	Staurosporine
F2R	coagulation factor II (thrombin) receptor	8	Streptokinase
FGG	fibrinogen gamma chain	8	Sucralfate
EIF4E	eukaryotic translation initiation factor 4E; similar to hCG1777996; similar to eukaryotic translation initiation factor 4E	7	7-Methyl-Gpppa	7n-Methyl-8-Hydroguanosine-5'-Diphosphate	7-Methyl-Guanosine-5'-Triphosphate	2,2,5,5-TETRAMETHYL-3-(SULFANYLMETHYL)-2,5-DIHYDRO-1H-PYRROL-1-OL
IL6R	interleukin 6 receptor	7	Alpha-D-Mannose
COX5A	cytochrome c oxidase subunit Va	7	Cholic Acid	N-Formylmethionine
F12	coagulation factor XII (Hageman factor)	7	Ethanolamine Oleate
RAN	RAN, member RAS oncogene family	7	Guanosine-5'-Diphosphate
PPARD	peroxisome proliferator-activated receptor delta	7	Icosapent	Treprostinil	Sulindac	Bezafibrate	Heptyl-Beta-D-Glucopyranoside	(11E)-OCTADEC-11-ENOIC ACID	(2S)-2-{3-[({[2-fluoro-4-(trifluoromethyl)phenyl]carbonyl}amino)methyl]-4-methoxybenzyl}butanoic acid	2-({[3-(3,4-dihydroisoquinolin-2(1H)-ylsulfonyl)phenyl]carbonyl}amino)benzoic acid	3-{5-methoxy-1-[(4-methoxyphenyl)sulfonyl]-1H-indol-3-yl}propanoic acid	{4-[3-(4-acetyl-3-hydroxy-2-propylphenoxy)propoxy]phenoxy}acetic acid	Icosapent
NOS1	nitric oxide synthase 1 (neuronal)	7	L-Citrulline	L-N(Omega)-Nitroarginine-2,4-L-Diaminobutyric Amide	Formic Acid	3-Bromo-7-Nitroindazole	N-{(4s)-4-Amino-5-[(2-Aminoethyl)Amino]Pentyl}-N'-Nitroguanidine	N-(3-(Aminomethyl)Benzyl)Acetamidine	L-N(Omega)-Nitroarginine-(4r)-Amino-L-Proline Amide	N-Isopropyl-N'-Hydroxyguanidine	N-Omega-Propyl-L-Arginine	(6r,1'r,2's)-5,6,7,8 Tetrahydrobiopterin	N-Butyl-N'-Hydroxyguanidine	Alpha-D-Mannose	S-Ethyl-N-[4-(Trifluoromethyl)Phenyl]Isothiourea	Heme	N-Omega-Hydroxy-L-Arginine	Flavin-Adenine Dinucleotide	Riboflavin Monophosphate	N-(4-(2-((3-Chlorophenylmethyl)Amino)Ethyl)Phenyl)-2-Thiophecarboxamidine	2'-Monophosphoadenosine 5'-Diphosphoribose	S-Ethyl-N-Phenyl-Isothiourea	N5-(1-Imino-3-Butenyl)-L-Ornithine	5-N-Allyl-Arginine	Nitroarginine	N-{(3S,4S)-4-[(6-AMINO-4-METHYLPYRIDIN-2-YL)METHYL]PYRROLIDIN-3-YL}-N'-(4-CHLOROBENZYL)ETHANE-1,2-DIAMINE	N-{(3R,4S)-4-[(6-amino-4-methylpyridin-2-yl)methyl]pyrrolidin-3-yl}-N'-(3-chlorobenzyl)ethane-1,2-diamine	L-Citrulline
ICAM1	intercellular adhesion molecule 1	7	Natalizumab
TLR2	toll-like receptor 2	7	OspA lipoprotein	S-(Dimethylarsenic)Cysteine
ELN	elastin	7	Rofecoxib
PIK3CG	phosphoinositide-3-kinase, catalytic, gamma polypeptide	7	Staurosporine	Myricetin	2-(4-Morpholinyl)-8-Phenyl-4h-1-Benzopyran-4-One	Quercetin	5-QUINOXALIN-6-YLMETHYLENE-THIAZOLIDINE-2,4-DIONE	2-((9H-PURIN-6-YLTHIO)METHYL)-5-CHLORO-3-(2-METHOXYPHENYL)QUINAZOLIN-4(3H)-ONE	N-(5-(4-CHLORO-3-(2-HYDROXY-ETHYLSULFAMOYL)- PHENYLTHIAZOLE-2-YL)-ACETAMIDE	5,5-dimethyl-2-morpholin-4-yl-5,6-dihydro-1,3-benzothiazol-7(4H)-one	3-[4-AMINO-1-(1-METHYLETHYL)-1H-PYRAZOLO[3,4-D]PYRIMIDIN-3-YL]PHENOL	(5E)-5-[(2,2-DIFLUORO-1,3-BENZODIOXOL-5-YL)METHYLENE]-1,3-THIAZOLIDINE-2,4-DIONE	(1S,6BR,9AS,11R,11BR)-9A,11B-DIMETHYL-1-[(METHYLOXY)METHYL]-3,6,9-TRIOXO-1,6,6B,7,8,9,9A,10,11,11B-DECAHYDRO-3H-FURO[4,3,2-DE]INDENO[4,5-H][2]BENZOPYRAN-11-YL ACETATE	1-methyl-3-naphthalen-2-yl-1H-pyrazolo[3,4-d]pyrimidin-4-amine
CXCL12	chemokine (C-X-C motif) ligand 12 (stromal cell-derived factor 1)	7	Tinzaparin
SELE	selectin E	6	1na	O-Sialic Acid	Fucose
NME1	non-metastatic cells 1, protein (NM23A) expressed in; NME1-NME2 readthrough transcript; non-metastatic cells 2, protein (NM23B) expressed in	6	2'-Deoxyguanosine-5'-Triphosphate	Pyrophosphate 2-	Selenocysteine	2',3'-Dehydro-2',3'-Deoxy-Thymidine 5'-Diphosphate	Adenosine Phosphonoacetic Acid	2',3'-Dehydro-2',3'-Deoxy-Thymidine 5'-Triphosphate	Thymidine-5'- Diphosphate	Adenosine-5'-Diphosphate	2'-Deoxyguanosine-5'-Diphosphate	Fudp	Guanosine-5'-Diphosphate	3'-Deoxy 3'-Amino Adenosine-5'-Diphosphate	Guanosine-3',5'-Monophosphate	3'-Azido-3'-Deoxythymidine-5'-Diphosphate
ACVRL1	activin A receptor type II-like 1	6	Adenosine triphosphate	Adenosine triphosphate
LGALS1	lectin, galactoside-binding, soluble, 1	6	Alpha-D-Mannose	2-Sulfhydryl-Ethanol	Thiodigalactoside	1,4-Dithiothreitol
SERPINC1	serpin peptidase inhibitor, clade C (antithrombin), member 1	6	Ardeparin	Fondaparinux sodium	Heparin	Enoxaparin	Sulodexide	Dalteparin	Tinzaparin	Nadroparin	Alpha-D-Mannose	N-Formylmethionine	Ardeparin
VCAM1	vascular cell adhesion molecule 1	6	Carvedilol
TUBA1B	hypothetical gene supported by AF081484; NM_006082; tubulin, alpha 1b	6	Epothilone D	Epothilone B	2-MERCAPTO-N-[1,2,3,10-TETRAMETHOXY-9-OXO-5,6,7,9-TETRAHYDRO-BENZO[A]HEPTALEN-7-YL]ACETAMIDE
PPBP	pro-platelet basic protein (chemokine (C-X-C motif) ligand 7)	6	Ethanesulfonic Acid
GNAS	GNAS complex locus	6	Forskolin	2',5'-DIDEOXY-ADENOSINE 3'-MONOPHOSPHATE
IL6	interleukin 6 (interferon, beta 2)	6	Ginseng	Ginseng
BDKRB2	bradykinin receptor B2	6	Icatibant
TOP1	topoisomerase (DNA) I	6	Irinotecan	Topotecan	Lucanthone	Sodium stibogluconate	Camptothecin	2,3-DIMETHOXY-12H-[1,3]DIOXOLO[5,6]INDENO[1,2-C]ISOQUINOLIN-6-IUM	4-(5,11-DIOXO-5H-INDENO[1,2-C]ISOQUINOLIN-6(11H)-YL)BUTANOATE
MMP13	matrix metallopeptidase 13 (collagenase 3)	6	Marimastat	3-Methylpyridine	2-{4-[4-(4-Chloro-Phenoxy)-Benzenesulfonyl]-Tetrahydro-Pyran-4-Yl}-N-Hydroxy-Acetamide	WAY-151693	Hydroxyaminovaline	1-Methyloxy-4-Sulfone-Benzene	PYRIMIDINE-4,6-DICARBOXYLIC ACID BIS-(3-METHYL-BENZYLAMIDE)	PYRIMIDINE-4,6-DICARBOXYLIC ACID BIS-(4-FLUORO-3-METHYL-BENZYLAMIDE)	PYRIMIDINE-4,6-DICARBOXYLIC ACID BIS-[(PYRIDIN-3-YLMETHYL)-AMIDE]	TERT-BUTYL 4-({[4-(BUT-2-YN-1-YLAMINO)PHENYL]SULFONYL}METHYL)-4-[(HYDROXYAMINO)CARBONYL]PIPERIDINE-1-CARBOXYLATE	4-{[1-METHYL-2,4-DIOXO-6-(3-PHENYLPROP-1-YN-1-YL)-1,4-DIHYDROQUINAZOLIN-3(2H)-YL]METHYL}BENZOIC ACID	5-(2-ETHOXYETHYL)-5-[4-(4-FLUOROPHENOXY)PHENOXY]PYRIMIDINE-2,4,6(1H,3H,5H)-TRIONE	4-[4-(4-CHLORO-PHENOXY)-BENZENESULFONYLMETHYL]-TETRAHYDRO-PYRAN-4-CARBOXYLIC ACID HYDROXYAMIDE	BENZYL 6-BENZYL-5,7-DIOXO-6,7-DIHYDRO-5H-[1,3]THIAZOLO[3,2-C]PYRIMIDINE-2-CARBOXYLATE
MMP8	matrix metallopeptidase 8 (neutrophil collagenase)	6	Marimastat	1-Hydroxyamine-2-Isobutylmalonic Acid	2-Thiomethyl-3-Phenylpropanoic Acid	2-(Biphenyl-4-Sulfonyl)-1,2,3,4-Tetrahydro-Isoquinoline-3-Carboxylic Acid	2-Hydroxy-5-[4-(2-Hydroxy-Ethyl)-Piperidin-1-Yl]-5-Phenyl-1h-Pyrimidine-4,6-Dione	Glycinamid	Batimastat	N-{2-[(4'-CYANO-1,1'-BIPHENYL-4-YL)OXY]ETHYL}-N'-HYDROXY-N-METHYLUREA	(5S)-5-(2-amino-2-oxoethyl)-4-oxo-N-[(3-oxo-3,4-dihydro-2H-1,4-benzoxazin-6-yl)methyl]-3,4,5,6,7,8-hexahydro[1]benzothieno[2,3-d]pyrimidine-2-carboxamide	(1S)-1-{[(4'-METHOXY-1,1'-BIPHENYL-4-YL)SULFONYL]AMINO}-2-METHYLPROPYLPHOSPHONIC ACID	(1R)-1-{[(4'-METHOXY-1,1'-BIPHENYL-4-YL)SULFONYL]AMINO}-2-METHYLPROPYLPHOSPHONIC ACID	3-FORMYL-2-HYDROXY-5-METHYL-HEXANOIC ACID HYDROXYAMIDE	BUT-3-ENYL-[5-(4-CHLORO-PHENYL)-3,6-DIHYDRO-[1,3,4]THIADIAZIN-2-YLIDENE]-AMINE	METHYLAMINO-PHENYLALANYL-LEUCYL-HYDROXAMIC ACID	3-AMINO-AZACYCLOTRIDECAN-2-ONE
IL1B	interleukin 1, beta	6	Minocycline	Gallium nitrate	Canakinumab
ERN1	endoplasmic reticulum to nucleus signaling 1	6	N~2~-1H-benzimidazol-5-yl-N~4~-(3-cyclopropyl-1H-pyrazol-5-yl)pyrimidine-2,4-diamine
ATP5B	ATP synthase, H+ transporting, mitochondrial F1 complex, beta polypeptide	6	Quercetin	1-ACETYL-2-CARBOXYPIPERIDINE	AUROVERTIN B	PICEATANNOL	N1-(2-AMINO-4-METHYLPENTYL)OCTAHYDRO-PYRROLO[1,2-A] PYRIMIDINE
FGB	fibrinogen beta chain	6	Sucralfate
HDAC9	histone deacetylase 9	6	Valproic Acid
NR1H2	nuclear receptor subfamily 1, group H, member 2	5	(3-{3-[[2-Chloro-3-(Trifluoromethyl)Benzyl](2,2-Diphenylethyl)Amino]Propoxy}Phenyl)Acetic Acid	Benzenesulfonyl	N-(2,2,2-TRIFLUOROETHYL)-N-{4-[2,2,2-TRIFLUORO-1-HYDROXY-1-(TRIFLUOROMETHYL)ETHYL]PHENYL}BENZENESULFONAMIDE	1,1,1,3,3,3-HEXAFLUORO-2-{4-[(2,2,2-TRIFLUOROETHYL)AMINO]PHENYL}PROPAN-2-OL
PDE3B	phosphodiesterase 3B, cGMP-inhibited	5	(5r)-6-(4-{[2-(3-Iodobenzyl)-3-Oxocyclohex-1-En-1-Yl]Amino}Phenyl)-5-Methyl-4,5-Dihydropyridazin-3(2h)-One	Hg9a-9, Nonanoyl-N-Hydroxyethylglucamide	3-ISOBUTYL-1-METHYLXANTHINE
ESRRA	estrogen-related receptor alpha	5	1-CYCLOHEXYL-N-{[1-(4-METHYLPHENYL)-1H-INDOL-3-YL]METHYL}METHANAMINE	Troglitazone
PIK3CD	phosphoinositide-3-kinase, catalytic, delta polypeptide	5	2-((9H-PURIN-6-YLTHIO)METHYL)-5-CHLORO-3-(2-METHOXYPHENYL)QUINAZOLIN-4(3H)-ONE
MAPK10	mitogen-activated protein kinase 10	5	2,6-Dihydroanthra/1,9-Cd/Pyrazol-6-One	Cyclohexyl-{4-[5-(3,4-Dichlorophenyl)-2-Piperidin-4-Yl-3-Propyl-3h-Imidazol-4-Yl]-Pyrimidin-2-Yl}Amine	Cyclopropyl-{4-[5-(3,4-Dichlorophenyl)-2-[(1-Methyl)-Piperidin]-4-Yl-3-Propyl-3h-Imidazol-4-Yl]-Pyrimidin-2-Yl}Amine	9-(4-Hydroxyphenyl)-2,7-Phenanthroline	Phosphoaminophosphonic Acid-Adenylate Ester	N-(tert-butyl)-4-[5-(pyridin-2-ylamino)quinolin-3-yl]benzenesulfonamide	N-BENZYL-4-[4-(3-CHLOROPHENYL)-1H-PYRAZOL-3-YL]-1H-PYRROLE-2-CARBOXAMIDE	N-(3-cyano-4,5,6,7-tetrahydro-1-benzothien-2-yl)-2-fluorobenzamide	4-{[5-chloro-4-(1H-indol-3-yl)pyrimidin-2-yl]amino}-N-ethylpiperidine-1-carboxamide	(3Z)-1-[(6-fluoro-4H-1,3-benzodioxin-8-yl)methyl]-4-[(E)-2-phenylethenyl]-1H-indole-2,3-dione 3-oxime	(3E)-5-fluoro-1-[(6-fluoro-4H-1,3-benzodioxin-8-yl)methyl]-1H-indole-2,3-dione 3-oxime	(3Z)-1-[(6-fluoro-4H-1,3-benzodioxin-8-yl)methyl]-4-phenyl-1H-indole-2,3-dione 3-oxime	5-bromo-N-(3-chloro-2-(4-(prop-2-ynyl)piperazin-1-yl)phenyl)furan-2-carboxamide	N-cyclohexyl-4-imidazo[1,2-a]pyridin-3-yl-N-methylpyrimidin-2-amine	N-{2'-[(4-FLUOROPHENYL)AMINO]-4,4'-BIPYRIDIN-2-YL}-4-METHOXYCYCLOHEXANECARBOXAMIDE	2-{4-[(4-imidazo[1,2-a]pyridin-3-ylpyrimidin-2-yl)amino]piperidin-1-yl}-N-methylacetamide	1-(3-BROMOPHENYL)-7-CHLORO-6-METHOXY-3,4-DIHYDROISOQUINOLINE
PRKAB1	protein kinase, AMP-activated, beta 1 non-catalytic subunit	5	Adenosine monophosphate	Metformin	Adenosine monophosphate
ACVR1B	activin A receptor, type IB	5	Adenosine triphosphate	Adenosine triphosphate
GPI	glucose phosphate isomerase	5	Alpha-D-Glucose-6-Phosphate	6-Phosphogluconic Acid	5-Phospho-D-Arabinohydroxamic Acid	Sorbitol 6-phosphate	5-Phosphoarabinonic Acid	Glucose-6-Phosphate	Erythose-4-Phosphate	Fructose-6-Phosphate
APOH	apolipoprotein H (beta-2-glycoprotein I)	5	Alpha-D-Mannose
TF	transferrin	5	Aluminium	Oxalate Ion	Fucose
LPA	lipoprotein, Lp(a)	5	Aminocaproic Acid
IL3	interleukin 3 (colony-stimulating factor, multiple)	5	Amlexanox
SPTBN1	spectrin, beta, non-erythrocytic 1	5	Calcium	D-Myo-Inositol-1,4,5-Triphosphate
RRM2	ribonucleotide reductase M2 polypeptide	5	Cladribine	Gallium nitrate
S100P	S100 calcium binding protein P	5	Cromoglicate
PGR	progesterone receptor	5	Etonogestrel	Desogestrel	Megestrol	Levonorgestrel	Dydrogesterone	Progesterone	Norgestrel	Fluticasone Propionate	Medroxyprogesterone	Norethindrone	Ethynodiol Diacetate	Mifepristone	Norgestimate	Drospirenone	Danazol	Allylestrenol	Norelgestromin	Methyltrienolone	Tanaproget
PTGS2	prostaglandin-endoperoxide synthase 2 (prostaglandin G/H synthase and cyclooxygenase)	5	gamma-Homolinolenic acid	Icosapent	Aminosalicylic Acid	Mesalazine	Acetaminophen	Indomethacin	Nabumetone	Ketorolac	Tenoxicam	Lenalidomide	Celecoxib	Tolmetin	Piroxicam	Fenoprofen	Diclofenac	Sulindac	Flurbiprofen	Etodolac	Mefenamic acid	Naproxen	Sulfasalazine	Phenylbutazone	Meloxicam	Carprofen	Diflunisal	Suprofen	Salicyclic acid	Meclofenamic acid	Acetylsalicylic acid	Bromfenac	Oxaprozin	Ketoprofen	Balsalazide	Thalidomide	Ibuprofen	Lumiracoxib	Bismuth Subsalicylate	Magnesium salicylate	Salicylate-sodium	Salsalate	Trisalicylate-choline	Ginseng	Antrafenine	Antipyrine	Tiaprofenic acid	Etoricoxib	Niflumic Acid
NOV	nephroblastoma overexpressed gene	5	Insulin recombinant	Insulin, porcine
METAP2	methionyl aminopeptidase 2	5	L-Methionine	3,5,6,8-Tetramethyl-N-Methyl Phenanthrolinium	Fumagillin	D-Methionine	N'-(2s,3r)-3-Amino-4-Cyclohexyl-2-Hydroxy-Butano-N-(4-Methylphenyl)Hydrazide	(E)-(2r,3r,4s,5r)-3,4,5-Trihydroxy-2-Methoxy-8,8-Dimethyl-Non-6-Enoic Acid ((3s,6r)-6-Hydroxy-2-Oxo-Azepan-3-Yl)-Amide	2-Methyl-2-Propanol	(2s,3r)-3-Amino-2-Hydroxy-5-(Ethylsulfanyl)Pentanoyl-((S)-(-)-(1-Naphthyl)Ethyl)Amide	Ovalicin	5-BROMO-2-{[(4-CHLOROPHENYL)SULFONYL]AMINO}BENZOIC ACID	5-METHYL-2-[(PHENYLSULFONYL)AMINO]BENZOIC ACID	2-[(PHENYLSULFONYL)AMINO]-5,6,7,8-TETRAHYDRONAPHTHALENE-1-CARBOXYLIC ACID	2-[({2-[(1Z)-3-(DIMETHYLAMINO)PROP-1-ENYL]-4-FLUOROPHENYL}SULFONYL)AMINO]-5,6,7,8-TETRAHYDRONAPHTHALENE-1-CARBOXYLIC ACID	N'-((2S,3R)-3-AMINO-2-HYDROXY-5-(ISOPROPYLSULFANYL)PENTANOYL)-N-3-CHLOROBENZOYL HYDRAZIDE	3-ETHYL-6-{[(4-FLUOROPHENYL)SULFONYL]AMINO}-2-METHYLBENZOIC ACID	(CHLOROACETYL)CARBAMIC ACID (3R,4S,5S,5R)-5-METHOXY-4-[(2R,3R)-2-METHYL-3-(3-METHYL-2-BUTENYL)OXIRANYL]-1-OXASPIRO[2.5]OCT-6-YL ESTER	L-Methionine
IFNAR2	interferon (alpha, beta and omega) receptor 2	5	Peginterferon alfa-2a	Interferon alfa-n1	Interferon alfa-n3	Peginterferon alfa-2b	Interferon Alfa-2a, Recombinant	Interferon beta-1a	Interferon beta-1b	Interferon alfacon-1	Interferon Alfa-2b, Recombinant
IL2	interleukin 2	5	SP4160	5-[2,3-Dichloro-4-(5-{1-[2-(2-Guanidino-4-Methyl-Pentanoylamino)-Acetyl]-Piperidin-4-Yl}-1-Methyl-1h-Pyrazol-3-Yl)-Phenoxymethyl]-Furan-2-Carboxylic Acid	3-Mercapto-1-(1,3,4,9-Tetrahydro-B-Carbolin-2-Yl)-Propan-1-One	(R)-N-[2-[1-(Aminoiminomethyl)-3-Piperidinyl]-1-Oxoethyl]-4-(Phenylethynyl)-L-Phenylalanine Methylester	(1h-Indol-3-Yl)-(2-Mercapto-Ethoxyimino)-Acetic Acid	SP2456	2-[2-(2-Cyclohexyl-2-Guanidino-Acetylamino)-Acetylamino]-N-(3-Mercapto-Propyl)-Propionamide
AGTR2	angiotensin II receptor, type 2	5	Tasosartan
S100A4	S100 calcium binding protein A4	5	Trifluoperazine
SERPINB2	serpin peptidase inhibitor, clade B (ovalbumin), member 2	5	Urokinase	Tenecteplase
ST14	suppression of tumorigenicity 14 (colon carcinoma)	5	Urokinase	Benzamidine
CTSK	cathepsin K	4	[1-(4-Fluorobenzyl)Cyclobutyl]Methyl (1s)-1-[Oxo(1h-Pyrazol-5-Ylamino)Acetyl]Pentylcarbamate	3-Amino-5-Phenylpentane	1-[N[(Phenylmethoxy)Carbonyl]-L-Leucyl-4-[[N/N-[(Phenylmethoxy)Carbonyl]-/Nl-Leucyl]Amino]-3-Pyrrolidinone/N	N2-[(Benzyloxy)Carbonyl]-N1-[(3s)-1-Cyanopyrrolidin-3-Yl]-L-Leucinamide	Benzofuran-2-Carboxylic Acid {(S)-3-Methyl-1-[3-Oxo-1-(Pyridin-2-Ylsulfonyl)Azepan-4-Ylcarbamoyl]Butyl}Amide	1,5-Bis(N-Benzyloxycarbonyl-L-Leucinyl)Carbohydrazide	N2-({[(4-Bromophenyl)Methyl]Oxy}Carbonyl)-N1-[(1s)-1-Formylpentyl]-L-Leucinamide	1-[2-(3-Biphenyl)-4-Methylvaleryl)]Amino-3-(2-Pyridylsulfonyl)Amino-2-Propanone	Tert-Butyl(1s)-1-Cyclohexyl-2-Oxoethylcarbamate	1-{7-cyclohexyl-6-[4-(4-methylpiperazin-1-yl)benzyl]-7H-pyrrolo[2,3-d]pyrimidin-2-yl}methanamine	(1R)-2-METHYL-1-(PHENYLMETHYL)PROPYL[(1S)-1-FORMYLPENTYL]CARBAMATE	1-(PHENYLMETHYL)CYCLOPENTYL[(1S)-1-FORMYLPENTYL]CARBAMATE	6-(CYCLOHEXYLAMINO)-9-[2-(4-METHYLPIPERAZIN-1-YL)-ETHYL]-9H-PURINE-2-CARBONITRILE	9-CYCLOPENTYL-6-[2-(3-IMIDAZOL-1-YL-PROPOXY)-PHENYLAMINO]-9H-PURINE-2-CARBONITRILE	N-(2-AMINOETHYL)-N~2~-{(1S)-1-[4'-(AMINOSULFONYL)BIPHENYL-4-YL]-2,2,2-TRIFLUOROETHYL}-L-LEUCINAMIDE	(1R,2R)-N-(2-AMINOETHYL)-2-{[(4-METHOXYPHENYL)SULFONYL]METHYL}CYCLOHEXANECARBOXAMIDE	TERT-BUTYL 2-CYANO-2-METHYLHYDRAZINECARBOXYLATE
LGALS3	lectin, galactoside-binding, soluble, 3	4	2,3,5,6-Tetrafluoro-4-Methoxy-Benzamide
ADCYAP1	adenylate cyclase activating polypeptide 1 (pituitary)	4	2,6-Diamino-Hexanoic Acid Amide
EPHA7	EPH receptor A7	4	5-[(2-methyl-5-{[3-(trifluoromethyl)phenyl]carbamoyl}phenyl)amino]pyridine-3-carboxamide
RARB	retinoic acid receptor, beta	4	Adapalene	Acitretin	Alitretinoin	Tazarotene	Tamibarotene	TTNPB	Etretinate
EDNRB	endothelin receptor type B	4	Bosentan	Sitaxentan
CD55	CD55 molecule, decay accelerating factor for complement (Cromer blood group)	4	Chloramphenicol
ACHE	acetylcholinesterase (Yt blood group)	4	Choline	Tacrine	Gallamine Triethiodide	Pyridostigmine	Galantamine	Isoflurophate	Pralidoxime	Minaprine	Donepezil	Demecarium	Physostigmine	Rivastigmine	Edrophonium	Ambenonium	Tubocurarine	Decamethonium	Ephedrine	Neostigmine	Monoisopropylphosphorylserine	Huperaine A	Propidium	3,8-Diamino-6-Phenyl-5-[6-[1-[2-[(1,2,3,4-Tetrahydro-9-Acridinyl)Amino]Ethyl]-1h-1,2,3-Triazol-4-Yl]Hexyl]-Phenanthridinium	3,6,9,12,15-Pentaoxaheptadecane	1-Deoxy-1-Thio-Heptaethylene Glycol	Tetraethylene Glycol	(4ar,6s,8ar)-11-[8-(1,3-Dioxo-1,3-Dihydro-2h-Isoindol-2-Yl)Octyl]-6-Hydroxy-3-Methoxy-5,6,9,10-Tetrahydro-4ah-[1]Benzofuro[3a,3,2-Ef][2]Benzazepin-11-Ium	Methylphosphonic Acid Ester Group	Methylphosphinic Acid	3,8-Diamino-6-Phenyl-5-[6-[1-[2-[(1,2,3,4-Tetrahydro-9-Acridinyl)Amino]Ethyl]-1h-1,2,3-Triazol-5-Yl]Hexyl]-Phenanthridinium	Acetylcholine	beta-L-fucose	M-(N,N,N-Trimethylammonio)-2,2,2-Trifluoro-1,1-Dihydroxyethylbenzene	2-(Acetylamino)-2-Deoxy-a-D-Glucopyranose	2-(N-Morpholino)-Ethanesulfonic Acid	Fucose	MF268	3-Chloro-9-Ethyl-6,7,8,9,10,11-Hexahydro-7,11-Methanocycloocta[B]Quinolin-12-Amine	3-[(1s)-1-(Dimethylamino)Ethyl]Phenol	(R)-tacrine(10)-hupyridone	(S)-tacrine(10)-hupyridone	TACRINE(8)-4-AMINOQUINOLINE	(9S)-9-[(8-AMMONIOOCTYL)AMINO]-1,2,3,4,9,10-HEXAHYDROACRIDINIUM	1-(2-nitrophenyl)-2,2,2-trifluoroethyl]-arsenocholine	1-BENZYL-4-[(5,6-DIMETHOXY-1-INDANON-2-YL)METHYL]PIPERIDINE	1-[3-({[(4-AMINO-5-FLUORO-2-METHYLQUINOLIN-3-YL)METHYL]THIO}METHYL)PHENYL]-2,2,2-TRIFLUOROETHANE-1,1-DIOL	(1R)-1,2,2-TRIMETHYLPROPYL (S)-METHYLPHOSPHINATE	1S,3AS,8AS-TRIMETHYL-1-OXIDO-1,2,3,3A,8,8A-HEXAHYDROPYRROLO[2,3-B]INDOL-5-YL 2-ETHYLPHENYLCARBAMATE
IL2RA	interleukin 2 receptor, alpha	4	Denileukin diftitox	Aldesleukin	Basiliximab	Daclizumab
SERPINB6	serpin peptidase inhibitor, clade B (ovalbumin), member 6	4	Drotrecogin alfa
HIF1AN	hypoxia inducible factor 1, alpha subunit inhibitor	4	D-tartaric acid	2-Oxyglutaric Acid	N-(CARBOXYCARBONYL)-D-PHENYLALANINE
TNNI3	troponin I type 3 (cardiac)	4	N-(6-Aminohexyl)-5-Chloro-1-Naphthalenesulfonamide
HADHA	hydroxyacyl-Coenzyme A dehydrogenase/3-ketoacyl-Coenzyme A thiolase/enoyl-Coenzyme A hydratase (trifunctional protein), alpha subunit	4	NADH	NADH
NPR1	natriuretic peptide receptor A/guanylate cyclase A (atrionatriuretic peptide receptor A)	4	Nitroprusside	Nitroglycerin	Isosorbide Dinitrate	Amyl Nitrite	Erythrityl Tetranitrate	Nesiritide
S100A13	S100 calcium binding protein A13	4	Olopatadine	Amlexanox
IFNAR1	interferon (alpha, beta and omega) receptor 1	4	Peginterferon alfa-2a	Interferon alfa-n1	Interferon alfa-n3	Peginterferon alfa-2b	Interferon Alfa-2a, Recombinant	Interferon beta-1a	Interferon beta-1b	Interferon alfacon-1	Interferon Alfa-2b, Recombinant
ANG	angiogenin, ribonuclease, RNase A family, 5	4	Pyrophosphate 2-	Pyroglutamic Acid	Citric Acid
PKM2	similar to Pyruvate kinase, isozymes M1/M2 (Pyruvate kinase muscle isozyme) (Cytosolic thyroid hormone-binding protein) (CTHBP) (THBP1); pyruvate kinase, muscle	4	Pyruvic acid	L-Phospholactate	2-Phosphoglycolic Acid	Oxalate Ion	6-(2-fluorobenzyl)-2,4-dimethyl-4,6-dihydro-5H-thieno[2',3':4,5]pyrrolo[2,3-d]pyridazin-5-one	1-[(2,6-difluorophenyl)sulfonyl]-4-(2,3-dihydro-1,4-benzodioxin-6-ylsulfonyl)piperazine	1-(2,3-dihydro-1,4-benzodioxin-6-ylsulfonyl)-4-[(4-methoxyphenyl)sulfonyl]piperazine	Pyruvic acid
P2RY2	purinergic receptor P2Y, G-protein coupled, 2	4	Suramin
S100A7	S100 calcium binding protein A7	3	1-Anilino-8-Naphthalene Sulfonate
PPP2R2A	protein phosphatase 2 (formerly 2A), regulatory subunit B, alpha isoform	3	2,6,8-Trimethyl-3-Amino-9-Benzyl-9-Methoxynonanoic Acid
MIF	macrophage migration inhibitory factor (glycosylation-inhibiting factor)	3	3,4-Dihydroxycinnamic Acid	7-Hydroxy-2-Oxo-Chromene-3-Carboxylic Acid Ethyl Ester	Citric Acid	3-(4-HYDROXY-PHENYL)PYRUVIC ACID	3-(4-HYDROXYPHENYL)-4,5-DIHYDRO-5-ISOXAZOLE-ACETIC ACID METHYL ESTER	4-HYDROXYBENZALDEHYDE O-(CYCLOHEXYLCARBONYL)OXIME	3-FLUORO-4-HYDROXYBENZALDEHYDE O-(CYCLOHEXYLCARBONYL)OXIME	4-HYDROXYBENZALDEHYDE O-(3,3-DIMETHYLBUTANOYL)OXIME	6-HYDROXY-1,3-BENZOTHIAZOLE-2-SULFONAMIDE
MMP12	matrix metallopeptidase 12 (macrophage elastase)	3	Acetohydroxamic Acid	Marimastat	CP-271485	PF-00356231	Batimastat	2-[2-(1,3-Dioxo-1,3-Dihydro-2h-Isoindol-2-Yl)Ethyl]-4-(4'-Ethoxy-1,1'-Biphenyl-4-Yl)-4-Oxobutanoic Acid	(1S,5S,7R)-N~7~-(BIPHENYL-4-YLMETHYL)-N~3~-HYDROXY-6,8-DIOXA-3-AZABICYCLO[3.2.1]OCTANE-3,7-DICARBOXAMIDE	N-(biphenyl-4-ylsulfonyl)-D-leucine	N-HYDROXY-2(R)-[[(4-METHOXYPHENYL)SULFONYL](3-PICOLYL)AMINO]-3-METHYLBUTANAMIDE HYDROCHLORIDE	N-(dibenzo[b,d]thiophen-3-ylsulfonyl)-L-valine	N-oxo-2-[(4-phenylphenyl)sulfonylamino]ethanamide	2-[(4-fluorophenyl)sulfonylamino]-N-oxo-ethanamide	N-oxo-2-(phenylsulfonylamino)ethanamide	N-ISOBUTYL-N-[4-METHOXYPHENYLSULFONYL]GLYCYL HYDROXAMIC ACID	N-[(4-methoxyphenyl)sulfonyl]-D-alanine
PRKAA1	protein kinase, AMP-activated, alpha 1 catalytic subunit	3	Adenosine monophosphate	Adenosine triphosphate	Phenformin	Adenosine monophosphate	Adenosine triphosphate	Phenformin
KLK1	kallikrein 1	3	Aprotinin	Aprotinin
CA9	carbonic anhydrase IX	3	Benzthiazide	Hydroflumethiazide	Zonisamide	Hydrochlorothiazide
ACACA	acetyl-Coenzyme A carboxylase alpha	3	Biotin	Biotin
NPPB	natriuretic peptide precursor B	3	Carvedilol
LTA	lymphotoxin alpha (TNF superfamily, member 1)	3	Etanercept
PLA2G4A	phospholipase A2, group IVA (cytosolic, calcium-dependent)	3	Fluticasone Propionate	Quinacrine
CD59	CD59 molecule, complement regulatory protein	3	Fucose
IFNG	interferon, gamma	3	Glucosamine
NFKB2	nuclear factor of kappa light polypeptide gene enhancer in B-cells 2 (p49/p100)	3	Glucosamine
GUK1	guanylate kinase 1	3	Guanosine-5'-Monophosphate	Adenosine-5'-Diphosphate
PLA2G2A	phospholipase A2, group IIA (platelets, synovial fluid)	3	Indomethacin	Diclofenac	Ginkgo biloba	Suramin	1,4-Butanediol	1-{2-[2-(2-Methoxyethoxy)Ethoxy]Ethoxy}-4-(1,1,3,3-Tetramethylbutyl)Benzene	N-Tridecanoic Acid	[3-(1-Benzyl-3-Carbamoylmethyl-2-Methyl-1h-Indol-5-Yloxy)-Propyl-]-Phosphonic Acid	4-(1-Benzyl-3-Carbamoylmethyl-2-Methyl-1h-Indol-5-Yloxy)-Butyric Acid	1-Benzyl-5-Methoxy-2-Methyl-1h-Indol-3-Yl)-Acetic Acid	6-Phenyl-4(R)-(7-Phenyl-Heptanoylamino)-Hexanoic Acid	Elaidoylamide	1-Octadecyl-2-Acetamido-2-Deoxy-Sn-Glycerol-3-Phosphoethylmethyl Sulfide	(S)-5-(4-Benzyloxy-Phenyl)-4-(7-Phenyl-Heptanoylamino)-Pentanoic Acid	Ginkgo biloba
IFNGR1	interferon gamma receptor 1	3	Interferon gamma-1b
C5	complement component 5	3	Intravenous Immunoglobulin	Eculizumab
ANXA5	annexin A5	3	L-Alpha-Glycerophosphorylserine	Thioproline	K201	L-Alpha-Glycerophosphorylethanolamine	1,4-Dideoxy-O2-Sulfo-Glucuronic Acid	N,O6-Disulfo-Glucosamine	1,4-Dideoxy-5-Dehydro-O2-Sulfo-Glucuronic Acid
EPRS	glutamyl-prolyl-tRNA synthetase	3	L-Glutamic Acid	L-Proline	'5'-O-(N-(L-Prolyl)-Sulfamoyl)Adenosine	5'-O-(N-(L-Cysteinyl)-Sulfamoyl)Adenosine	'5'-O-(N-(L-Alanyl)-Sulfamoyl)Adenosine	L-Glutamic Acid	L-Proline
MMP10	matrix metallopeptidase 10 (stromelysin 2)	3	Marimastat	N-ISOBUTYL-N-[4-METHOXYPHENYLSULFONYL]GLYCYL HYDROXAMIC ACID
MMP17	matrix metallopeptidase 17 (membrane-inserted)	3	Marimastat
VKORC1	vitamin K epoxide reductase complex, subunit 1	3	Menadione	Dicumarol	Phenindione	Warfarin	Phenprocoumon	Acenocoumarol	Menadione
LCN2	lipocalin 2	3	Methyl Nonanoate (Ester)	2,3-Dihydroxy-Benzoic Acid	Carboxymycobactin S	2,3,-Dihydroxybenzoylserine	Alpha-D-Mannose	Carboxymycobactin T	Trencam-3,2-Hopo
BACE1	beta-site APP-cleaving enzyme 1	3	MMI-175	N-[amino(imino)methyl]-2-(2,5-diphenyl-1H-pyrrol-1-yl)acetamide	N-[(5R,14R)-5-AMINO-5,14-DIMETHYL-4-OXO-3-OXA-18-AZATRICYCLO[15.3.1.1~7,11~]DOCOSA-1(21),7(22),8,10,17,19-HEXAEN-19-YL]-N-METHYLMETHANESULFONAMIDE	N-[amino(imino)methyl]-2-[2-(2-chlorophenyl)-4-(4-propoxyphenyl)-3-thienyl]acetamide	4-(4-FLUOROBENZYL)PIPERIDINE	N-{2-methyl-5-[(6-phenylpyrimidin-4-yl)amino]phenyl}methanesulfonamide	6-[2-(1H-INDOL-6-YL)ETHYL]PYRIDIN-2-AMINE	6-[2-(3'-METHOXYBIPHENYL-3-YL)ETHYL]PYRIDIN-2-AMINE	N~3~-BENZYLPYRIDINE-2,3-DIAMINE	N~3~-(3-PYRIDIN-3-YLBENZYL)PYRIDINE-2,3-DIAMINE	N~3~-[3-(5-METHOXYPYRIDIN-3-YL)BENZYL]PYRIDINE-2,3-DIAMINE	4-(2-aminoethyl)-2-cyclohexylphenol	4-(2-aminoethyl)-2-ethylphenol	4-[(1S)-1-(3-fluoro-4-methoxyphenyl)-2-(2-methoxy-5-nitrophenyl)ethyl]-1H-imidazol-2-amine	(6R)-2-amino-6-[2-(3'-methoxybiphenyl-3-yl)ethyl]-3,6-dimethyl-5,6-dihydropyrimidin-4(3H)-one	2-amino-6-[2-(1H-indol-6-yl)ethyl]pyrimidin-4(3H)-one	(2S)-1-(2,5-dimethylphenoxy)-3-morpholin-4-ylpropan-2-ol	N-(1-benzylpiperidin-4-yl)-4-sulfanylbutanamide	N-[1-(2,6-dimethoxybenzyl)piperidin-4-yl]-4-sulfanylbutanamide	(2S)-4-(4-fluorobenzyl)-N-(2-sulfanylethyl)piperazine-2-carboxamide	(2S)-4-(4-fluorobenzyl)-N-(3-sulfanylpropyl)piperazine-2-carboxamide	N-[1-(5-bromo-2,3-dimethoxybenzyl)piperidin-4-yl]-4-sulfanylbutanamide	(6S)-2-amino-6-(3'-methoxybiphenyl-3-yl)-3,6-dimethyl-5,6-dihydropyrimidin-4(3H)-one	N~3~-[3-(1H-INDOL-6-YL)BENZYL]PYRIDINE-2,3-DIAMINE	N~3~-[5-(1H-INDOL-6-YL)-2-(PYRIDIN-2-YLMETHOXY)BENZYL]PYRIDINE-2,3-DIAMINE	3-(2-AMINO-6-BENZOYLQUINAZOLIN-3(4H)-YL)-N-CYCLOHEXYL-N-METHYLPROPANAMIDE
ACE2	angiotensin I converting enzyme (peptidyl-dipeptidase A) 2	3	Moexipril	Lisinopril
HMOX1	heme oxygenase (decycling) 1	3	NADH	Formic Acid	Biliverdine Ix Alpha	12-Phenylheme	Heme	2-Phenylheme	Verdoheme	1-({2-[2-(4-CHLOROPHENYL)ETHYL]-1,3-DIOXOLAN-2-YL}METHYL)-1H-IMIDAZOLE	1-(adamantan-1-yl)-2-(1H-imidazol-1-yl)ethanone	NADH
SAT1	spermidine/spermine N1-acetyltransferase 1	3	N-ethyl-N-[3-(propylamino)propyl]propane-1,3-diamine
CHRNA7	CHRNA7 (cholinergic receptor, nicotinic, alpha 7, exons 5-10) and FAM7A (family with sequence similarity 7A, exons A-E) fusion; cholinergic receptor, nicotinic, alpha 7	3	Nicotine	Butabarbital	Butalbital	Talbutal	Pentobarbital	Secobarbital	Metharbital	Thiopental	Galantamine	Primidone	Methylphenobarbital	Phenobarbital	Varenicline	Amobarbital	Aprobarbital	Butethal	Heptabarbital	Hexobarbital	Barbital	Barbituric acid derivative	Butabarbital	Butalbital	Talbutal	Amobarbital	Aprobarbital	Butethal	Barbital	Barbituric acid derivative
MAPK12	mitogen-activated protein kinase 12	3	Phosphonothreonine	Phosphoaminophosphonic Acid-Adenylate Ester
TBXA2R	thromboxane A2 receptor	3	Ridogrel
FLT3	fms-related tyrosine kinase 3	3	Sorafenib	Sunitinib
CLEC3B	C-type lectin domain family 3, member B	3	Tenecteplase
EGLN1	egl nine homolog 1 (C. elegans)	3	Vitamin C	N-[(4-HYDROXY-8-IODOISOQUINOLIN-3-YL)CARBONYL]GLYCINE	N-[(1-CHLORO-4-HYDROXYISOQUINOLIN-3-YL)CARBONYL]GLYCINE	Vitamin C
MERTK	c-mer proto-oncogene tyrosine kinase	2	2-(2-HYDROXYETHYLAMINO)-6-(3-CHLOROANILINO)-9-ISOPROPYLPURINE
PRSS3	protease, serine, 3	2	4-(1,3,2-Dioxaborolan-2-Yloxy)Butan-1-Aminium	4-Hydroxybutan-1-Aminium	4-(Hydroxymethyl)Benzamidine	Benzamidine	[3-(1,3,2-Dioxaborolan-2-Yloxy)Propyl]Guanidine	Guanidine-3-Propanol	Fucose	[4-(1,3,2-Dioxaborolan-2-Yloxy)Methyl]Benzamidine	1,3,2-Dioxaborolan-2-Ol
TYMP	thymidine phosphorylase	2	5-Chloro-6-[(2-Iminopyrrolidin-1-Yl)Methyl]Pyrimidine-2,4(1h,3h)-Dione
XDH	xanthine dehydrogenase	2	Allopurinol	4-[5-Pyridin-4-Yl-1h-[1,2,4]Triazol-3-Yl]-Pyridine-2-Carbonitrile	Flavin-Adenine Dinucleotide	dioxothiomolybdenum(VI) ion	Y-700
NPY	neuropeptide Y	2	Alpha-Aminoisobutyric Acid	L-Tyrosinamide
CGA	glycoprotein hormones, alpha polypeptide	2	Alpha-D-Mannose
PTGER2	prostaglandin E receptor 2 (subtype EP2), 53kDa	2	Alprostadil	Dinoprostone	Misoprostol
IL1R1	interleukin 1 receptor, type I	2	Anakinra
PHYH	phytanoyl-CoA 2-hydroxylase	2	Antihemophilic Factor	Vitamin C	Vitamin C
IFNB1	interferon, beta 1, fibroblast	2	Beta-D-Glucose	Alpha-D-Mannose	Fucose
CAST	calpastatin	2	Calcium
PON1	paraoxonase 1	2	Cefazolin
FST	follistatin	2	D-Myo-Inositol-Hexasulphate
HTR1A	5-hydroxytryptamine (serotonin) receptor 1A	2	Eletriptan	Ziprasidone	Methysergide	Cabergoline	Ropinirole	Zolmitriptan	Amitriptyline	Olanzapine	Clozapine	Pramipexole	Chlorpromazine	Buspirone	Nortriptyline	Propranolol	Lisuride	Trazodone	Sumatriptan	Apomorphine	Trimipramine	Risperidone	Alprenolol	Ondansetron	Naratriptan	Pindolol	Ergoloid mesylate	Doxepin	Nefazodone	Pergolide	Bromocriptine	Quetiapine	Aripiprazole	Paliperidone	Yohimbine	Acepromazine	Alverine	Molindone	Pipotiazine	Thioproperazine	Rotigotine Transdermal Patch	Vilazodone	Bopindolol	Cinitapride	Nefazodone	Pergolide
HTR1D	5-hydroxytryptamine (serotonin) receptor 1D	2	Eletriptan	Ziprasidone	Cabergoline	Ropinirole	Zolmitriptan	Dihydroergotamine	Olanzapine	Clozapine	Pramipexole	Lisuride	Sumatriptan	Ergotamine	Apomorphine	Risperidone	Almotriptan	Naratriptan	Rizatriptan	Frovatriptan	Pergolide	Bromocriptine	Quetiapine	Aripiprazole	Paliperidone	Yohimbine	Pergolide
SLC6A4	solute carrier family 6 (neurotransmitter transporter, serotonin), member 4	2	Fluvoxamine	Phentermine	Tramadol	Citalopram	Venlafaxine	Atomoxetine	Amitriptyline	Protriptyline	Methylphenidate	Imipramine	Fluoxetine	Duloxetine	Dextromethorphan	Nortriptyline	Amoxapine	Mazindol	Trazodone	Verapamil	Paroxetine	Trimipramine	Minaprine	Pseudoephedrine	Cocaine	Sertraline	Sibutramine	Chlorpheniramine	Doxepin	Nefazodone	Desipramine	Escitalopram	Dexfenfluramine	Clomipramine	Ephedra	Methamphetamine	Milnacipran	Mianserin	Vilazodone	Desvenlafaxine	Dexmethylphenidate	MMDA	3,4-Methylenedioxymethamphetamine	4-Methoxyamphetamine	Ephedra	Phentermine	Fenfluramine	Cocaine	Sibutramine
GPX1	glutathione peroxidase 1	2	Glutathione	Glutathione
RHO	rhodopsin	2	Halothane	N-Acetylmethionine	3-[Aminoethylphosphoryl]-[1,2-Di-Palmitoyl]-Sn-Glycerol	Phosphonothreonine	Beta-D-Mannose	Alpha-D-Mannose	B-2-Octylglucoside	Hexadecanal	Palmitic Acid	Heptane-1,2,3-Triol	Lauryl Dimethylamine-N-Oxide	(Hydroxyethyloxy)Tri(Ethyloxy)Octane	Heptyl 1-Thiohexopyranoside	Phosphonoserine
SELP	selectin P (granule membrane protein 140kDa, antigen CD62)	2	Heparin	Dalteparin	Nadroparin	1na	O-Sialic Acid	Fucose
IFNGR2	interferon gamma receptor 2 (interferon gamma transducer 1)	2	Interferon gamma-1b
POMC	proopiomelanocortin	2	Loperamide	Etorphine	Dihydromorphine	Etorphine	Dihydromorphine
TARS	threonyl-tRNA synthetase	2	L-Threonine	L-Threonine
MMP16	matrix metallopeptidase 16 (membrane-inserted)	2	Marimastat	Batimastat
MMP25	matrix metallopeptidase 25	2	Marimastat
MMP26	matrix metallopeptidase 26	2	Marimastat
EPHB4	EPH receptor B4	2	N-(5-chloro-1,3-benzodioxol-4-yl)-6-methoxy-7-(3-piperidin-1-ylpropoxy)quinazolin-4-amine	N'-(5-CHLORO-1,3-BENZODIOXOL-4-YL)-N-(3,4,5- TRIMETHOXYPHENYL)PYRIMIDINE-2,4-DIAMINE	N'-(3-CHLORO-4-METHOXY-PHENYL)-N-(3,4,5-TRIMETHOXYPHENYL)-1,3,5-TRIAZINE-2,4-DIAMINE	3-({4-[(5-chloro-1,3-benzodioxol-4-yl)amino]pyrimidin-2-yl}amino)benzenesulfonamide	N'-(5-chloro-1,3-benzodioxol-4-yl)-N-(3-methylsulfonylphenyl)pyrimidine-2,4-diamine	N-[3-[[4-[(5-CHLORO-1,3-BENZODIOXOL-4-YL)AMINO]PYRIMIDIN-2-YL]AMINO]PHENYL]METHANESULFONAMIDE	N'-(5-CHLORO-1,3-BENZODIOXOL-4-YL)-N-(3-MORPHOLIN-4-YLPHENYL)PYRIMIDINE-2,4-DIAMINE	3-({4-[(5-CHLORO-1,3-BENZODIOXOL-4-YL)AMINO]PYRIMIDIN-2-YL}AMINO)BENZAMIDE
PSMA7	proteasome (prosome, macropain) subunit, alpha type, 7	2	N-[(1R)-1-(DIHYDROXYBORYL)-3-METHYLBUTYL]-N-(PYRAZIN-2-YLCARBONYL)-L-PHENYLALANINAMIDE	2-ACETYLAMINO-4-METHYL-PENTANOIC ACID [1-(1-FORMYL-PENTYLCARBAMOYL)-3-METHYL-BUTYL]-AMIDE	(3AR,6R,6AS)-6-((S)-((S)-CYCLOHEX-2-ENYL)(HYDROXY)METHYL)-6A-METHYL-4-OXO-HEXAHYDRO-2H-FURO[3,2-C]PYRROLE-6-CARBALDEHYDE
HMGCR	3-hydroxy-3-methylglutaryl-Coenzyme A reductase	2	NADH	Pravastatin	Lovastatin	Simvastatin	Atorvastatin	Fluvastatin	Rosuvastatin	Coenzyme A	(S)-Hmg-Coa	Adenosine-5'-Diphosphate	2'-Monophosphoadenosine 5'-Diphosphoribose	3-Hydroxy-3-Methyl-Glutaric Acid	1,4-Dithiothreitol	Mevastatin	7-[3-(4-FLUORO-PHENYL)-1-ISOPROPYL-1H-INDOL-2-YL]-3,5-DIHYDROXY-HEPTANOIC ACID	NADH	Cerivastatin
NPR3	natriuretic peptide receptor C/guanylate cyclase C (atrionatriuretic peptide receptor C)	2	Nesiritide	Alpha-D-Mannose	Fucose
SSTR2	somatostatin receptor 2	2	Octreotide	Vapreotide
S100A2	S100 calcium binding protein A2	2	Olopatadine
SCARB1	scavenger receptor class B, member 1	2	Phosphatidylserine	Phosphatidylserine
CRP	C-reactive protein, pentraxin-related	2	Phosphocholine
RAMP1	receptor (G protein-coupled) activity modifying protein 1	2	Pramlintide
RAMP2	receptor (G protein-coupled) activity modifying protein 2	2	Pramlintide
ACE	angiotensin I converting enzyme (peptidyl-dipeptidase A) 1	2	Ramipril	Fosinopril	Trandolapril	Benazepril	Enalapril	Candoxatril	Moexipril	Lisinopril	Perindopril	Quinapril	Rescinnamine	Captopril	Cilazapril	Spirapril	1-(3-Mercapto-2-Methyl-Propionyl)-Pyrrolidine-2-Carboxylic Acid	2-(Acetylamino)-2-Deoxy-a-D-Glucopyranose
ODC1	ornithine decarboxylase 1	2	Spermine	Putrescine	Pyridoxine-5'-Phosphate	N-Pyridoxyl-Glycine-5-Monophosphate	Alpha-Difluoromethylornithine	N'-Pyridoxyl-Lysine-5'-Monophosphate	G418	Pyridoxal Phosphate	Spermine
ADORA2B	hypothetical LOC100131909; adenosine A2b receptor	2	Theophylline	Adenosine	Enprofylline	Defibrotide
CEACAM5	carcinoembryonic antigen-related cell adhesion molecule 5	1	2,2,5,5-TETRAMETHYL-3-(SULFANYLMETHYL)-2,5-DIHYDRO-1H-PYRROL-1-OL
DNTT	deoxynucleotidyltransferase, terminal	1	2',3'-Dideoxyadenosine-5'-Triphosphate
ROCK2	Rho-associated, coiled-coil containing protein kinase 2	1	5-(1,4-DIAZEPAN-1-SULFONYL)ISOQUINOLINE	(R)-TRANS-4-(1-AMINOETHYL)-N-(4-PYRIDYL) CYCLOHEXANECARBOXAMIDE
IL12B	interleukin 12B (natural killer cell stimulatory factor 2, cytotoxic lymphocyte maturation factor 2, p40)	1	5-Mercapto-2-Nitro-Benzoic Acid	Alpha-D-Mannose
AQP1	aquaporin 1 (Colton blood group)	1	Acetazolamide
HK1	hexokinase 1	1	Alpha-D-Glucose-6-Phosphate	Beta-D-Glucose	Adenosine-5'-Diphosphate	Phosphoaminophosphonic Acid-Adenylate Ester
AZGP1	alpha-2-glycoprotein 1, zinc-binding pseudogene 1; alpha-2-glycoprotein 1, zinc-binding	1	Alpha-D-Mannose	O-Sialic Acid
TACR1	tachykinin receptor 1	1	Aprepitant	Ketamine	Vapreotide	Fosaprepitant
PRDX5	peroxiredoxin 5	1	Auranofin	Diminazene	Benzoic Acid
KLK6	kallikrein-related peptidase 6	1	Benzamidine
HRH1	histamine receptor H1	1	Benztropine	Ziprasidone	Clemastine	Amitriptyline	Olanzapine	Cetirizine	Terfenadine	Buclizine	Clozapine	Doxylamine	Mirtazapine	Dexbrompheniramine	Promazine	Triprolidine	Cyproheptadine	Loratadine	Imipramine	Nortriptyline	Hydroxyzine	Cinnarizine	Astemizole	Trazodone	Histamine Phosphate	Azatadine	Trimipramine	Risperidone	Meclizine	Carbinoxamine	Epinastine	Benzquinamide	Olopatadine	Propiomazine	Tripelennamine	Tolazoline	Brompheniramine	Pemirolast	Methdilazine	Ketotifen	Maprotiline	Fexofenadine	Desloratadine	Azelastine	Dimenhydrinate	Promethazine	Mequitazine	Diphenhydramine	Emedastine
PTGER3	prostaglandin E receptor 3 (subtype EP3)	1	Bimatoprost	Dinoprostone	Misoprostol
EDNRA	endothelin receptor type A	1	Bosentan	Sitaxentan	2-HYDROXY-3,5-DIIODOBENZOIC ACID
ADORA1	adenosine A1 receptor	1	Caffeine	Theophylline	Adenosine	Dyphylline	Pentoxifylline	Gabapentin	Aminophylline	Oxtriphylline	Theobromine	Defibrotide
HPN	hepsin	1	Coagulation factor VIIa	Bentiromide	Benzylsulfinic Acid	CRA_1144	6-Chloro-2-(2-Hydroxy-Biphenyl-3-Yl)-1h-Indole-5-Carboxamidine
SST	somatostatin	1	Cysteamine
TPI1	TPI1 pseudogene; triosephosphate isomerase 1	1	Dimethyl sulfoxide	N-Hydroxy-4-Phosphono-Butanamide	2-Phosphoglycolic Acid	Phosphoglycolohydroxamic Acid	3-(2-Benzothiazolylthio)-1-Propanesulfonic Acid	[2(Formyl-Hydroxy-Amino)-Ethyl]-Phosphonic Acid	Fluorotryptophane	2-Carboxyethylphosphonic Acid	2-Methyl-2-Propanol	1,3-Dihydroxyacetonephosphate	1,4-Dithiothreitol	3-Phosphoglyceric Acid	3-(BUTYLSULPHONYL)-PROPANOIC ACID
CNR1	cannabinoid receptor 1 (brain)	1	Dronabinol	Nabilone	Rimonabant	Dronabinol
PROCR	protein C receptor, endothelial (EPCR)	1	Drotrecogin alfa	Phosphatidylethanolamine
HTR2B	5-hydroxytryptamine (serotonin) receptor 2B	1	Eletriptan	Methysergide	Cabergoline	Ropinirole	Dihydroergotamine	Pramipexole	Triflupromazine	Lisuride	Apomorphine	Minaprine	Doxepin	Pergolide	Bromocriptine	Chlorprothixene	Clomipramine	3,4-Methylenedioxymethamphetamine	Fenfluramine	3,4-Methylenedioxymethamphetamine	Fenfluramine	Tegaserod	Pergolide
ANXA3	annexin A3	1	Ethanolamine
ANPEP	alanyl (membrane) aminopeptidase	1	Ezetimibe	Icatibant
IDE	insulin-degrading enzyme	1	Insulin recombinant	Insulin, porcine	Bacitracin
FTH1	ferritin, heavy polypeptide 1; ferritin, heavy polypeptide-like 16; similar to ferritin, heavy polypeptide 1; ferritin, heavy polypeptide-like 3 pseudogene	1	Iron Dextran
LAP3	leucine aminopeptidase 3	1	Leucine Phosphonic Acid	(2S)-3-[(R)-[(1S)-1-amino-3-phenylpropyl](hydroxy)phosphoryl]-2-benzylpropanoic acid	L-PROLINE, 1-[(2S)-3-MERCAPTO-2-METHYL-1-OXOPROPYL]-4-(PHENYLTHIO)-, 4S
SV2A	synaptic vesicle glycoprotein 2A	1	Levetiracetam
ENPEP	glutamyl aminopeptidase (aminopeptidase A)	1	L-Glutamic Acid	L-Glutamic Acid
GCLC	glutamate-cysteine ligase, catalytic subunit	1	L-Glutamic Acid	L-Cysteine	L-Glutamic Acid	L-Cysteine
GCLM	glutamate-cysteine ligase, modifier subunit	1	L-Glutamic Acid	L-Cysteine	L-Glutamic Acid	L-Cysteine
GLUD1	glutamate dehydrogenase 1	1	L-Glutamic Acid	NADH	Hexachlorophene	Nicotinamide-Adenine-Dinucleotide	Adenosine-5'-Diphosphate	2-Oxyglutaric Acid	Guanosine-5'-Triphosphate	L-Glutamic Acid	NADH
MMP11	matrix metallopeptidase 11 (stromelysin 3)	1	Marimastat	1-Benzyloxycarbonylamino-2-Phenyl-Ethyl)-{2-[1-Carbamoyl-2-(1h-Indol-3-Yl)-Ethylcarbamoyl]-5-Phenyl-Pentyl}-Phosphinic Acid
MMP15	matrix metallopeptidase 15 (membrane-inserted)	1	Marimastat
MMP24	matrix metallopeptidase 24 (membrane-inserted)	1	Marimastat
CTSH	cathepsin H	1	N1-(1-Dimethylcarbamoyl-2-Phenyl-Ethyl)-2-Oxo-N4-(2-Pyridin-2-Yl-Ethyl)-Succinamide	Para-Toluene Sulfonate	N-[1-Hydroxycarboxyethyl-Carbonyl]Leucylamino-2-Methyl-Butane	CARBOBENZYLOXY-(L)-LEUCINYL-(L)LEUCINYL METHOXYMETHYLKETONE
B4GALT1	UDP-Gal:betaGlcNAc beta 1,4- galactosyltransferase, polypeptide 1	1	N-Acetyl-D-glucosamine	6-Aminohexyl-Uridine-C1,5'-Diphosphate	Di(N-Acetyl-D-Glucosamine)	Uridine Diphosphate Galactose	Uridine-5'-Monophosphate	2-(N-Morpholino)-Ethanesulfonic Acid	N-Acetyl-D-glucosamine
HSD11B1	hydroxysteroid (11-beta) dehydrogenase 1	1	NADH	Carbenoxolone	2'-Monophosphoadenosine 5'-Diphosphoribose	2-(N-Morpholino)-Ethanesulfonic Acid	(11-BETA)-11,21-DIHYDROXY-PREGN-4-ENE-3,20-DIONE	(3,3-dimethylpiperidin-1-yl)(6-(3-fluoro-4-methylphenyl)pyridin-2-yl)methanone	(5S)-2-{[(1S)-1-(4-fluorophenyl)ethyl]amino}-5-(1-hydroxy-1-methylethyl)-5-methyl-1,3-thiazol-4(5H)-one	(2R)-1-[(4-tert-butylphenyl)sulfonyl]-2-methyl-4-(4-nitrophenyl)piperazine	2-(6-{[(3-chloro-2-methylphenyl)sulfonyl]amino}pyridin-2-yl)-N,N-diethylacetamide	(5S)-2-{[(1S)-1-(2-fluorophenyl)ethyl]amino}-5-methyl-5-(trifluoromethyl)-1,3-thiazol-4(5H)-one	N-{1-[(1-carbamoylcyclopropyl)methyl]piperidin-4-yl}-N-cyclopropyl-4-[(1S)-2,2,2-trifluoro-1-hydroxy-1-methylethyl]benzamide	N-cyclopropyl-N-(trans-4-pyridin-3-ylcyclohexyl)-4-[(1S)-2,2,2-trifluoro-1-hydroxy-1-methylethyl]benzamide	1-{[(3R)-3-methyl-4-({4-[(1S)-2,2,2-trifluoro-1-hydroxy-1-methylethyl]phenyl}sulfonyl)piperazin-1-yl]methyl}cyclopropanecarboxamide	(5S)-2-(cyclooctylamino)-5-methyl-5-propyl-1,3-thiazol-4(5H)-one	2-(2-CHLORO-4-FLUOROPHENOXY)-2-METHYL-N-[(1R,2S,3S,5S,7S)-5-(METHYLSULFONYL)-2-ADAMANTYL]PROPANAMIDE	(1S,3R,4S,5S,7S)-4-{[2-(4-METHOXYPHENOXY)-2-METHYLPROPANOYL]AMINO}ADAMANTANE-1-CARBOXAMIDE	(5R)-2-[(2-fluorophenyl)amino]-5-(1-methylethyl)-1,3-thiazol-4(5H)-one	NADH
TYR	tyrosinase-like (pseudogene); tyrosinase (oculocutaneous albinism IA)	1	NADH	Azelaic Acid	Monobenzone	Mimosine	NADH
GUCY1A2	guanylate cyclase 1, soluble, alpha 2	1	Nitric Oxide	Isosorbide Mononitrate
HTATIP2	HIV-1 Tat interactive protein 2, 30kDa	1	Octaethylene glycol
OXT	oxytocin, prepropeptide	1	Oxytocin
PTGIS	prostaglandin I2 (prostacyclin) synthase	1	Phenylbutazone	Epoprostenol	6-PIPERIDIN-1-YLPYRIMIDINE-2,4-DIAMINE 3-OXIDE	(6E)-7-{6-[(1E)-OCT-1-ENYL]-2,3-DIAZABICYCLO[2.2.1]HEPT-2-EN-5-YL}HEPT-6-ENOIC ACID
LDLR	low density lipoprotein receptor	1	Porfimer	Alpha-D-Mannose
SLC16A1	solute carrier family 16, member 1 (monocarboxylic acid transporter 1)	1	Pyruvic acid	Pyruvic acid
REN	renin	1	Remikiren	Aliskiren	Dimethylformamide	1-Hydroxy-3-Methylbutane	3-Phenyl-1,2-Propandiol	2-Methyl-3-(2-Aminothiazolo)Propanal	Enalkiren	2-Cyclopropylmethylenepropanal	1-Methyl-2-Oxy-5,5-Dimethyl Pyrrolidine	N-Methyl-N-(Methylbenzyl)Formamide	1-Hydroxy-2-Amino-3-Cyclohexylpropane	N-{2-[6-(2,4-DIAMINO-6-ETHYLPYRIMIDIN-5-YL)-2,2-DIMETHYL-3-OXO-2,3-DIHYDRO-4H-1,4-BENZOTHIAZIN-4-YL]ETHYL}ACETAMIDE	6-ETHYL-5-[9-(3-METHOXYPROPYL)-9H-CARBAZOL-2-YL]PYRIMIDINE-2,4-DIAMINE	N-{2-[6-(2,4-DIAMINO-6-ETHYLPYRIMIDIN-5-YL)-2,2-DIMETHYL-3-OXO-2,3-DIHYDRO-4H-1,4-BENZOXAZIN-4-YL]ETHYL}ACETAMIDE	(2S)-6-(2,4-DIAMINO-6-ETHYLPYRIMIDIN-5-YL)-2-(3,5-DIFLUOROPHENYL)-4-(3-METHOXYPROPYL)-2H-1,4-BENZOXAZIN-3(4H)-ONE	6-(2,4-DIAMINO-6-ETHYLPYRIMIDIN-5-YL)-4-(3-METHOXYPROPYL)-2,2-DIMETHYL-2H-1,4-BENZOXAZIN-3(4H)-ONE	5-{4-[(3,5-DIFLUOROBENZYL)AMINO]PHENYL}-6-ETHYLPYRIMIDINE-2,4-DIAMINE	6-ETHYL-5-[(2S)-1-(3-METHOXYPROPYL)-2-PHENYL-1,2,3,4-TETRAHYDROQUINOLIN-7-YL]PYRIMIDINE-2,4-DIAMINE
TBXAS1	thromboxane A synthase 1 (platelet)	1	Ridogrel	Dazoxiben
SERPINB5	serpin peptidase inhibitor, clade B (ovalbumin), member 5	1	S,S-(2-Hydroxyethyl)Thiocysteine
PDE4A	phosphodiesterase 4A, cAMP-specific (phosphodiesterase E2 dunce homolog, Drosophila)	1	Theophylline	Dyphylline	Pentoxifylline	Enprofylline	Ketotifen	Dipyridamole	Iloprost	Oxtriphylline	Ibudilast	Drotaverine	Tofisopam	Piclamilast	(4R)-4-(3-butoxy-4-methoxybenzyl)imidazolidin-2-one	4-[8-(3-nitrophenyl)-1,7-naphthyridin-6-yl]benzoic acid
PTGFR	prostaglandin F receptor (FP)	1	Travoprost	Latanoprost	Bimatoprost	Dinoprost Tromethamine
EGLN3	egl nine homolog 3 (C. elegans)	1	Vitamin C	Vitamin C
ALOX5	arachidonate 5-lipoxygenase	1	Vitamin E	Masoprocol	Aminosalicylic Acid	Mesalazine	Montelukast	Diclofenac	Diethylcarbamazine	Zileuton	Sulfasalazine	Meclofenamic acid	Balsalazide	Minocycline	Leflunomide	Heme	Vitamin E	Hyperforin
DRD2	dopamine receptor D2	1	Ziprasidone	Cabergoline	Ropinirole	Olanzapine	Clozapine	Thiethylperazine	Sulpiride	Loxapine	Remoxipride	Pramipexole	Promazine	Prochlorperazine	Droperidol	Chlorpromazine	Buspirone	Haloperidol	Triflupromazine	Amoxapine	Cinnarizine	Lisuride	Fluphenazine	Thioridazine	Ergotamine	Apomorphine	Trimipramine	Risperidone	Propiomazine	Minaprine	Trifluoperazine	Perphenazine	Flupenthixol	Amantadine	Mesoridazine	Dopamine	Carphenazine	Acetophenazine	Promethazine	Pimozide	Doxepin	Domperidone	Pergolide	Bromocriptine	Ketamine	Quetiapine	Metoclopramide	Levodopa	Aripiprazole
[truncated: 89 more columns]

## Sheet: Angiome_PharmGKB
Name	Description	Degree of genes in angiome	Drugs from PharmGKB
TP53	tumor protein p53	86	fluorouracil	cisplatin	cyclophosphamide	paclitaxel	antineoplastic agents
EGFR	epidermal growth factor receptor (erythroblastic leukemia viral (v-erb-b) oncogene homolog, avian)	80	cetuximab	gefitinib	erlotinib	topoisomerase I inhibitors	geldanamycin	lapatinib	egfr inhibitors	panitumumab	Alkylating Agents	carboplatin	irinotecan	leucovorin	paclitaxel	tegafur
CTNNB1	catenin (cadherin-associated protein), beta 1, 88kDa	69	celecoxib
MAPK1	mitogen-activated protein kinase 1	69	sorafenib
ESR1	estrogen receptor 1	64	Alkylating Agents	fulvestrant	conjugated estrogens	cisplatin	exemestane	leflunomide	medroxyprogesterone	tamoxifen
STAT3	signal transducer and activator of transcription 3 (acute-phase response factor)	64	interferons
FYN	FYN oncogene related to SRC, FGR, YES	60	lithium
AKT1	v-akt murine thymoma viral oncogene homolog 1	58	risperidone
MAPK3	hypothetical LOC100271831; mitogen-activated protein kinase 3	55	sorafenib
CASP3	caspase 3, apoptosis-related cysteine peptidase	48	Immunoglobulins	celecoxib
RAF1	v-raf-1 murine leukemia viral oncogene homolog 1	46	sorafenib
HDAC1	histone deacetylase 1	44	valproic acid
ABL1	c-abl oncogene 1, receptor tyrosine kinase	43	imatinib	dasatinib
ITGB3	integrin, beta 3 (platelet glycoprotein IIIa, antigen CD61)	41	abciximab	aspirin	eptifibatide	tirofiban
ERBB2	v-erb-b2 erythroblastic leukemia viral oncogene homolog 2, neuro/glioblastoma derived oncogene homolog (avian)	40	gefitinib	erlotinib	lapatinib	everolimus	Pertuzumab	trastuzumab
MAPK8	mitogen-activated protein kinase 8	39	sorafenib
CDKN1A	cyclin-dependent kinase inhibitor 1A (p21, Cip1)	38	celecoxib
TGFB1	transforming growth factor, beta 1	36	glatiramer acetate
KDR	kinase insert domain receptor (a type III receptor tyrosine kinase)	35	sunitinib	brivanib	axitinib	sorafenib
MMP2	matrix metallopeptidase 2 (gelatinase A, 72kDa gelatinase, 72kDa type IV collagenase)	34	zoledronate	pamidronate
GSK3B	glycogen synthase kinase 3 beta	32	citalopram	fluoxetine	lithium
PDGFRB	platelet-derived growth factor receptor, beta polypeptide	32	sorafenib
FGFR1	fibroblast growth factor receptor 1	31	brivanib	sorafenib
BCL2	B-cell CLL/lymphoma 2	31	ribavirin	vincristine	interferons
MMP9	matrix metallopeptidase 9 (gelatinase B, 92kDa gelatinase, 92kDa type IV collagenase)	30	Antihypertensives	Methyldopa	celecoxib	hydralazine	nifedipine
MAPK14	mitogen-activated protein kinase 14	30	sorafenib
NR3C1	nuclear receptor subfamily 3, group C, member 1 (glucocorticoid receptor)	29	antidepressants
PML	promyelocytic leukemia; similar to promyelocytic leukemia protein isoform 1	29	arsenic trioxide	tretinoin
IKBKG	inhibitor of kappa light polypeptide gene enhancer in B-cells, kinase gamma	28	artesunate	glibenclamide	primaquine	pyrimethamine	sulfadoxine
CCND1	cyclin D1	27	cetuximab	methotrexate
ERBB3	v-erb-b2 erythroblastic leukemia viral oncogene homolog 3 (avian)	27	gefitinib	erlotinib	lapatinib
NTRK1	neurotrophic tyrosine kinase, receptor, type 1	23	aspirin
IGFBP3	insulin-like growth factor binding protein 3	23	fluorouracil	celecoxib
CDKN1B	cyclin-dependent kinase inhibitor 1B (p27, Kip1)	22	celecoxib
MET	met proto-oncogene (hepatocyte growth factor receptor)	21	erlotinib
HSPG2	heparan sulfate proteoglycan 2	20	antipsychotics
FGF5	fibroblast growth factor 5	20	Beta Blocking Agents	Thiazides, plain	diltiazem
VEGFA	vascular endothelial growth factor A	19	bevacizumab	oxaliplatin	sunitinib	capecitabine	celecoxib	irinotecan
ERBB4	v-erb-a erythroblastic leukemia viral oncogene homolog 4 (avian)	19	gefitinib	erlotinib	lapatinib
KIT	similar to Mast/stem cell growth factor receptor precursor (SCFR) (Proto-oncogene tyrosine-protein kinase Kit) (c-kit) (CD117 antigen); v-kit Hardy-Zuckerman 4 feline sarcoma viral oncogene homolog	19	imatinib	sorafenib
FLT1	fms-related tyrosine kinase 1 (vascular endothelial growth factor/vascular permeability factor receptor)	19	sunitinib	axitinib	sorafenib
SPP1	secreted phosphoprotein 1	19	zoledronate	pamidronate
TNF	tumor necrosis factor (TNF superfamily, member 2)	17	adalimumab	abacavir	carbamazepine	etanercept	infliximab
CASP9	caspase 9, apoptosis-related cysteine peptidase	16	celecoxib
RET	ret proto-oncogene	16	sorafenib
TRAF1	TNF receptor-associated factor 1	15	adalimumab	Tumor necrosis factor alpha (TNF-alpha) inhibitors	etanercept	infliximab
CREB1	cAMP responsive element binding protein 1	15	antidepressants
MMP1	matrix metallopeptidase 1 (interstitial collagenase)	15	Antiinflammatory agents, non-steroids
KNG1	kininogen 1	15	candesartan	hydrochlorothiazide
TNFRSF1B	tumor necrosis factor receptor superfamily, member 1B	15	infliximab
COL1A1	collagen, type I, alpha 1	15	zoledronate	etidronic acid	pamidronate	somatropin recombinant
RARA	retinoic acid receptor, alpha	14	arsenic trioxide	tretinoin
IL8	interleukin 8	14	bevacizumab	cyclophosphamide
SERPINE1	serpin peptidase inhibitor, clade E (nexin, plasminogen activator inhibitor type 1), member 1	14	citalopram	fluoxetine
PIK3CA	phosphoinositide-3-kinase, catalytic, alpha polypeptide	14	egfr inhibitors	docetaxel
ATM	similar to Serine-protein kinase ATM (Ataxia telangiectasia mutated) (A-T, mutated); ataxia telangiectasia mutated	14	metformin
NGF	nerve growth factor (beta polypeptide)	14	methadone
MAPK9	mitogen-activated protein kinase 9	14	sorafenib
KRAS	v-Ki-ras2 Kirsten rat sarcoma viral oncogene homolog	13	cetuximab	panitumumab
ESR2	estrogen receptor 2 (ER beta)	13	fulvestrant	alendronate	exemestane	leflunomide	tamoxifen
ENG	endoglin	13	methotrexate
BRAF	v-raf murine sarcoma viral oncogene homolog B1	13	vemurafenib	sorafenib
CD40	CD40 molecule, TNF receptor superfamily member 5	12	adalimumab	Tumor necrosis factor alpha (TNF-alpha) inhibitors	etanercept	infliximab
AGTR1	angiotensin II receptor, type 1	12	Angiotensin II Antagonists	Thiazides, plain	atenolol	benazepril	hydrochlorothiazide	irbesartan	losartan	perindopril
SPARC	secreted protein, acidic, cysteine-rich (osteonectin)	12	antineoplastic agents
EGF	epidermal growth factor (beta-urogastrone)	12	cetuximab	panitumumab
TGFA	transforming growth factor, alpha	12	cetuximab	panitumumab
ALK	anaplastic lymphoma receptor tyrosine kinase	12	crizotinib
F5	coagulation factor V (proaccelerin, labile factor)	12	drotrecogin alfa	eltrombopag	estrogens	tamoxifen	hormonal contraceptives for systemic use
PPARG	peroxisome proliferator-activated receptor gamma	12	zoledronate	celecoxib	metformin	olanzapine
FGA	fibrinogen alpha chain	11	abciximab	eptifibatide	tirofiban
PPARA	peroxisome proliferator-activated receptor alpha	11	fenofibrate
NTRK2	neurotrophic tyrosine kinase, receptor, type 2	11	lithium
CCR5	chemokine (C-C motif) receptor 5	11	maraviroc	glatiramer acetate
TLR3	toll-like receptor 3	11	Measles vaccines
RUNX1	runt-related transcription factor 1	11	methacholine chloride
PROC	protein C (inactivator of coagulation factors Va and VIIIa)	11	warfarin
VDR	vitamin D (1,25- dihydroxyvitamin D3) receptor	11	zoledronate	clodronate	selective beta-2-adrenoreceptor agonists	Bisphosphonates	Calcium	conjugated estrogens	1,25-dihydroxyvitamin d3	alendronate	calcipotriol	calcitriol	calcium	dexamethasone	etidronic acid	medroxyprogesterone	midazolam	raloxifene	vitamin d and analogues
MME	membrane metallo-endopeptidase	10	Ace Inhibitors, Plain
C3	similar to Complement C3 precursor; complement component 3; hypothetical protein LOC100133511	10	bevacizumab
FLT4	fms-related tyrosine kinase 4	10	sunitinib	sorafenib
IGFBP7	insulin-like growth factor binding protein 7	9	Bisphosphonates
APOA1	apolipoprotein A-I	9	fenofibrate	protease inhibitors	ritonavir
NOS3	nitric oxide synthase 3 (endothelial cell)	9	fluorouracil	diuretics	sunitinib	Antihypertensives	cyclophosphamide	cytarabine	doxorubicin	hydrochlorothiazide	leucovorin	methotrexate	prednisone	sildenafil	vincristine	antipsychotics
LEP	leptin	9	olanzapine	risperidone	antipsychotics
AHR	aryl hydrocarbon receptor	9	omeprazole	xenobiotics
MAPK7	mitogen-activated protein kinase 7	9	sorafenib
FGG	fibrinogen gamma chain	8	abciximab	eptifibatide	tirofiban
CSK	c-src tyrosine kinase	8	Beta Blocking Agents	Thiazides, plain	diltiazem
NRP2	neuropilin 2	8	daunorubicin
GATA4	GATA binding protein 4	8	Drugs used in alcohol dependence
NFE2L2	nuclear factor (erythroid-derived 2)-like 2	8	estradiol
APOE	hypothetical LOC100129500; apolipoprotein E	8	hmg coa reductase inhibitors	Antivirals for treatment of HIV infections, combinations	acitretin	pravastatin	ritonavir	simvastatin
TK1	thymidine kinase 1, soluble	8	zidovudine
AGT	angiotensinogen (serpin peptidase inhibitor, clade A, member 8)	7	Ace Inhibitors, Plain	Antihypertensives	Antiinflammatory agents, non-steroids	atenolol	benazepril	hydrochlorothiazide	losartan
LEPR	leptin receptor	7	antipsychotics
HBEGF	heparin-binding EGF-like growth factor	7	cetuximab	panitumumab
PPARD	peroxisome proliferator-activated receptor delta	7	docetaxel	thalidomide
NOS1	nitric oxide synthase 1 (neuronal)	7	doxorubicin
COL18A1	collagen, type XVIII, alpha 1	7	pemetrexed	bevacizumab	methotrexate
FGB	fibrinogen beta chain	6	abciximab	eptifibatide	tirofiban
BDKRB2	bradykinin receptor B2	6	Ace Inhibitors, Plain	enalapril	lisinopril	imidapril
CCL21	chemokine (C-C motif) ligand 21	6	adalimumab	Tumor necrosis factor alpha (TNF-alpha) inhibitors	etanercept	infliximab
NME1	non-metastatic cells 1, protein (NM23A) expressed in; NME1-NME2 readthrough transcript; non-metastatic cells 2, protein (NM23B) expressed in	6	adefovir dipivoxil	tenofovir	lamivudine	zidovudine
VEGFB	vascular endothelial growth factor B	6	bevacizumab
IL1B	interleukin 1, beta	6	Bisphosphonates
NRG1	neuregulin 1	6	cetuximab	panitumumab
SERPINC1	serpin peptidase inhibitor, clade C (antithrombin), member 1	6	eltrombopag
GNAS	GNAS complex locus	6	fluorouracil	cisplatin
TOP1	topoisomerase (DNA) I	6	irinotecan
PRKAA2	protein kinase, AMP-activated, alpha 2 catalytic subunit	6	metformin
EPHA5	EPH receptor A5	6	paclitaxel
DUSP1	dual specificity phosphatase 1	6	salbutamol
MAPK11	mitogen-activated protein kinase 11	6	sorafenib
IL6	interleukin 6 (interferon, beta 2)	6	Tumor necrosis factor alpha (TNF-alpha) inhibitors
HDAC9	histone deacetylase 9	6	valproic acid
TNFRSF11B	tumor necrosis factor receptor superfamily, member 11b	6	zoledronate	pamidronate
IL2	interleukin 2	5	adalimumab	Tumor necrosis factor alpha (TNF-alpha) inhibitors	etanercept	infliximab
RGS2	regulator of G-protein signaling 2, 24kDa	5	antipsychotics
CYBA	cytochrome b-245, alpha polypeptide	5	doxorubicin
ADAMTS1	ADAM metallopeptidase with thrombospondin type 1 motif, 1	5	hmg coa reductase inhibitors
PRKAB1	protein kinase, AMP-activated, beta 1 non-catalytic subunit	5	metformin
MAPK10	mitogen-activated protein kinase 10	5	sorafenib
PTGS2	prostaglandin-endoperoxide synthase 2 (prostaglandin G/H synthase and cyclooxygenase)	5	valdecoxib	antiinflammatory and antirheumatic products, non-steroids	oxaliplatin	nimesulide	Antiinflammatory agents, non-steroids	Coxibs	etoricoxib	aspirin	capecitabine	celecoxib	ibuprofen	omega-3 polyunsaturated fatty acids	rofecoxib
IL2RA	interleukin 2 receptor, alpha	4	adalimumab	Tumor necrosis factor alpha (TNF-alpha) inhibitors	denileukin diftitox	etanercept	infliximab
VEGFC	vascular endothelial growth factor C	4	bevacizumab
BTC	betacellulin	4	cetuximab	panitumumab
EPO	erythropoietin	4	cisplatin
IFNAR1	interferon (alpha, beta and omega) receptor 1	4	glatiramer acetate
BDNF	brain-derived neurotrophic factor	4	Lithium	desipramine	fluoxetine	lithium	metformin	paroxetine	sertraline	antidepressants
EDN1	endothelin 1	4	muraglitazar
LTA	lymphotoxin alpha (TNF superfamily, member 1)	3	adalimumab	carbamazepine	etanercept	infliximab
NPPA	natriuretic peptide precursor A	3	amlodipine	chlorthalidone
MMP10	matrix metallopeptidase 10 (stromelysin 2)	3	Antiinflammatory agents, non-steroids
CA9	carbonic anhydrase IX	3	celecoxib
AREG	amphiregulin; amphiregulin B	3	cetuximab	panitumumab
VKORC1	vitamin K epoxide reductase complex, subunit 1	3	coumarin	fluindione	phenprocoumon	warfarin	acenocoumarol
IFNG	interferon, gamma	3	glatiramer acetate
PRKAA1	protein kinase, AMP-activated, alpha 1 catalytic subunit	3	metformin
ADM	adrenomedullin	3	paroxetine
MAML3	mastermind-like 3 (Drosophila)	3	perphenazine
TPMT	thiopurine S-methyltransferase	3	s-adenosylmethionine	azathioprine	cisplatin	mercaptopurine	methotrexate	thioguanine	purine analogues
FLT3	fms-related tyrosine kinase 3	3	sorafenib
MAPK12	mitogen-activated protein kinase 12	3	sorafenib
MAPK13	mitogen-activated protein kinase 13	3	sorafenib
XBP1	X-box binding protein 1	3	valproic acid
ACE	angiotensin I converting enzyme (peptidyl-dipeptidase A) 1	2	Ace Inhibitors, Plain	Thiazides, plain	captopril	enalapril	fosinopril	furosemide	hydrochlorothiazide	lisinopril	sildenafil	spironolactone	imidapril
CRP	C-reactive protein, pentraxin-related	2	Antiinflammatory agents, non-steroids
IL4	interleukin 4	2	aspirin
HTR1D	5-hydroxytryptamine (serotonin) receptor 1D	2	atorvastatin	pravastatin	simvastatin
EREG	epiregulin	2	cetuximab	panitumumab
NRG2	neuregulin 2	2	cetuximab	panitumumab
GPX1	glutathione peroxidase 1	2	doxorubicin
XDH	xanthine dehydrogenase	2	doxorubicin	theophylline
SLC6A4	solute carrier family 6 (neurotransmitter transporter, serotonin), member 4	2	escitalopram	Selective serotonin reuptake inhibitors	evodiamine	berberine	atorvastatin	citalopram	clomipramine	fluoxetine	fluvoxamine	nortriptyline	ondansetron	paroxetine	pravastatin	risperidone	simvastatin	antidepressants
TYMP	thymidine phosphorylase	2	fluorouracil
IFNB1	interferon, beta 1, fibroblast	2	glatiramer acetate
HMGCR	3-hydroxy-3-methylglutaryl-Coenzyme A reductase	2	hmg coa reductase inhibitors	rosuvastatin	atorvastatin	cerivastatin	fluvastatin	lovastatin	pravastatin	simvastatin
SEMA3C	sema domain, immunoglobulin domain (Ig), short basic domain, secreted, (semaphorin) 3C	2	irinotecan
HTR1A	5-hydroxytryptamine (serotonin) receptor 1A	2	milnacipran	fluvoxamine	paroxetine	sertraline	antidepressants
PON1	paraoxonase 1	2	Tumor necrosis factor alpha (TNF-alpha) inhibitors	aspirin	clopidogrel
PTGER3	prostaglandin E receptor 3 (subtype EP3)	1	Ace Inhibitors, Plain
REN	renin	1	aliskiren	muraglitazar	hydrochlorothiazide
CNR1	cannabinoid receptor 1 (brain)	1	aripiprazole	clozapine	haloperidol	olanzapine	quetiapine	risperidone	antipsychotics
DRD2	dopamine receptor D2	1	aripiprazole	nemonapride	Bromperidol	bupropion	caffeine	chlorpromazine	clozapine	cocaine	lithium	methadone	nicotine	olanzapine	risperidone	antipsychotics
TBXAS1	thromboxane A synthase 1 (platelet)	1	aspirin
LDLR	low density lipoprotein receptor	1	atenolol	atorvastatin	pravastatin
BAIAP3	BAI1-associated protein 3	1	cisplatin	irinotecan
HFE	hemochromatosis	1	epoetin alfa	iron
PDZRN3	PDZ domain containing ring finger 3	1	irinotecan
PTGFR	prostaglandin F receptor (FP)	1	latanoprost
ALOX5	arachidonate 5-lipoxygenase	1	montelukast	zileuton
CDH13	cadherin 13, H-cadherin (heart)	1	perphenazine
CRHR2	corticotropin releasing hormone receptor 2	1	selective beta-2-adrenoreceptor agonists	salbutamol
