# Supplementary material for: Computational drug repositioning for peripheral arterial disease: prediction of anti-inflammatory and pro-angiogenic therapeutics
Source: Front Pharmacol. 2015 Aug 25;6:179. doi: 10.3389/fphar.2015.00179 (PMC4548203; doi:10.3389/fphar.2015.00179)
Supplement: Supplementary file 2 [file Table2.XLS]

## Sheet: Immunome_DrugBank
Table S2 Immunome and repositioned drugs
Name	Description	Degree of nodes in immunome	Drugs from DrugBank
MYC	v-myc myelocytomatosis viral oncogene homolog (avian)	348	Nadroparin
JUN	jun oncogene	217	Vinblastine	Irbesartan	Arsenic trioxide
TP53	tumor protein p53	175	1-(9-ethyl-9H-carbazol-3-yl)-N-methylmethanamine
GRB2	growth factor receptor-bound protein 2	172	Pegademase bovine	4-[(10s,14s,18s)-18-(2-Amino-2-Oxoethyl)-14-(1-Naphthylmethyl)-8,17,20-Trioxo-7,16,19-Triazaspiro[5.14]Icos-11-En-10-Yl]Benzylphosphonic Acid
SRC	v-src sarcoma (Schmidt-Ruppin A-2) viral oncogene homolog (avian)	171	Dasatinib	RU84687	RU79256	N6-Benzyl Adenosine-5'-Diphosphate	RU85493	RU78262	Phosphonotyrosine	Malonic acid	RU83876	RU90395	RU79072	RU78783	1-Tert-Butyl-3-(4-Chloro-Phenyl)-1h-Pyrazolo[3,4-D]Pyrimidin-4-Ylamine	PASBN	RU82129	PAS219	DPI59	RU82197	Phenylphosphate	RU78300	Cysteine Sulfenic Acid	RU79073	RU82209	ISO24	RU85053	RU78299	Oxalic Acid	RU78191	Citric Acid	RU81843	4-[(4-METHYL-1-PIPERAZINYL)METHYL]-N-[3-[[4-(3-PYRIDINYL)-2-PYRIMIDINYL]AMINO]PHENYL]-BENZAMIDE	Purvalanol A	1-[1-(3-aminophenyl)-3-tert-butyl-1H-pyrazol-5-yl]-3-naphthalen-1-ylurea	1-[1-(3-aminophenyl)-3-tert-butyl-1H-pyrazol-5-yl]-3-phenylurea	3-[4-AMINO-1-(1-METHYLETHYL)-1H-PYRAZOLO[3,4-D]PYRIMIDIN-3-YL]PHENOL	N-[4-(3-BROMO-PHENYLAMINO)-QUINAZOLIN-6-YL]-ACRYLAMIDE	[4-({4-[(5-cyclopropyl-1H-pyrazol-3-yl)amino]quinazolin-2-yl}amino)phenyl]acetonitrile	1-cyclopentyl-3-(1H-pyrrolo[2,3-b]pyridin-5-yl)-1H-pyrazolo[3,4-d]pyrimidin-4-amine	1-cyclobutyl-3-(3,4-dimethoxyphenyl)-1H-pyrazolo[3,4-d]pyrimidin-4-amine	1-(1-methylethyl)-3-quinolin-6-yl-1H-pyrazolo[3,4-d]pyrimidin-4-amine	2-(4-CARCOXY-5-ISOPROPYLTHIAZOLYL)BENZOPIPERIDINE	N-(4-PHENYLAMINO-QUINAZOLIN-6-YL)-ACRYLAMIDE	(2E)-N-{4-[(3-bromophenyl)amino]quinazolin-6-yl}-4-(dimethylamino)but-2-enamide
EGFR	epidermal growth factor receptor (erythroblastic leukemia viral (v-erb-b) oncogene homolog, avian)	137	Cetuximab	Trastuzumab	Lidocaine	Gefitinib	Erlotinib	Lapatinib	Panitumumab	Flavopiridol	S-{3-[(4-ANILINOQUINAZOLIN-6-YL)AMINO]-3-OXOPROPYL}-L-CYSTEINE	N-[4-(3-BROMO-PHENYLAMINO)-QUINAZOLIN-6-YL]-ACRYLAMIDE	3-CHLORO-4-FLUORO-N-[(4Z)-7-METHOXY-6-(3-MORPHOLIN-4-YLPROPOXY)QUINAZOLIN-4(1H)-YLIDENE]ANILINE
CREBBP	CREB binding protein (Rubinstein-Taybi syndrome)	126	9-ACETYL-2,3,4,9-TETRAHYDRO-1H-CARBAZOL-1-ONE
FYN	FYN oncogene related to SRC, FGR, YES	125	Dasatinib	1-Methoxy-2-[2-(2-Methoxy-Ethoxy]-Ethane
MAPK1	mitogen-activated protein kinase 1	123	Isoproterenol	Arsenic trioxide	Olomoucine	Phosphonothreonine	Purvalanol	SB220025	N,N-DIMETHYL-4-(4-PHENYL-1H-PYRAZOL-3-YL)-1H-PYRROLE-2-CARBOXAMIDE	N-BENZYL-4-[4-(3-CHLOROPHENYL)-1H-PYRAZOL-3-YL]-1H-PYRROLE-2-CARBOXAMIDE	(S)-N-(1-(3-CHLORO-4-FLUOROPHENYL)-2-HYDROXYETHYL)-4-(4-(3-CHLOROPHENYL)-1H-PYRAZOL-3-YL)-1H-PYRROLE-2-CARBOXAMIDE	(3R,5Z,8S,9S,11E)-8,9,16-TRIHYDROXY-14-METHOXY-3-METHYL-3,4,9,10-TETRAHYDRO-1H-2-BENZOXACYCLOTETRADECINE-1,7(8H)-DIONE	5-(2-PHENYLPYRAZOLO[1,5-A]PYRIDIN-3-YL)-1H-PYRAZOLO[3,4-C]PYRIDAZIN-3-AMINE	(1aR,8S,13S,14S,15aR)-5,13,14-trihydroxy-3-methoxy-8-methyl-8,9,13,14,15,15a-hexahydro-6H-oxireno[k][2]benzoxacyclotetradecine-6,12(1aH)-dione	[4-({5-(AMINOCARBONYL)-4-[(3-METHYLPHENYL)AMINO]PYRIMIDIN-2-YL}AMINO)PHENYL]ACETIC ACID	4-[5-(4-FLUORO-PHENYL)-2-(4-METHANESULFINYL-PHENYL)-3H-IMIDAZOL-4-YL]-PYRIDINE
ESR1	estrogen receptor 1	121	Diethylstilbestrol	Chlorotrianisene	Conjugated Estrogens	Etonogestrel	Desogestrel	Levonorgestrel	Progesterone	Raloxifene	Norgestrel	Toremifene	Medroxyprogesterone	Estrone	Tamoxifen	Estradiol	Ethynodiol Diacetate	Clomifene	Dienestrol	Fulvestrant	Norgestimate	Ethinyl Estradiol	Melatonin	Trilostane	Naloxone	Fluoxymesterone	Estramustine	Mestranol	Danazol	Allylestrenol	Estriol	Estropipate	Quinestrol	Norelgestromin	Genistein	Compound 15	Compound 19	Compound 16	Compound 18	Compound 4-D	1-[4-(Octahydro-Pyrido[1,2-a]Pyrazin-2-Yl)-Phenyl]-2-Phenyl-1,2,3,4-Tetrahydro-Isoquinolin-6-Ol	2-Phenyl-1-[4-(2-Piperidin-1-Yl-Ethoxy)-Phenyl]-1,2,3,4-Tetrahydro-Isoquinolin-6-Ol	17-METHYL-17-ALPHA-DIHYDROEQUILENIN	4-(2-amino-1-methyl-1H-imidazo[4,5-b]pyridin-6-yl)phenol	[5-HYDROXY-2-(4-HYDROXYPHENYL)-1-BENZOFURAN-7-YL]ACETONITRILE	4-[(1S,2S,5S)-5-(HYDROXYMETHYL)-8-METHYL-3-OXABICYCLO[3.3.1]NON-7-EN-2-YL]PHENOL	4-[(1S,2S,5S,9R)-5-(HYDROXYMETHYL)-8,9-DIMETHYL-3-OXABICYCLO[3.3.1]NON-7-EN-2-YL]PHENOL	4-[(1S,2S,5S)-5-(HYDROXYMETHYL)-6,8,9-TRIMETHYL-3-OXABICYCLO[3.3.1]NON-7-EN-2-YL]PHENOL	(2R,3R,4S)-3-(4-HYDROXYPHENYL)-4-METHYL-2-[4-(2-PYRROLIDIN-1-YLETHOXY)PHENYL]CHROMAN-6-OL
RB1	retinoblastoma 1 (including osteosarcoma)	118	Insulin recombinant	Insulin, porcine
PIK3R1	phosphoinositide-3-kinase, regulatory subunit 1 (alpha)	115	Isoproterenol	(1S,6BR,9AS,11R,11BR)-9A,11B-DIMETHYL-1-[(METHYLOXY)METHYL]-3,6,9-TRIOXO-1,6,6B,7,8,9,9A,10,11,11B-DECAHYDRO-3H-FURO[4,3,2-DE]INDENO[4,5-H][2]BENZOPYRAN-11-YL ACETATE
CASP3	caspase 3, apoptosis-related cysteine peptidase	109	Minocycline	5-[4-(1-Carboxymethyl-2-Oxo-Propylcarbamoyl)-Benzylsulfamoyl]-2-Hydroxy-Benzoic Acid	2-HYDROXY-5-(2-MERCAPTO-ETHYLSULFAMOYL)-BENZOIC ACID	methyl (3S)-3-[(tert-butoxycarbonyl)amino]-4-oxopentanoate	1-METHYL-5-(2-PHENOXYMETHYL-PYRROLIDINE-1-SULFONYL)-1H-INDOLE-2,3-DIONE	[N-(3-DIBENZYLCARBAMOYL-OXIRANECARBONYL)-HYDRAZINO]-ACETIC ACID	4-[5-(2-CARBOXY-1-FORMYL-ETHYLCARBAMOYL)-PYRIDIN-3-YL]-BENZOIC ACID	(1S)-2-oxo-1-phenyl-2-[(1,3,4-trioxo-1,2,3,4-tetrahydroisoquinolin-5-yl)amino]ethyl acetate	(1S)-1-(3-chlorophenyl)-2-oxo-2-[(1,3,4-trioxo-1,2,3,4-tetrahydroisoquinolin-5-yl)amino]ethyl acetate	N-[3-(2-fluoroethoxy)phenyl]-N'-(1,3,4-trioxo-1,2,3,4-tetrahydroisoquinolin-6-yl)butanediamide
PRKCA	protein kinase C, alpha	108	Phosphatidylserine	Vitamin E	Phosphatidylserine	Vitamin E
PTPN11	protein tyrosine phosphatase, non-receptor type 11 (Noonan syndrome 1)	105	Dodecane-Trimethylamine
CSNK2A1	casein kinase 2, alpha 1 polypeptide	102	(5-Oxo-5,6-Dihydro-Indolo[1,2-a]Quinazolin-7-Yl)-Acetic Acid	1,8-Di-Hydroxy-4-Nitro-Xanthen-9-One	Resveratrol	1,8-Di-Hydroxy-4-Nitro-Anthraquinone	Benzamidine	5,8-Di-Amino-1,4-Dihydroxy-Anthraquinone	Phosphoaminophosphonic Acid-Adenylate Ester	Tetrabromo-2-Benzotriazole	DIMETHYL-(4,5,6,7-TETRABROMO-1H-BENZOIMIDAZOL-2-YL)-AMINE	S-METHYL-4,5,6,7-TETRABROMO-BENZIMIDAZOLE	N1,N2-ETHYLENE-2-METHYLAMINO-4,5,6,7-TETRABROMO-BENZIMIDAZOLE	3-METHYL-1,6,8-TRIHYDROXYANTHRAQUINONE	3,8-DIBROMO-7-HYDROXY-4-METHYL-2H-CHROMEN-2-ONE	19-(cyclopropylamino)-4,6,7,15-tetrahydro-5H-16,1-(azenometheno)-10,14-(metheno)pyrazolo[4,3-o][1,3,9]triazacyclohexadecin-8(9H)-one	N,N'-DIPHENYLPYRAZOLO[1,5-A][1,3,5]TRIAZINE-2,4-DIAMINE	4-(2-(1H-IMIDAZOL-4-YL)ETHYLAMINO)-2-(PHENYLAMINO)PYRAZOLO[1,5-A][1,3,5]TRIAZINE-8-CARBONITRILE	2-(CYCLOHEXYLMETHYLAMINO)-4-(PHENYLAMINO)PYRAZOLO[1,5-A][1,3,5]TRIAZINE-8-CARBONITRILE	2-(4-CHLOROBENZYLAMINO)-4-(PHENYLAMINO)PYRAZOLO[1,5-A][1,3,5]TRIAZINE-8-CARBONITRILE	2-(4-ETHYLPIPERAZIN-1-YL)-4-(PHENYLAMINO)PYRAZOLO[1,5-A][1,3,5]TRIAZINE-8-CARBONITRILE	N-(3-(8-CYANO-4-(PHENYLAMINO)PYRAZOLO[1,5-A][1,3,5]TRIAZIN-2-YLAMINO)PHENYL)ACETAMIDE	2,3,7,8-tetrahydroxychromeno[5,4,3-cde]chromene-5,10-dione	5,6-dichloro-1-beta-D-ribofuranosyl-1H-benzimidazole	1,2,5,8-tetrahydroxyanthracene-9,10-dione
NFKB1	nuclear factor of kappa light polypeptide gene enhancer in B-cells 1 (p105)	101	Thalidomide	Pranlukast	Triflusal	Thalidomide
CTNNB1	catenin (cadherin-associated protein), beta 1, 88kDa	100	Urea
LCK	lymphocyte-specific protein tyrosine kinase	97	Dasatinib	{4-[2-Acetylamino-2-(3-Carbamoyl-2-Cyclohexylmethoxy-6,7,8,9-Tetrahydro-5h-Benzocyclohepten-5ylcarbamoyl)-Ethyl]-2-Phosphono-Phenyl}-Phosphonic Acid	Staurosporine	1-Tert-Butyl-3-(4-Chloro-Phenyl)-1h-Pyrazolo[3,4-D]Pyrimidin-4-Ylamine	(4-{2-Acetylamino-2-[1-(3-Carbamoyl-4-Cyclohexylmethoxy-Phenyl)-Ethylcarbamoyl}-Ethyl}-2-Phosphono-Phenoxy)-Acetic Acid	Phosphoaminophosphonic Acid-Adenylate Ester	3-(2-AMINOQUINAZOLIN-6-YL)-4-METHYL-N-[3-(TRIFLUOROMETHYL)PHENYL]BENZAMIDE	2,3-DIPHENYL-N-(2-PIPERAZIN-1-YLETHYL)FURO[2,3-B]PYRIDIN-4-AMINE	5,6-DIPHENYL-N-(2-PIPERAZIN-1-YLETHYL)FURO[2,3-D]PYRIMIDIN-4-AMINE	N-(2-chlorophenyl)-5-phenylimidazo[1,5-a]pyrazin-8-amine	N-(2,6-dimethylphenyl)-5-phenylimidazo[1,5-a]pyrazin-8-amine	N-(2-chloro-6-methylphenyl)-8-[(3S)-3-methylpiperazin-1-yl]imidazo[1,5-a]quinoxalin-4-amine
AR	androgen receptor (dihydrotestosterone receptor; testicular feminization; spinal and bulbar muscular atrophy; Kennedy disease)	97	Levonorgestrel	Spironolactone	Flutamide	Oxandrolone	Testosterone	Nilutamide	Fludrocortisone	Dromostanolone	Nandrolone phenpropionate	Bicalutamide	Fluoxymesterone	Drospirenone	Danazol	Testosterone Propionate	Cyproterone	Methyltestosterone	Nandrolone decanoate	Delta1-dihydrotestosterone	Boldenone	Calusterone	Flufenamic Acid	Dihydrotestosterone	(2r)-N-[4-Cyano-3-(Trifluoromethyl)Phenyl]-3-[(4-Fluorophenyl)Sulfonyl]-2-Hydroxy-2-Methylpropanamide	Methyltrienolone	(3AALPHA,4ALPHA,7ALPHA,7AALPHA)- 3A,4,7,7A-TETRAHYDRO-2-(4-NITRO-1-NAPHTHALENYL)-4,7-ETHANO-1H-ISOINDOLE-1,3(2H)-DIONE	17-HYDROXY-18A-HOMO-19-NOR-17ALPHA-PREGNA-4,9,11-TRIEN-3-ONE	(2S)-N-(4-cyano-3-iodophenyl)-3-(4-cyanophenoxy)-2-hydroxy-2-methylpropanamide	2-CHLORO-4-[(7R,7AS)-7-HYDROXY-1,3-DIOXOTETRAHYDRO-1H-PYRROLO[1,2-C]IMIDAZOL-2(3H)-YL]-3-METHYLBENZONITRILE	(2S)-3-(4-chloro-3-fluorophenoxy)-N-[4-cyano-3-(trifluoromethyl)phenyl]-2-hydroxy-2-methylpropanamide	4-{[(1R,2S)-1,2-dihydroxy-2-methyl-3-(4-nitrophenoxy)propyl]amino}-2-(trifluoromethyl)benzonitrile	(2S)-2-hydroxy-2-methyl-N-[4-nitro-3-(trifluoromethyl)phenyl]-3-(pentafluorophenoxy)propanamide	(2S)-3-[4-(acetylamino)phenoxy]-2-hydroxy-2-methyl-N-[4-nitro-3-(trifluoromethyl)phenyl]propanamide	(R)-3-BROMO-2-HYDROXY-2-METHYL-N-[4-NITRO-3-(TRIFLUOROMETHYL)PHENYL]PROPANAMIDE	(5S,8R,9S,10S,13R,14S,17S)-13-{2-[(3,5-DIFLUOROBENZYL)OXY]ETHYL}-17-HYDROXY-10-METHYLHEXADECAHYDRO-3H-CYCLOPENTA[A]PHENANTHREN-3-ONE	S-3-(4-FLUOROPHENOXY)-2-HYDROXY-2-METHYL-N-[4-NITRO-3-(TRIFLUOROMETHYL)PHENYL]PROPANAMIDE	1-TERT-BUTYL-3-(2,5-DIMETHYLBENZYL)-1H-PYRAZOLO[3,4-D]PYRIMIDIN-4-AMINE	4-[(7R,7AS)-7-HYDROXY-1,3-DIOXOTETRAHYDRO-1H-PYRROLO[1,2-C]IMIDAZOL-2(3H)-YL]-1-NAPHTHONITRILE	2-chloro-4-{[(1R,3Z,7S,7aS)-7-hydroxy-1-(trifluoromethyl)tetrahydro-1H-pyrrolo[1,2-c][1,3]oxazol-3-ylidene]amino}-3-methylbenzonitrile	6-[BIS(2,2,2-TRIFLUOROETHYL)AMINO]-4-(TRIFLUOROMETHYL)QUINOLIN-2(1H)-ONE	3-[(4-AMINO-1-TERT-BUTYL-1H-PYRAZOLO[3,4-D]PYRIMIDIN-3-YL)METHYL]PHENOL	Dromostanolone	Nandrolone phenpropionate	Fluoxymesterone	Delta1-dihydrotestosterone	Boldenone	Calusterone	Dihydrotestosterone
MAPK3	mitogen-activated protein kinase 3	95	Sulindac	Arsenic trioxide	Purvalanol	5-iodotubercidin
HSP90AA1	heat shock protein 90kDa alpha (cytosolic), class A member 1	94	Rifabutin	Nedocromil	9-Butyl-8-(2,5-Dimethoxy-Benzyl)-9h-Purin-6-Ylamine	Geldanamycin	8-(2-Chloro-3,4,5-Trimethoxy-Benzyl)-2-Fluoro-9-Pent-4-Ylnyl-9h-Purin-6-Ylamine	9-Butyl-8-(3,4,5-Trimethoxybenzyl)-9h-Purin-6-Amine	4-(1,3-Benzodioxol-5-Yl)-5-(5-Ethyl-2,4-Dihydroxyphenyl)-2h-Pyrazole-3-Carboxylic Acid	17-Dmag	8-(2,5-Dimethoxy-Benzyl)-2-Fluoro-9h-Purin-6-Ylamine	8-(2,5-Dimethoxy-Benzyl)-2-Fluoro-9-Pent-9h-Purin-6-Ylamine	Adenosine-5'-Diphosphate	9-Butyl-8-(2-Chloro-3,4,5-Trimethoxy-Benzyl)-9h-Purin-6-Ylamine	4-(1h-Imidazol-4-Yl)-3-(5-Ethyl-2,4-Dihydroxy-Phenyl)-1h-Pyrazole	9-Butyl-8-(3-Methoxybenzyl)-9h-Purin-6-Amine	9-Butyl-8-(4-Methoxybenzyl)-9h-Purin-6-Amine	9-Butyl-8-(2,5-Dimethoxy-Benzyl)-2-Fluoro-9h-Purin-6-Ylamine	8-Benzo[1,3]Dioxol-,5-Ylmethyl-9-Butyl-2-Fluoro-9h-Purin-6-Ylamine	8-(2-Chloro-3,4,5-Trimethoxy-Benzyl)-9-Pent-4-Ylnyl-9h-Purin-6-Ylamine	N-[4-(AMINOSULFONYL)BENZYL]-5-(5-CHLORO-2,4-DIHYDROXYPHENYL)-1H-PYRAZOLE-4-CARBOXAMIDE	N-(4-ACETYLPHENYL)-5-(5-CHLORO-2,4-DIHYDROXYPHENYL)-1H-PYRAZOLE-4-CARBOXAMIDE	4-CHLORO-6-(4-{4-[4-(METHYLSULFONYL)BENZYL]PIPERAZIN-1-YL}-1H-PYRAZOL-5-YL)BENZENE-1,3-DIOL	5-(5-CHLORO-2,4-DIHYDROXYPHENYL)-N-ETHYL-4-PIPERAZIN-1-YL-1H-PYRAZOLE-3-CARBOXAMIDE	5-(5-chloro-2,4-dihydroxyphenyl)-N-ethyl-4-[4-(morpholin-4-ylmethyl)phenyl]isoxazole-3-carboxamide	5-(5-CHLORO-2,4-DIHYDROXYPHENYL)-N-ETHYL-4-(4-METHOXYPHENYL)ISOXAZOLE-3-CARBOXAMIDE	2-amino-4-[2,4-dichloro-5-(2-pyrrolidin-1-ylethoxy)phenyl]-N-ethylthieno[2,3-d]pyrimidine-6-carboxamide	4-CHLORO-6-(4-PIPERAZIN-1-YL-1H-PYRAZOL-5-YL)BENZENE-1,3-DIOL	(3E)-3-[(phenylamino)methylidene]dihydrofuran-2(3H)-one	6-(3-BROMO-2-NAPHTHYL)-1,3,5-TRIAZINE-2,4-DIAMINE	3-({2-[(2-AMINO-6-METHYLPYRIMIDIN-4-YL)ETHYNYL]BENZYL}AMINO)-1,3-OXAZOL-2(3H)-ONE	N-[(2-AMINO-6-METHYLPYRIMIDIN-4-YL)METHYL]-3-{[(E)-(2-OXODIHYDROFURAN-3(2H)-YLIDENE)METHYL]AMINO}BENZENESULFONAMIDE	5-(5-CHLORO-2,4-DIHYDROXYPHENYL)-N-ETHYL-4-(4-METHOXYPHENYL)-1H-PYRAZOLE-3-CARBOXAMIDE	4-bromo-6-(6-hydroxy-1,2-benzisoxazol-3-yl)benzene-1,3-diol	4-[4-(2,3-DIHYDRO-1,4-BENZODIOXIN-6-YL)-3-METHYL-1H-PYRAZOL-5-YL]-6-ETHYLBENZENE-1,3-DIOL	4-chloro-6-{5-[(2-morpholin-4-ylethyl)amino]-1,2-benzisoxazol-3-yl}benzene-1,3-diol	8-(6-BROMO-BENZO[1,3]DIOXOL-5-YLSULFANYL)-9-(3-ISOPROPYLAMINO-PROPYL)-ADENINE	4-methyl-7,8-dihydro-5H-thiopyrano[4,3-d]pyrimidin-2-amine	(5E,7S)-2-amino-7-(4-fluoro-2-pyridin-3-ylphenyl)-4-methyl-7,8-dihydroquinazolin-5(6H)-one oxime	8-BENZO[1,3]DIOXOL-,5-YLMETHYL-9-BUTYL-9H-	4-{[(2R)-2-(2-methylphenyl)pyrrolidin-1-yl]carbonyl}benzene-1,3-diol	2-(1H-pyrrol-1-ylcarbonyl)benzene-1,3,5-triol	2-[(2-methoxyethyl)amino]-4-(4-oxo-1,2,3,4-tetrahydro-9H-carbazol-9-yl)benzamide	4-(2-methoxyethoxy)-6-methylpyrimidin-2-amine	4-(2,4-dichlorophenyl)-5-phenyldiazenyl-pyrimidin-2-amine	3,6-DIAMINO-5-CYANO-4-(4-ETHOXYPHENYL)THIENO[2,3-B]PYRIDINE-2-CARBOXAMIDE	2-AMINO-4-(2,4-DICHLOROPHENYL)-N-ETHYLTHIENO[2,3-D]PYRIMIDINE-6-CARBOXAMIDE
PRKACA	protein kinase, cAMP-dependent, catalytic, alpha	93	Pentanal	Balanol Analog 2	Balanol Analog 8	N-Octane	Phosphonothreonine	Balanol Analog 1	3,5-Diiodotyrosine	Balanol	Phosphonoserine	S,S-(2-Hydroxyethyl)Thiocysteine	HYDROXYFASUDIL	(1S)-2-(1H-INDOL-3-YL)-1-{[(5-ISOQUINOLIN-6-YLPYRIDIN-3-YL)OXY]METHYL}ETHYLAMINE	(2S)-1-{[5-(1H-INDAZOL-5-YL)PYRIDIN-3-YL]OXY}-3-[(7AS)-7AH-INDOL-3-YL]PROPAN-2-AMINE	(1S)-2-(1H-INDOL-3-YL)-1-[({5-[(E)-2-PYRIDIN-4-YLVINYL]PYRIDIN-3-YL}OXY)METHYL]ETHYLAMINE	(2S)-1-(6H-INDOL-3-YL)-3-{[5-(7H-PYRAZOLO[3,4-C]PYRIDIN-5-YL)PYRIDIN-3-YL]OXY}PROPAN-2-AMINE	(1S)-1-(1H-INDOL-3-YLMETHYL)-2-(2-PYRIDIN-4-YL-[1,7]NAPHTYRIDIN-5-YLOXY)-EHYLAMINE	N-[(1S)-2-AMINO-1-(2,4-DICHLOROBENZYL)ETHYL]-5-[2-(METHYLAMINO)PYRIMIDIN-4-YL]THIOPHENE-2-CARBOXAMIDE	3-(1H-INDOL-3-YL)-4-{1-[2-(1-METHYLPYRROLIDIN-2-YL)ETHYL]-1H-INDOL-3-YL}-1H-PYRROLE-2,5-DIONE	(4R,2S)-5'-(4-(4-CHLOROBENZYLOXY)PYRROLIDIN-2-YLMETHANESULFONYL)ISOQUINOLINE	N-METHYL-1-[4-(9H-PURIN-6-YL)PHENYL]METHANAMINE	(S)-1-PHENYL-1-[4-(9H-PURIN-6-YL)PHENYL]METHANAMINE	6-{4-[4-(4-CHLOROPHENYL)PIPERIDIN-4-YL]PHENYL}-9H-PURINE	(2R)-2-(4-CHLOROPHENYL)-2-[4-(1H-PYRAZOL-4-YL)PHENYL]ETHANAMINE	(2S)-2-(4-CHLOROPHENYL)-2-[4-(1H-PYRAZOL-4-YL)PHENYL]ETHANAMINE	4-(4-CHLOROPHENYL)-4-[4-(1H-PYRAZOL-4-YL)PHENYL]PIPERIDINE	(2R)-2-(4-CHLOROPHENYL)-2-PHENYLETHANAMINE	(S)-2-METHYL-1-[(4-METHYL-5-ISOQUINOLINE)SULFONYL]-HOMOPIPERAZINE	ISOQUINOLINE-5-SULFONIC ACID (2-(2-(4-CHLOROBENZYLOXY)ETHYLAMINO)ETHYL)AMIDE	N-[2-(4-BROMOCINNAMYLAMINO)ETHYL]-5-ISOQUINOLINE SULFONAMIDE	1-(5-ISOQUINOLINESULFONYL)-2-METHYLPIPERAZINE	N-[2-(METHYLAMINO)ETHYL]-5-ISOQUINOLINESULFONAMIDE	2-[4-(3-METHYL-1H-PYRAZOL-4-YL)PHENYL]ETHANAMINE	(2S)-1-(1H-INDOL-3-YL)-3-{[5-(3-METHYL-1H-INDAZOL-5-YL)PYRIDIN-3-YL]OXY}PROPAN-2-AMINE	3-pyridin-4-yl-1H-indazole	5-benzyl-1,3-thiazol-2-amine	1-[4-(4-chlorophenyl)-1-(7H-pyrrolo[2,3-d]pyrimidin-4-yl)piperidin-4-yl]methanamine	1-[4-(4-chlorobenzyl)-1-(7H-pyrrolo[2,3-d]pyrimidin-4-yl)piperidin-4-yl]methanamine	4-(4-chlorobenzyl)-1-(7H-pyrrolo[2,3-d]pyrimidin-4-yl)piperidin-4-aminium	5-(1,4-DIAZEPAN-1-SULFONYL)ISOQUINOLINE	MYRISTIC ACID	(2S)-1-{[5-(3-METHYL-1H-INDAZOL-5-YL)PYRIDIN-3-YL]OXY}-3-PHENYLPROPAN-2-AMINE	3-PYRIDIN-4-YL-2,4-DIHYDRO-INDENO[1,2-.C.] PYRAZOLE	(R)-TRANS-4-(1-AMINOETHYL)-N-(4-PYRIDYL) CYCLOHEXANECARBOXAMIDE
HDAC1	histone deacetylase 1	92	Vorinostat
LYN	v-yes-1 Yamaguchi sarcoma viral related oncogene homolog	89	1-Tert-Butyl-3-(4-Chloro-Phenyl)-1h-Pyrazolo[3,4-D]Pyrimidin-4-Ylamine
ABL1	c-abl oncogene 1, receptor tyrosine kinase	89	Adenosine triphosphate	Imatinib	Dasatinib	Nilotinib	N-[4-Methyl-3-[[4-(3-Pyridinyl)-2-Pyrimidinyl]Amino]Phenyl]-3-Pyridinecarboxamide	2-{[(6-OXO-1,6-DIHYDROPYRIDIN-3-YL)METHYL]AMINO}-N-[4-PROPYL-3-(TRIFLUOROMETHYL)PHENYL]BENZAMIDE	1-[4-(PYRIDIN-4-YLOXY)PHENYL]-3-[3-(TRIFLUOROMETHYL)PHENYL]UREA	MYRISTIC ACID	6-(2,6-DICHLOROPHENYL)-2-{[3-(HYDROXYMETHYL)PHENYL]AMINO}-8-METHYLPYRIDO[2,3-D]PYRIMIDIN-7(8H)-ONE	5-[3-(2-METHOXYPHENYL)-1H-PYRROLO[2,3-B]PYRIDIN-5-YL]-N,N-DIMETHYLPYRIDINE-3-CARBOXAMIDE	2-amino-5-[3-(1-ethyl-1H-pyrazol-5-yl)-1H-pyrrolo[2,3-b]pyridin-5-yl]-N,N-dimethylbenzamide	Adenosine triphosphate
AKT1	v-akt murine thymoma viral oncogene homolog 1	89	Adenosine triphosphate	Arsenic trioxide	Inositol 1,3,4,5-Tetrakisphosphate	N-[2-(5-methyl-4H-1,2,4-triazol-3-yl)phenyl]-7H-pyrrolo[2,3-d]pyrimidin-4-amine	5-(5-chloro-7H-pyrrolo[2,3-d]pyrimidin-4-yl)-4,5,6,7-tetrahydro-1H-imidazo[4,5-c]pyridine	Adenosine triphosphate
SMAD2	SMAD family member 2	89	Phosphonoserine
RAF1	v-raf-1 murine leukemia viral oncogene homolog 1	87	Sorafenib
TNFRSF1A	tumor necrosis factor receptor superfamily, member 1A	86	6-[3-(4-Morpholinyl)Propyl]-2-(3-Nitrophenyl)-5-Thioxo-5,6,-Dihydro-7h-Thienol[2',3':4,5]Pyrrolo[1,2-C]Imidazol-7-One
SYK	spleen tyrosine kinase	83	Staurosporine	Sti-571	N-(2-hydroxy-1,1-dimethylethyl)-1-methyl-3-(1H-pyrrolo[2,3-b]pyridin-2-yl)-1H-indole-5-carboxamide	6-({5-fluoro-2-[(3,4,5-trimethoxyphenyl)amino]pyrimidin-4-yl}amino)-2,2-dimethyl-2H-pyrido[3,2-b][1,4]oxazin-3(4H)-one	2-{2-[(3,5-dimethylphenyl)amino]pyrimidin-4-yl}-N-[(1S)-2-hydroxy-1-methylethyl]-4-methyl-1,3-thiazole-5-carboxamide	2-{[(1R,2S)-2-aminocyclohexyl]amino}-4-[(3-methylphenyl)amino]pyrimidine-5-carboxamide
RAC1	ras-related C3 botulinum toxin substrate 1 (rho family, small GTP binding protein Rac1)	81	Guanosine-5'-Diphosphate
PRKCD	protein kinase C, delta	80	13-Acetylphorbol
MAPK8	mitogen-activated protein kinase 8	78	2,6-Dihydroanthra/1,9-Cd/Pyrazol-6-One	6-CHLORO-9-HYDROXY-1,3-DIMETHYL-1,9-DIHYDRO-4H-PYRAZOLO[3,4-B]QUINOLIN-4-ONE	2-({2-[(3-HYDROXYPHENYL)AMINO]PYRIMIDIN-4-YL}AMINO)BENZAMIDE	N-(4-AMINO-5-CYANO-6-ETHOXYPYRIDIN-2-YL)-2-(4-BROMO-2,5-DIMETHOXYPHENYL)ACETAMIDE	5-CYANO-N-(2,5-DIMETHOXYBENZYL)-6-ETHOXYPYRIDINE-2-CARBOXAMIDE	2-fluoro-6-{[2-({2-methoxy-4-[(methylsulfonyl)methyl]phenyl}amino)-7H-pyrrolo[2,3-d]pyrimidin-4-yl]amino}benzamide
JAK2	Janus kinase 2 (a protein tyrosine kinase)	77	2-(1,1-DIMETHYLETHYL)9-FLUORO-3,6-DIHYDRO-7H-BENZ[H]-IMIDAZ[4,5-F]ISOQUINOLIN-7-ONE	5-phenyl-1H-indazol-3-amine	4-(3-amino-1H-indazol-5-yl)-N-tert-butylbenzenesulfonamide	4-[(2-{4-[(CYCLOPROPYLCARBAMOYL)AMINO]-1H-PYRAZOL-3-YL}-1H-BENZIMIDAZOL-6-YL)METHYL]MORPHOLIN-4-IUM	3-{(3R,4R)-4-methyl-3-[methyl(7H-pyrrolo[2,3-d]pyrimidin-4-yl)amino]piperidin-1-yl}-3-oxopropanenitrile
CHUK	conserved helix-loop-helix ubiquitous kinase	77	Aminosalicylic Acid	Mesalazine	Sulfasalazine
PSMB2	proteasome (prosome, macropain) subunit, beta type, 2	76	Bortezomib	N-[(1R)-1-(DIHYDROXYBORYL)-3-METHYLBUTYL]-N-(PYRAZIN-2-YLCARBONYL)-L-PHENYLALANINAMIDE	(3AR,6R,6AS)-6-((S)-((S)-CYCLOHEX-2-ENYL)(HYDROXY)METHYL)-6A-METHYL-4-OXO-HEXAHYDRO-2H-FURO[3,2-C]PYRROLE-6-CARBALDEHYDE
ERBB2	v-erb-b2 erythroblastic leukemia viral oncogene homolog 2, neuro/glioblastoma derived oncogene homolog (avian)	76	Trastuzumab	Lapatinib
UBB	ubiquitin B	73	(4s)-5-Fluoro-L-Leucine
PTK2	PTK2 protein tyrosine kinase 2	73	Adenosine-5'-Diphosphate	7-PYRIDIN-2-YL-N-(3,4,5-TRIMETHOXYPHENYL)-7H-PYRROLO[2,3-D]PYRIMIDIN-2-AMINE	2-({5-CHLORO-2-[(2-METHOXY-4-MORPHOLIN-4-YLPHENYL)AMINO]PYRIMIDIN-4-YL}AMINO)-N-METHYLBENZAMIDE	N-(4-chlorobenzyl)-N',N'-dimethyl-N-pyridin-2-ylethane-1,2-diamine
CDK2	cyclin-dependent kinase 2	73	Double Oxidized Cysteine	4-[5-(Trans-4-Aminocyclohexylamino)-3-Isopropylpyrazolo[1,5-a]Pyrimidin-7-Ylamino]-N,N-Dimethylbenzenesulfonamide	Staurosporine	Indirubin-3'-Monoxime	4-(2,4-Dimethyl-Thiazol-5-Yl)-Pyrimidin-2-Ylamine	Olomoucine	4-[(4-Imidazo[1,2-a]Pyridin-3-Ylpyrimidin-2-Yl)Amino]Benzenesulfonamide	2-Amino-6-Chloropyrazine	6-O-Cyclohexylmethyl Guanine	N-[4-(2-Methylimidazo[1,2-a]Pyridin-3-Yl)-2-Pyrimidinyl]Acetamide	1-Amino-6-Cyclohex-3-Enylmethyloxypurine	N-(5-Cyclopropyl-1h-Pyrazol-3-Yl)Benzamide	Purvalanol	[4-(2-Amino-4-Methyl-Thiazol-5-Yl)-Pyrimidin-2-Yl]-(3-Nitro-Phenyl)-Amine	5-{[(2-Amino-9h-Purin-6-Yl)Oxy]Methyl}-2-Pyrrolidinone	4-(2,4-Dimethyl-Thiazol-5-Yl)-Pyrimidin-2-Yl]-(4-Trifluoromethyl-Phenyl)-Amine	Hymenialdisine	(5-Chloropyrazolo[1,5-a]Pyrimidin-7-Yl)-(4-Methanesulfonylphenyl)Amine	4-(5-Bromo-2-Oxo-2h-Indol-3-Ylazo)-Benzenesulfonamide	4-(2,5-Dichloro-Thiophen-3-Yl)-Pyrimidin-2-Ylamine	4-[(6-Amino-4-Pyrimidinyl)Amino]Benzenesulfonamide	4-[3-Hydroxyanilino]-6,7-Dimethoxyquinazoline	SU9516	3-Pyridin-4-Yl-2,4-Dihydro-Indeno[1,2-.C.]Pyrazole	Flavopiridol	(2e,3s)-3-Hydroxy-5'-[(4-Hydroxypiperidin-1-Yl)Sulfonyl]-3-Methyl-1,3-Dihydro-2,3'-Biindol-2'(1'h)-One	1-[(2-Amino-6,9-Dihydro-1h-Purin-6-Yl)Oxy]-3-Methyl-2-Butanol	4-((3r,4s,5r)-4-Amino-3,5-Dihydroxy-Hex-1-Ynyl)-5-Fluoro-3-[1-(3-Methoxy-1h-Pyrrol-2-Yl)-Meth-(Z)-Ylidene]-1,3-Dihydro-Indol-2-One	Lysine Nz-Carboxylic Acid	[2-Amino-6-(2,6-Difluoro-Benzoyl)-Imidazo[1,2-a]Pyridin-3-Yl]-Phenyl-Methanone	Alsterpaullone	N-[4-(2,4-Dimethyl-1,3-Thiazol-5-Yl)Pyrimidin-2-Yl]-N'-Hydroxyimidoformamide	N'-(Pyrrolidino[2,1-B]Isoindolin-4-On-8-Yl)-N-(Pyridin-2-Yl)Urea	2-[Trans-(4-Aminocyclohexyl)Amino]-6-(Benzyl-Amino)-9-Cyclopentylpurine	4-[4-(4-Methyl-2-Methylamino-Thiazol-5-Yl)-Pyrimidin-2-Ylamino]-Phenol	3-[4-(2,4-Dimethyl-Thiazol-5-Yl)-Pyrimidin-2-Ylamino]-Phenol	PHENYLAMINOIMIDAZO(1,2-ALPHA)PYRIDINE	OLOMOUCINE II	TRIAZOLOPYRIMIDINE	4-[(7-OXO-7H-THIAZOLO[5,4-E]INDOL-8-YLMETHYL)-AMINO]-N-PYRIDIN-2-YL-BENZENESULFONAMIDE	(13R,15S)-13-METHYL-16-OXA-8,9,12,22,24-PENTAAZAHEXACYCLO[15.6.2.16,9.1,12,15.0,2,7.0,21,25]HEPTACOSA-1(24),2,4,6,17(25),18,20-HEPTAENE-23,26-DIONE	N-(3-CYCLOPROPYL-1H-PYRAZOL-5-YL)-2-(2-NAPHTHYL)ACETAMIDE	2-ANILINO-6-CYCLOHEXYLMETHOXYPURINE	1-(5-OXO-2,3,5,9B-TETRAHYDRO-1H-PYRROLO[2,1-A]ISOINDOL-9-YL)-3-(5-PYRROLIDIN-2-YL-1H-PYRAZOL-3-YL)-UREA	(5-phenyl-7-(pyridin-3-ylmethylamino)pyrazolo[1,5-a]pyrimidin-3-yl)methanol	2-(3,4-DIHYDROXYPHENYL)-8-(1,1-DIOXIDOISOTHIAZOLIDIN-2-YL)-3-HYDROXY-6-METHYL-4H-CHROMEN-4-ONE	(2R)-1-(DIMETHYLAMINO)-3-{4-[(6-{[2-FLUORO-5-(TRIFLUOROMETHYL)PHENYL]AMINO}PYRIMIDIN-4-YL)AMINO]PHENOXY}PROPAN-2-OL
TGFBR1	transforming growth factor, beta receptor I (activin A receptor type II-like kinase, 53kDa)	72	4-(3-Pyridin-2-Yl-1h-Pyrazol-4-Yl)Quinoline	Naphthyridine Inhibitor	3-(4-Fluorophenyl)-2-(6-Methylpyridin-2-Yl)-5,6-Dihydro-4h-Pyrrolo[1,2-B]Pyrazole	N-[4-(5-fluoro-6-methylpyridin-2-yl)-5-quinoxalin-6-yl-1H-imidazol-2-yl]acetamide	2-(6-methylpyridin-2-yl)-N-pyridin-4-ylquinazolin-4-amine	N-1H-indazol-5-yl-2-(6-methylpyridin-2-yl)quinazolin-4-amine
CDC42	cell division cycle 42 (GTP binding protein, 25kDa)	72	Aminophosphonic Acid-Guanylate Ester	Guanosine-5'-Diphosphate
NR3C1	nuclear receptor subfamily 3, group C, member 1 (glucocorticoid receptor)	69	Flunisolide	Diflorasone	Alclometasone	Medrysone	Amcinonide	Fluorometholone	Megestrol	Beclomethasone	Betamethasone	Desoximetasone	Fluticasone Propionate	Fluocinolone Acetonide	Halobetasol Propionate	Triamcinolone	Prednisone	Flumethasone Pivalate	Fludrocortisone	Hydrocortisone	Mometasone	Hydrocortamate	Mifepristone	Clocortolone	Flurandrenolide	Prednisolone	Loteprednol	Rimexolone	Methylprednisolone	Clobetasol	Fluocinonide	Prednicarbate	Fluoxymesterone	Budesonide	Dexamethasone	Desonide	Cortisone acetate	Paramethasone	Ciclesonide	Difluprednate	Hexane-1,6-Diol	Fluoxymesterone
RHOA	ras homolog gene family, member A	69	Guanosine-5'-Diphosphate
IKBKB	inhibitor of kappa light polypeptide gene enhancer in B-cells, kinase beta	69	Mesalazine	Sulfasalazine	Auranofin	Arsenic trioxide
IRS1	insulin receptor substrate 1	68	[4-({5-(AMINOCARBONYL)-4-[(3-METHYLPHENYL)AMINO]PYRIMIDIN-2-YL}AMINO)PHENYL]ACETIC ACID
HSPA8	heat shock 70kDa protein 8	66	Adenosine-5'-Diphosphate	(2R,3R,4S,5R)-2-[6-amino-8-[(3,4-dichlorophenyl)methylamino]purin-9-yl]-5-(hydroxymethyl)oxolane-3,4-diol
JAK1	Janus kinase 1 (a protein tyrosine kinase)	65	2-(1,1-DIMETHYLETHYL)9-FLUORO-3,6-DIHYDRO-7H-BENZ[H]-IMIDAZ[4,5-F]ISOQUINOLIN-7-ONE	3-{(3R,4R)-4-methyl-3-[methyl(7H-pyrrolo[2,3-d]pyrimidin-4-yl)amino]piperidin-1-yl}-3-oxopropanenitrile
INSR	insulin receptor	65	Insulin recombinant	Insulin Lispro	Insulin Glargine	Insulin, porcine	Mecasermin	Insulin Aspart	Insulin Detemir	Insulin Glulisine	Adenosine-5'-[Beta, Gamma-Methylene]Triphosphate	[4-({5-(AMINOCARBONYL)-4-[(3-METHYLPHENYL)AMINO]PYRIMIDIN-2-YL}AMINO)PHENYL]ACETIC ACID
MAPK14	mitogen-activated protein kinase 14	60	4-[5-[2-(1-Phenyl-Ethylamino)-Pyrimidin-4-Yl]-1-Methyl-4-(3-Trifluoromethylphenyl)-1h-Imidazol-2-Yl]-Piperidine	N-[(3z)-5-Tert-Butyl-2-Phenyl-1,2-Dihydro-3h-Pyrazol-3-Ylidene]-N'-(4-Chlorophenyl)Urea	1-(2,6-Dichlorophenyl)-5-(2,4-Difluorophenyl)-7-Piperidin-4-Yl-3,4-Dihydroquinolin-2(1h)-One	Inhibitor of P38 Kinase	6((S)-3-Benzylpiperazin-1-Yl)-3-(Naphthalen-2-Yl)-4-(Pyridin-4-Yl)Pyrazine	3-(4-Fluorophenyl)-1-Hydroxy-2-(Pyridin-4-Yl)-1h-Pyrrolo[3,2-B]Pyridine	1-(5-Tert-Butyl-2-Methyl-2h-Pyrazol-3-Yl)-3-(4-Chloro-Phenyl)-Urea	3-(Benzyloxy)Pyridin-2-Amine	1-(2,6-Dichlorophenyl)-5-(2,4-Difluorophenyl)-7-Piperazin-1-Yl-3,4-Dihydroquinazolin-2(1h)-One	4-[3-Methylsulfanylanilino]-6,7-Dimethoxyquinazoline	1-(5-Tert-Butyl-2-P-Tolyl-2h-Pyrazol-3-Yl)-3-[4-(2-Morpholin-4-Yl-Ethoxy)-Naphthalen-1-Yl]-Urea	2-Chlorophenol	4-(Fluorophenyl)-1-Cyclopropylmethyl-5-(2-Amino-4-Pyrimidinyl)Imidazole	SB220025	4-(2-HYDROXYBENZYLAMINO)-N-(3-(4-FLUOROPHENOXY)PHENYL)PIPERIDINE-1-SULFONAMIDE	Triazolopyridine	1-[1-(3-aminophenyl)-3-tert-butyl-1H-pyrazol-5-yl]-3-naphthalen-1-ylurea	N-ethyl-4-{[5-(methoxycarbamoyl)-2-methylphenyl]amino}-5-methylpyrrolo[2,1-f][1,2,4]triazine-6-carboxamide	N-[2-methyl-5-(methylcarbamoyl)phenyl]-2-{[(1R)-1-methylpropyl]amino}-1,3-thiazole-5-carboxamide	5-(2,6-dichlorophenyl)-2-[(2,4-difluorophenyl)sulfanyl]-6H-pyrimido[1,6-b]pyridazin-6-one	N-cyclopropyl-4-methyl-3-[1-(2-methylphenyl)phthalazin-6-yl]benzamide	4-{4-[({[4-CHLORO-3-(TRIFLUOROMETHYL)PHENYL]AMINO}CARBONYL)AMINO]PHENOXY}-N-METHYLPYRIDINE-2-CARBOXAMIDE	4-PHENOXY-N-(PYRIDIN-2-YLMETHYL)BENZAMIDE	4-[5-(3-IODO-PHENYL)-2-(4-METHANESULFINYL-PHENYL)-1H-IMIDAZOL-4-YL]-PYRIDINE	N-cyclopropyl-2',6-dimethyl-4'-(5-methyl-1,3,4-oxadiazol-2-yl)biphenyl-3-carboxamide	4-[3-(4-FLUOROPHENYL)-1H-PYRAZOL-4-YL]PYRIDINE	4-{4-[(5-hydroxy-2-methylphenyl)amino]quinolin-7-yl}-1,3-thiazole-2-carbaldehyde	N-(3-cyanophenyl)-2'-methyl-5'-(5-methyl-1,3,4-oxadiazol-2-yl)-4-biphenylcarboxamide	N-(cyclopropylmethyl)-2'-methyl-5'-(5-methyl-1,3,4-oxadiazol-2-yl)biphenyl-4-carboxamide	N~3~-cyclopropyl-N~4~'-(cyclopropylmethyl)-6-methylbiphenyl-3,4'-dicarboxamide	3-{3-bromo-4-[(2,4-difluorobenzyl)oxy]-6-methyl-2-oxopyridin-1(2H)-yl}-N,4-dimethylbenzamide	2-fluoro-4-[4-(4-fluorophenyl)-1H-pyrazol-3-yl]pyridine	2-{4-[5-(4-chlorophenyl)-4-pyrimidin-4-yl-1H-pyrazol-3-yl]piperidin-1-yl}-2-oxoethanol	N-(3-TERT-BUTYL-1H-PYRAZOL-5-YL)-N'-{4-CHLORO-3-[(PYRIDIN-3-YLOXY)METHYL]PHENYL}UREA	N-[4-CHLORO-3-(PYRIDIN-3-YLOXYMETHYL)-PHENYL]-3-FLUORO-	3-FLUORO-5-MORPHOLIN-4-YL-N-[3-(2-PYRIDIN-4-YLETHYL)-1H-INDOL-5-YL]BENZAMIDE	3-FLUORO-N-1H-INDOL-5-YL-5-MORPHOLIN-4-YLBENZAMIDE	3-(1-NAPHTHYLMETHOXY)PYRIDIN-2-AMINE	3-(2-CHLOROPHENYL)-1-(2-{[(1S)-2-HYDROXY-1,2-DIMETHYLPROPYL]AMINO}PYRIMIDIN-4-YL)-1-(4-METHOXYPHENYL)UREA	8-(2-CHLOROPHENYLAMINO)-2-(2,6-DIFLUOROPHENYLAMINO)-9-ETHYL-9H-PURINE-1,7-DIIUM	2-(2,6-DIFLUOROPHENOXY)-N-(2-FLUOROPHENYL)-9-ISOPROPYL-9H-PURIN-8-AMINE	N,4-dimethyl-3-[(1-phenyl-1H-pyrazolo[3,4-d]pyrimidin-4-yl)amino]benzamide	N-cyclopropyl-3-{[1-(2,4-difluorophenyl)-7-methyl-6-oxo-6,7-dihydro-1H-pyrazolo[3,4-b]pyridin-4-yl]amino}-4-methylbenzamide	N-cyclopropyl-4-methyl-3-{2-[(2-morpholin-4-ylethyl)amino]quinazolin-6-yl}benzamide	6-[4-(2-fluorophenyl)-1,3-oxazol-5-yl]-N-(1-methylethyl)-1,3-benzothiazol-2-amine	2-(ETHOXYMETHYL)-4-(4-FLUOROPHENYL)-3-[2-(2-HYDROXYPHENOXY)PYRIMIDIN-4-YL]ISOXAZOL-5(2H)-ONE	[5-AMINO-1-(4-FLUOROPHENYL)-1H-PYRAZOL-4-YL][3-(PIPERIDIN-4-YLOXY)PHENYL]METHANONE
HRAS	v-Ha-ras Harvey rat sarcoma viral oncogene homolog	59	Hexane-1,6-Diol	Trifluoroethanol	Guanosine-5'-Triphosphate	Guanosine-5'-Diphosphate	N,N'-DIMETHYL-N-(ACETYL)-N'-(7-NITROBENZ-2-OXA-1,3-DIAZOL-4-YL)ETHYLENEDIAMINE
NFKB2	nuclear factor of kappa light polypeptide gene enhancer in B-cells 2 (p49/p100)	58	Glucosamine
PIK3R2	phosphoinositide-3-kinase, regulatory subunit 2 (beta)	58	Isoproterenol
BCL2	B-cell CLL/lymphoma 2	58	Paclitaxel	Docetaxel	Rasagiline
ITGB1	integrin, beta 1 (fibronectin receptor, beta polypeptide, antigen CD29 includes MDF2, MSK12)	55	Antithymocyte globulin
CD4	CD4 molecule	54	Antithymocyte globulin
CASP7	caspase 7, apoptosis-related cysteine peptidase	53	Fica	Dica
HDAC3	histone deacetylase 3	53	Vorinostat
CCND1	cyclin D1	52	Arsenic trioxide
A2M	alpha-2-macroglobulin	52	Becaplermin	Bacitracin
GSK3B	glycogen synthase kinase 3 beta	52	Lithium	3-[3-(2,3-Dihydroxy-Propylamino)-Phenyl]-4-(5-Fluoro-1-Methyl-1h-Indol-3-Yl)-Pyrrole-2,5-Dione	I-5	N-(4-Methoxybenzyl)-N'-(5-Nitro-1,3-Thiazol-2-Yl)Urea	Staurosporine	Indirubin-3'-Monoxime	Adenosine-5'-Diphosphate	(3e)-6'-Bromo-2,3'-Biindole-2',3(1h,1'h)-Dione 3-Oxime	Alsterpaullone	Phosphoaminophosphonic Acid-Adenylate Ester	2-(1,3-benzodioxol-5-yl)-5-[(3-fluoro-4-methoxybenzyl)sulfanyl]-1,3,4-oxadiazole	5-[1-(4-methoxyphenyl)-1H-benzimidazol-6-yl]-1,3,4-oxadiazole-2(3H)-thione	(7S)-2-(2-aminopyrimidin-4-yl)-7-(2-fluoroethyl)-1,5,6,7-tetrahydro-4H-pyrrolo[3,2-c]pyridin-4-one	N-[2-(5-methyl-4H-1,2,4-triazol-3-yl)phenyl]-7H-pyrrolo[2,3-d]pyrimidin-4-amine	5-(5-chloro-7H-pyrrolo[2,3-d]pyrimidin-4-yl)-4,5,6,7-tetrahydro-1H-imidazo[4,5-c]pyridine	3-({[(3S)-3,4-dihydroxybutyl]oxy}amino)-1H,2'H-2,3'-biindol-2'-one	N-[(1S)-2-amino-1-phenylethyl]-5-(1H-pyrrolo[2,3-b]pyridin-4-yl)thiophene-2-carboxamide	4-(4-CHLOROPHENYL)-4-[4-(1H-PYRAZOL-4-YL)PHENYL]PIPERIDINE	ISOQUINOLINE-5-SULFONIC ACID (2-(2-(4-CHLOROBENZYLOXY)ETHYLAMINO)ETHYL)AMIDE	(2S)-1-(1H-INDOL-3-YL)-3-{[5-(3-METHYL-1H-INDAZOL-5-YL)PYRIDIN-3-YL]OXY}PROPAN-2-AMINE
APP	amyloid beta (A4) precursor protein (peptidase nexin-II, Alzheimer disease)	52	Methionine Sulfoxide
PSMA1	proteasome (prosome, macropain) subunit, alpha type, 1	52	N-[(1R)-1-(DIHYDROXYBORYL)-3-METHYLBUTYL]-N-(PYRAZIN-2-YLCARBONYL)-L-PHENYLALANINAMIDE	(3AR,6R,6AS)-6-((S)-((S)-CYCLOHEX-2-ENYL)(HYDROXY)METHYL)-6A-METHYL-4-OXO-HEXAHYDRO-2H-FURO[3,2-C]PYRROLE-6-CARBALDEHYDE
PSMA3	proteasome (prosome, macropain) subunit, alpha type, 3	52	N-[(1R)-1-(DIHYDROXYBORYL)-3-METHYLBUTYL]-N-(PYRAZIN-2-YLCARBONYL)-L-PHENYLALANINAMIDE	(3AR,6R,6AS)-6-((S)-((S)-CYCLOHEX-2-ENYL)(HYDROXY)METHYL)-6A-METHYL-4-OXO-HEXAHYDRO-2H-FURO[3,2-C]PYRROLE-6-CARBALDEHYDE
CDK7	cyclin-dependent kinase 7	51	Phosphonothreonine	Flavopiridol
NCOA1	nuclear receptor coactivator 1	50	Genistein	(11-BETA)-11,21-DIHYDROXY-PREGN-4-ENE-3,20-DIONE	2-(3-FLUORO-4-HYDROXYPHENYL)-7-VINYL-1,3-BENZOXAZOL-5-OL	3-(3-FLUORO-4-HYDROXYPHENYL)-7-HYDROXY-1-NAPHTHONITRILE	(2S)-3-(1-{[2-(2-CHLOROPHENYL)-5-METHYL-1,3-OXAZOL-4-YL]METHYL}-1H-INDOL-5-YL)-2-ETHOXYPROPANOIC ACID	[5-HYDROXY-2-(4-HYDROXYPHENYL)-1-BENZOFURAN-7-YL]ACETONITRILE	2-(5-HYDROXY-NAPHTHALEN-1-YL)-1,3-BENZOOXAZOL-6-OL	N-(2,2,2-TRIFLUOROETHYL)-N-{4-[2,2,2-TRIFLUORO-1-HYDROXY-1-(TRIFLUOROMETHYL)ETHYL]PHENYL}BENZENESULFONAMIDE	1-CHLORO-6-(4-HYDROXYPHENYL)-2-NAPHTHOL	4-(4-HYDROXYPHENYL)-1-NAPHTHALDEHYDE OXIME	5-HYDROXY-2-(4-HYDROXYPHENYL)-1-BENZOFURAN-7-CARBONITRILE	2-METHYL-2-(4-{[({4-METHYL-2-[4-(TRIFLUOROMETHYL)PHENYL]-1,3-THIAZOL-5-YL}CARBONYL)AMINO]METHYL}PHENOXY)PROPANOIC ACID	3-BROMO-6-HYDROXY-2-(4-HYDROXYPHENYL)-1H-INDEN-1-ONE	3-(6-HYDROXY-NAPHTHALEN-2-YL)-BENZO[D]ISOOXAZOL-6-OL	(1R,3R)-5-[(2E)-3-{(1S,3R)-2,2,3-trimethyl-3-[6,6,6-trifluoro-5-hydroxy-5-(trifluoromethyl)hex-3-yn-1-yl]cyclopentyl}prop-2-en-1-ylidene]cyclohexane-1,3-diol	(5BETA)-PREGNANE-3,20-DIONE	3-{5-methoxy-1-[(4-methoxyphenyl)sulfonyl]-1H-indol-3-yl}propanoic acid	(8alpha,10alpha,13alpha,17beta)-17-[(4-hydroxyphenyl)carbonyl]androsta-3,5-diene-3-carboxylic acid	MYRISTIC ACID	(2S)-2-methoxy-3-{4-[2-(5-methyl-2-phenyl-1,3-oxazol-4-yl)ethoxy]-1-benzothiophen-7-yl}propanoic acid	1,3-CYCLOHEXANEDIOL, 4-METHYLENE-5-[(2E)-[(1S,3AS,7AS)-OCTAHYDRO-1-(5-HYDROXY-5-METHYL-1,3-HEXADIYNYL)-7A-METHYL-4H-INDEN-4-YLIDENE]ETHYLIDENE]-, (1R,3S,5Z)
BCL2L1	BCL2-like 1	49	4'-FLUORO-1,1'-BIPHENYL-4-CARBOXYLIC ACID
ACTA1	actin, alpha 1, skeletal muscle	49	Latrunculin A	Sucrose	Ulapualide A	Adenosine-5'-Diphosphate	Kabiramide C	Jaspisamide A	Tmr	4-Methyl-Histidine	Phosphoaminophosphonic Acid-Adenylate Ester	Aplyronine A	Reidispongiolide A	Reidispongiolide C	Sphinxolide B	LATRUNCULIN B
PTK2B	PTK2B protein tyrosine kinase 2 beta	49	Leflunomide	Genistein	4-{[4-{[(1R,2R)-2-(dimethylamino)cyclopentyl]amino}-5-(trifluoromethyl)pyrimidin-2-yl]amino}-N-methylbenzenesulfonamide
YWHAE	tyrosine 3-monooxygenase/tryptophan 5-monooxygenase activation protein, epsilon polypeptide	48	Fusicoccin
ZAP70	zeta-chain (TCR) associated protein kinase 70kDa	48	Staurosporine
B2M	beta-2-microglobulin	47	3-Indolebutyric Acid	N-Formylmethionine
PSMB1	proteasome (prosome, macropain) subunit, beta type, 1	47	Bortezomib	N-[(1R)-1-(DIHYDROXYBORYL)-3-METHYLBUTYL]-N-(PYRAZIN-2-YLCARBONYL)-L-PHENYLALANINAMIDE	(3AR,6R,6AS)-6-((S)-((S)-CYCLOHEX-2-ENYL)(HYDROXY)METHYL)-6A-METHYL-4-OXO-HEXAHYDRO-2H-FURO[3,2-C]PYRROLE-6-CARBALDEHYDE
C1QA	complement component 1, q subcomponent, A chain	47	Cetuximab	Etanercept	Adalimumab	Abciximab	Gemtuzumab ozogamicin	Trastuzumab	Rituximab	Basiliximab	Muromonab	Ibritumomab	Tositumomab	Alemtuzumab	Alefacept	Efalizumab	Natalizumab	Palivizumab	Daclizumab	Bevacizumab
BTK	Bruton agammaglobulinemia tyrosine kinase	47	Inositol 1,3,4,5-Tetrakisphosphate
PSMA4	proteasome (prosome, macropain) subunit, alpha type, 4	47	N-[(1R)-1-(DIHYDROXYBORYL)-3-METHYLBUTYL]-N-(PYRAZIN-2-YLCARBONYL)-L-PHENYLALANINAMIDE	(3AR,6R,6AS)-6-((S)-((S)-CYCLOHEX-2-ENYL)(HYDROXY)METHYL)-6A-METHYL-4-OXO-HEXAHYDRO-2H-FURO[3,2-C]PYRROLE-6-CARBALDEHYDE
KIT	v-kit Hardy-Zuckerman 4 feline sarcoma viral oncogene homolog	47	Sorafenib	Imatinib	Dasatinib	Sunitinib	Nilotinib	Phosphonotyrosine	Sti-571	Adenosine-5'-Diphosphate	N-[2-(diethylamino)ethyl]-5-[(Z)-(5-fluoro-2-oxo-1,2-dihydro-3H-indol-3-ylidene)methyl]-2,4-dimethyl-1H-pyrrole-3-carboxamide
TUBB	tubulin, beta	47	Vinorelbine	Vincristine	Vinblastine	Podofilox	Colchicine	Epothilone D	Epothilone B
RXRA	retinoid X receptor, alpha	46	Adapalene	Bexarotene	Acitretin	Alitretinoin	Etodolac	(5BETA)-PREGNANE-3,20-DIONE	2-chloro-5-nitro-N-phenylbenzamide	1-BENZYL-3-(4-METHOXYPHENYLAMINO)-4-PHENYLPYRROLE-2,5-DIONE	2-[(2,4-DICHLOROBENZOYL)AMINO]-5-(PYRIMIDIN-2-YLOXY)BENZOIC ACID	tributylstannanyl	Etretinate
HSPA5	heat shock 70kDa protein 5 (glucose-regulated protein, 78kDa)	46	Antihemophilic Factor
PSMD1	proteasome (prosome, macropain) 26S subunit, non-ATPase, 1	46	Bortezomib
EEF1A1	eukaryotic translation elongation factor 1 alpha 1	46	Guanosine-5'-Diphosphate
CCR5	chemokine (C-C motif) receptor 5	46	Maraviroc
PSMA7	proteasome (prosome, macropain) subunit, alpha type, 7	46	N-[(1R)-1-(DIHYDROXYBORYL)-3-METHYLBUTYL]-N-(PYRAZIN-2-YLCARBONYL)-L-PHENYLALANINAMIDE	2-ACETYLAMINO-4-METHYL-PENTANOIC ACID [1-(1-FORMYL-PENTYLCARBAMOYL)-3-METHYL-BUTYL]-AMIDE	(3AR,6R,6AS)-6-((S)-((S)-CYCLOHEX-2-ENYL)(HYDROXY)METHYL)-6A-METHYL-4-OXO-HEXAHYDRO-2H-FURO[3,2-C]PYRROLE-6-CARBALDEHYDE
PSMB4	proteasome (prosome, macropain) subunit, beta type, 4	46	N-[(1R)-1-(DIHYDROXYBORYL)-3-METHYLBUTYL]-N-(PYRAZIN-2-YLCARBONYL)-L-PHENYLALANINAMIDE	(3AR,6R,6AS)-6-((S)-((S)-CYCLOHEX-2-ENYL)(HYDROXY)METHYL)-6A-METHYL-4-OXO-HEXAHYDRO-2H-FURO[3,2-C]PYRROLE-6-CARBALDEHYDE
FOS	v-fos FBJ murine osteosarcoma viral oncogene homolog	46	Nadroparin
PSMB5	proteasome (prosome, macropain) subunit, beta type, 5	45	Bortezomib	N-[(1R)-1-(DIHYDROXYBORYL)-3-METHYLBUTYL]-N-(PYRAZIN-2-YLCARBONYL)-L-PHENYLALANINAMIDE	(3AR,6R,6AS)-6-((S)-((S)-CYCLOHEX-2-ENYL)(HYDROXY)METHYL)-6A-METHYL-4-OXO-HEXAHYDRO-2H-FURO[3,2-C]PYRROLE-6-CARBALDEHYDE
PSMD2	proteasome (prosome, macropain) 26S subunit, non-ATPase, 2	45	Bortezomib
TNFRSF1B	tumor necrosis factor receptor superfamily, member 1B	45	Etanercept
PSMA2	proteasome (prosome, macropain) subunit, alpha type, 2	45	N-[(1R)-1-(DIHYDROXYBORYL)-3-METHYLBUTYL]-N-(PYRAZIN-2-YLCARBONYL)-L-PHENYLALANINAMIDE	(3AR,6R,6AS)-6-((S)-((S)-CYCLOHEX-2-ENYL)(HYDROXY)METHYL)-6A-METHYL-4-OXO-HEXAHYDRO-2H-FURO[3,2-C]PYRROLE-6-CARBALDEHYDE
PSMA5	proteasome (prosome, macropain) subunit, alpha type, 5	45	N-[(1R)-1-(DIHYDROXYBORYL)-3-METHYLBUTYL]-N-(PYRAZIN-2-YLCARBONYL)-L-PHENYLALANINAMIDE	(3AR,6R,6AS)-6-((S)-((S)-CYCLOHEX-2-ENYL)(HYDROXY)METHYL)-6A-METHYL-4-OXO-HEXAHYDRO-2H-FURO[3,2-C]PYRROLE-6-CARBALDEHYDE
PSMB6	proteasome (prosome, macropain) subunit, beta type, 6	45	N-[(1R)-1-(DIHYDROXYBORYL)-3-METHYLBUTYL]-N-(PYRAZIN-2-YLCARBONYL)-L-PHENYLALANINAMIDE	(3AR,6R,6AS)-6-((S)-((S)-CYCLOHEX-2-ENYL)(HYDROXY)METHYL)-6A-METHYL-4-OXO-HEXAHYDRO-2H-FURO[3,2-C]PYRROLE-6-CARBALDEHYDE
SKP1	S-phase kinase-associated protein 1	44	Naphthalen-1-Yl-Acetic Acid	(2S)-2-(1H-indol-3-yl)hexanoic acid	(2S)-2-(1H-indol-3-yl)pentanoic acid	(2S)-8-[(tert-butoxycarbonyl)amino]-2-(1H-indol-3-yl)octanoic acid	1H-INDOL-3-YLACETIC ACID
CDK4	cyclin-dependent kinase 4	44	Purvalanol	Flavopiridol
PSMB3	proteasome (prosome, macropain) subunit, beta type, 3	43	N-[(1R)-1-(DIHYDROXYBORYL)-3-METHYLBUTYL]-N-(PYRAZIN-2-YLCARBONYL)-L-PHENYLALANINAMIDE	(3AR,6R,6AS)-6-((S)-((S)-CYCLOHEX-2-ENYL)(HYDROXY)METHYL)-6A-METHYL-4-OXO-HEXAHYDRO-2H-FURO[3,2-C]PYRROLE-6-CARBALDEHYDE
PSMB7	proteasome (prosome, macropain) subunit, beta type, 7	43	N-[(1R)-1-(DIHYDROXYBORYL)-3-METHYLBUTYL]-N-(PYRAZIN-2-YLCARBONYL)-L-PHENYLALANINAMIDE	(3AR,6R,6AS)-6-((S)-((S)-CYCLOHEX-2-ENYL)(HYDROXY)METHYL)-6A-METHYL-4-OXO-HEXAHYDRO-2H-FURO[3,2-C]PYRROLE-6-CARBALDEHYDE
MDM2	Mdm2, transformed 3T3 cell double minute 2, p53 binding protein (mouse)	42	Cis-[4,5-Bis-(4-Bromophenyl)-2-(2-Ethoxy-4-Methoxyphenyl)-4,5-Dihydroimidazol-1-Yl]-[4-(2-Hydroxyethyl)Piperazin-1-Yl]Methanone	Cis-[4,5-Bis-(4-Chlorophenyl)-2-(2-Isopropoxy-4-Methoxyphenyl)-4,5-Dihyd Roimidazol-1-Yl]-Piperazin-1-Yl-Methanone
TGFB1	transforming growth factor, beta 1	42	Hyaluronidase
CD247	CD247 molecule	42	Muromonab
PSMA6	proteasome (prosome, macropain) subunit, alpha type, 6	42	N-[(1R)-1-(DIHYDROXYBORYL)-3-METHYLBUTYL]-N-(PYRAZIN-2-YLCARBONYL)-L-PHENYLALANINAMIDE	(3AR,6R,6AS)-6-((S)-((S)-CYCLOHEX-2-ENYL)(HYDROXY)METHYL)-6A-METHYL-4-OXO-HEXAHYDRO-2H-FURO[3,2-C]PYRROLE-6-CARBALDEHYDE
MBL2	mannose-binding lectin (protein C) 2, soluble (opsonic defect)	42	O3-Sulfonylgalactose	O1-Methyl-Mannose	O4-Sulfonylgalactose	Alpha-D-Mannose	Beta-L-Methyl-Fucose	Beta-Methyl-D-Galactoside	O-Sialic Acid	Alpha-L-Methyl-Fucose	Fucose	Alpha-L-1-Methyl-Fucose	Alpha-Methyl-N-Acetyl-D-Glucosamine
PLK1	polo-like kinase 1 (Drosophila)	41	3-[3-chloro-5-(5-{[(1S)-1-phenylethyl]amino}isoxazolo[5,4-c]pyridin-3-yl)phenyl]propan-1-ol	3-[3-(3-methyl-6-{[(1S)-1-phenylethyl]amino}-1H-pyrazolo[4,3-c]pyridin-1-yl)phenyl]propanamide	4-(4-METHYLPIPERAZIN-1-YL)-N-[5-(2-THIENYLACETYL)-1,5-DIHYDROPYRROLO[3,4-C]PYRAZOL-3-YL]BENZAMIDE	1-[5-methyl-2-(trifluoromethyl)furan-3-yl]-3-[(2Z)-5-(2-{[6-(1H-1,2,4-triazol-3-ylamino)pyrimidin-4-yl]amino}ethyl)-1,3-thiazol-2(3H)-ylidene]urea	(1S,6BR,9AS,11R,11BR)-9A,11B-DIMETHYL-1-[(METHYLOXY)METHYL]-3,6,9-TRIOXO-1,6,6B,7,8,9,9A,10,11,11B-DECAHYDRO-3H-FURO[4,3,2-DE]INDENO[4,5-H][2]BENZOPYRAN-11-YL ACETATE
LRP1	low density lipoprotein-related protein 1 (alpha-2-macroglobulin receptor)	41	Antihemophilic Factor	Tenecteplase	Coagulation Factor IX
MASP2	mannan-binding lectin serine peptidase 2	41	Beta-Hydroxyasparagine
C1R	complement component 1, r subcomponent	41	Cetuximab	Etanercept	Adalimumab	Abciximab	Gemtuzumab ozogamicin	Trastuzumab	Rituximab	Basiliximab	Muromonab	Ibritumomab	Tositumomab	Alemtuzumab	Alefacept	Efalizumab	Natalizumab	Palivizumab	Daclizumab	Bevacizumab	Alpha-D-Mannose	Fucose
HDAC2	histone deacetylase 2	41	Lovastatin	Vorinostat
CYCS	cytochrome c, somatic	41	Minocycline	Protoporphyrin Ix Containing Co	Heme	Heme C	Protoporphyrin Ix Containing Zn	N-Trimethyllysine	Zinc Substituted Heme C
HCK	hemopoietic cell kinase	40	1-Ter-Butyl-3-P-Tolyl-1h-Pyrazolo[3,4-D]Pyrimidin-4-Ylamine	Phosphonotyrosine	Quercetin
ITGB3	integrin, beta 3 (platelet glycoprotein IIIa, antigen CD61)	39	Abciximab	Eptifibatide	Antithymocyte globulin	Tirofiban
PLG	plasminogen	39	Alteplase	Urokinase	Reteplase	Anistreplase	Tenecteplase	Streptokinase	Tranexamic Acid	Aminocaproic Acid	Aprotinin	Bicine	Aprotinin
PDGFRB	platelet-derived growth factor receptor, beta polypeptide	39	Becaplermin	Sorafenib	Imatinib	Dasatinib	Sunitinib
C1S	complement component 1, s subcomponent	39	Cetuximab	Etanercept	Adalimumab	Abciximab	Gemtuzumab ozogamicin	Trastuzumab	Rituximab	Basiliximab	Muromonab	Ibritumomab	2-(2-Hydroxy-1,1-Dihydroxymethyl-Ethylamino)-Ethanesulfonic Acid	Fucose
FCGR3A	Fc fragment of IgG, low affinity IIIa, receptor (CD16a)	39	Cetuximab	Etanercept	Intravenous Immunoglobulin	Adalimumab	Abciximab	Gemtuzumab ozogamicin	Trastuzumab	Rituximab	Basiliximab	Muromonab	Ibritumomab	Tositumomab	Alemtuzumab	Alefacept	Efalizumab	Natalizumab	Palivizumab	Daclizumab	Bevacizumab
IGF1R	insulin-like growth factor 1 receptor	39	Insulin recombinant	Insulin Lispro	Insulin Glargine	Insulin, porcine	Mecasermin	Alpha-D-Mannose	Fucose	Phosphoaminophosphonic Acid-Adenylate Ester	(4Z)-6-bromo-4-({[4-(pyrrolidin-1-ylmethyl)phenyl]amino}methylidene)isoquinoline-1,3(2H,4H)-dione	3-[5-(1H-IMIDAZOL-1-YL)-7-METHYL-1H-BENZIMIDAZOL-2-YL]-4-[(PYRIDIN-2-YLMETHYL)AMINO]PYRIDIN-2(1H)-ONE
F2	coagulation factor II (thrombin)	39	Lepirudin	Bivalirudin	Drotrecogin alfa	Coagulation Factor IX	Menadione	Argatroban	Proflavine	Suramin	Ximelagatran	Dabigatran etexilate	Beta-(2-Naphthyl)-Alanine	Hemi-Babim	2-(2-Hydroxy-Phenyl)-1h-Benzoimidazole-5-Carboxamidine	Hirulog	4-Oxo-2-Phenylmethanesulfonyl-Octahydro-Pyrrolo[1,2-a]Pyrazine-6-Carboxylic Acid [1-(N-Hydroxycarbamimidoyl)-Piperidin-4-Ylmethyl]-Amide	4-Iodobenzo[B]Thiophene-2-Carboxamidine	CRA_8696	Gamma-Carboxy-Glutamic Acid	6-Chloro-2-(2-Hydroxy-Biphenyl-3-Yl)-1h-Indole-5-Carboxamidine	Lysophosphotidylserine	N-{2,2-DIFLUORO-2-[(2R)-PIPERIDIN-2-YL]ETHYL}-2-[2-(1H-1,2,4-TRIAZOL-1-YL)BENZYL][1,3]OXAZOLO[4,5-C]PYRIDIN-4-AMINE	TRANS-4-(GUANIDINOMETHYL)-CYCLOHEXANE-L-YL-D-3-CYCLOHEXYLALANYL-L-AZETIDINE-2-YL-D-TYROSINYL-L-HOMOARGININAMIDE	2-(3-CHLORO-6-{[2,2-DIFLUORO-2-(1-OXIDOPYRIDIN-2-YL)ETHYL]AMINO}-1-OXIDOPYRIDIN-2-YL)-N-[1-(3-CHLOROPHENYL)ETHYL]ACETAMIDE	1-GUANIDINO-4-(N-NITRO-BENZOYLAMINO-L-LEUCYL-L-PROLYLAMINO)BUTANE	1-GUANIDINO-4-(N-PHENYLMETHANESULFONYL-L-LEUCYL-L-PROLYLAMINO)BUTANE	methyl L-phenylalaninate	D-phenylalanyl-N-[(1S)-4-{[amino(iminio)methyl]amino}-1-(chloroacetyl)butyl]-L-prolinamide	(S)-N-(4-carbamimidoylbenzyl)-1-(2-(cyclopentylamino)ethanoyl)pyrrolidine-2-carboxamide	(S)-N-(4-carbamimidoylbenzyl)-1-(2-(cyclohexylamino)ethanoyl)pyrrolidine-2-carboxamide	N-cycloheptylglycyl-N-(4-carbamimidoylbenzyl)-L-prolinamide	2-(2-HYDROXY-BIPHENYL)-1H-BENZOIMIDAZOLE-5-CARBOXAMIDINE	N-cyclooctylglycyl-N-(4-carbamimidoylbenzyl)-L-prolinamide	N-ALLYL-5-AMIDINOAMINOOXY-PROPYLOXY-3-CHLORO-N-CYCLOPENTYLBENZAMIDE	6-(2-HYDROXY-CYCLOPENTYL)-7-OXO-HEPTANAMIDINE	6-CARBAMIMIDOYL-2-[2-HYDROXY-6-(4-HYDROXY-PHENYL)-INDAN-1-YL]-HEXANOIC ACID	6-CARBAMIMIDOYL-2-[2-HYDROXY-5-(3-METHOXY-PHENYL)-INDAN-1-YL]-HEXANOIC ACID	N-(3-chlorobenzyl)-1-(4-methylpentanoyl)-L-prolinamide	1-[2-AMINO-2-CYCLOHEXYL-ACETYL]-PYRROLIDINE-3-CARBOXYLIC ACID 5-CHLORO-2-(2-ETHYLCARBAMOYL-ETHOXY)-BENZYLAMIDE	1-[(2R)-2-aminobutanoyl]-N-(3-chlorobenzyl)-L-prolinamide	D-leucyl-N-(3-chlorobenzyl)-L-prolinamide	D-phenylalanyl-N-(3-chlorobenzyl)-L-prolinamide	1-butanoyl-N-(4-carbamimidoylbenzyl)-L-prolinamide	N-(4-carbamimidoylbenzyl)-1-(4-methylpentanoyl)-L-prolinamide	N-(4-carbamimidoylbenzyl)-1-(3-phenylpropanoyl)-L-prolinamide	1-[(2R)-2-aminobutanoyl]-N-(4-carbamimidoylbenzyl)-L-prolinamide	D-leucyl-N-(4-carbamimidoylbenzyl)-L-prolinamide	D-phenylalanyl-N-{4-[amino(iminio)methyl]benzyl}-L-prolinamide
CHEK1	CHK1 checkpoint homolog (S. pombe)	38	4-[(3S)-1-AZABICYCLO[2.2.2]OCT-3-YLAMINO]-3-(1H-BENZIMIDAZOL-2-YL)-6-CHLOROQUINOLIN-2(1H)-ONE	N-{5-[4-(4-METHYLPIPERAZIN-1-YL)PHENYL]-1H-PYRROLO[2,3-B]PYRIDIN-3-YL}NICOTINAMIDE	3-(5-{[4-(AMINOMETHYL)PIPERIDIN-1-YL]METHYL}-1H-INDOL-2-YL)QUINOLIN-2(1H)-ONE	2,2'-{[9-(HYDROXYIMINO)-9H-FLUORENE-2,7-DIYL]BIS(OXY)}DIACETIC ACID	(2S)-1-AMINO-3-[(5-NITROQUINOLIN-8-YL)AMINO]PROPAN-2-OL	2-(cyclohexylamino)benzoic acid	3-(5-{[4-(AMINOMETHYL)PIPERIDIN-1-YL]METHYL}-1H-INDOL-2-YL)-1H-INDAZOLE-6-CARBONITRILE	(3Z)-6-(4-HYDROXY-3-METHOXYPHENYL)-3-(1H-PYRROL-2-YLMETHYLENE)-1,3-DIHYDRO-2H-INDOL-2-ONE	5-ETHYL-3-METHYL-1,5-DIHYDRO-4H-PYRAZOLO[4,3-C]QUINOLIN-4-ONE	(5-{3-[5-(PIPERIDIN-1-YLMETHYL)-1H-INDOL-2-YL]-1H-INDAZOL-6-YL}-2H-1,2,3-TRIAZOL-4-YL)METHANOL	1-(5-CHLORO-2-METHOXYPHENYL)-3-{6-[2-(DIMETHYLAMINO)-1-METHYLETHOXY]PYRAZIN-2-YL}UREA	(3-ENDO)-8-METHYL-8-AZABICYCLO[3.2.1]OCT-3-YL 1H-PYRROLO[2,3-B]PYRIDINE-3-CARBOXYLATE	18-CHLORO-11,12,13,14-TETRAHYDRO-1H,10H-8,4-(AZENO)-9,15,1,3,6-BENZODIOXATRIAZACYCLOHEPTADECIN-2-ONE	1-(5-CHLORO-2,4-DIMETHOXYPHENYL)-3-(5-CYANOPYRAZIN-2-YL)UREA	4-(6-{[(4-METHYLCYCLOHEXYL)AMINO]METHYL}-1,4-DIHYDROINDENO[1,2-C]PYRAZOL-3-YL)BENZOIC ACID	4-[3-(1H-BENZIMIDAZOL-2-YL)-1H-INDAZOL-6-YL]-2-METHOXYPHENOL	(2R)-1-[(5,6-DIPHENYL-7H-PYRROLO[2,3-D]PYRIMIDIN-4-YL)AMINO]PROPAN-2-OL	(2R)-3-{[(4Z)-5,6-DIPHENYL-6,7-DIHYDRO-4H-PYRROLO[2,3-D]PYRIMIDIN-4-YLIDENE]AMINO}PROPANE-1,2-DIOL	N-(5,6-DIPHENYLFURO[2,3-D]PYRIMIDIN-4-YL)GLYCINE	(5,6-DIPHENYL-FURO[2,3-D]PYRIMIDIN-4-YLAMINO)-ACETIC	3-AMINO-3-BENZYL-[4.3.0]BICYCLO-1,6-DIAZANONAN-2-ONE	3-(1H-BENZIMIDAZOL-2-YL)-1H-INDAZOLE	2-[5,6-BIS-(4-METHOXY-PHENYL)-FURO[2,3-D]PYRIMIDIN-4-YLAMINO]-ETHANOL	2-[(5,6-DIPHENYLFURO[2,3-D]PYRIMIDIN-4-YL)AMINO]ETHANOL	REL-(9R,12S)-9,10,11,12-TETRAHYDRO-9,12-EPOXY-1H-DIINDOLO[1,2,3-FG:3',2',1'-KL]PYRROLO[3,4-I][1,6]BENZODIAZOCINE-1,3(2H)-DIONE	1-[(2S)-4-(5-phenyl-1H-pyrazolo[3,4-b]pyridin-4-yl)morpholin-2-yl]methanamine	N-(4-OXO-5,6,7,8-TETRAHYDRO-4H-[1,3]THIAZOLO[5,4-C]AZEPIN-2-YL)ACETAMIDE	5,6,7,8-TETRAHYDRO[1]BENZOTHIENO[2,3-D]PYRIMIDIN-4(3H)-ONE	[4-amino-2-(tert-butylamino)-1,3-thiazol-5-yl](phenyl)methanone	2-(methylsulfanyl)-5-(thiophen-2-ylmethyl)-1H-imidazol-4-ol	6-MORPHOLIN-4-YL-9H-PURINE	1-[(2S)-4-(5-BROMO-1H-PYRAZOLO[3,4-B]PYRIDIN-4-YL)MORPHOLIN-2-YL]METHANAMINE
C1QB	complement component 1, q subcomponent, B chain	38	Cetuximab	Etanercept	Adalimumab	Abciximab	Gemtuzumab ozogamicin	Trastuzumab	Rituximab	Basiliximab	Muromonab	Ibritumomab	Tositumomab	Alemtuzumab	Alefacept	Efalizumab	Natalizumab	Palivizumab	Daclizumab	Bevacizumab
THBS1	thrombospondin 1	38	Fucose
GAPDH	glyceraldehyde-3-phosphate dehydrogenase	38	NADH	Nicotinamide-Adenine-Dinucleotide	Adenosine-5-Diphosphoribose	Carboxymethylated Cysteine	Thionicotinamide-Adenine-Dinucleotide	4-(2-AMINOETHYL)BENZENESULFONYL FLUORIDE	NADH
UBC	ubiquitin C	38	N-Formylmethionine
FCGR2B	Fc fragment of IgG, low affinity IIb, receptor (CD32)	37	Cetuximab	Etanercept	Intravenous Immunoglobulin	Adalimumab	Abciximab	Gemtuzumab ozogamicin	Trastuzumab	Rituximab	Basiliximab	Muromonab	Ibritumomab	Tositumomab	Alemtuzumab	Alefacept	Efalizumab	Antithymocyte globulin	Natalizumab	Palivizumab	Daclizumab	Bevacizumab
HDAC4	histone deacetylase 4	37	N-hydroxy-5-[(3-phenyl-5,6-dihydroimidazo[1,2-a]pyrazin-7(8H)-yl)carbonyl]thiophene-2-carboxamide	2,2,2-TRIFLUORO-1-{5-[(3-PHENYL-5,6-DIHYDROIMIDAZO[1,2-A]PYRAZIN-7(8H)-YL)CARBONYL]THIOPHEN-2-YL}ETHANE-1,1-DIOL
CSK	c-src tyrosine kinase	37	Staurosporine
TLR4	toll-like receptor 4	36	3-Hydroxy-Myristic Acid	MYRISTIC ACID
C1QC	complement component 1, q subcomponent, C chain	36	Cetuximab	Etanercept	Adalimumab	Abciximab	Gemtuzumab ozogamicin	Trastuzumab	Rituximab	Basiliximab	Muromonab	Ibritumomab	Tositumomab	Alemtuzumab	Alefacept	Efalizumab	Natalizumab	Palivizumab	Daclizumab	Bevacizumab
FGFR1	fibroblast growth factor receptor 1 (fms-related tyrosine kinase 2, Pfeiffer syndrome)	36	Palifermin	SU4984	3-(3-methoxybenzyl)-1H-pyrrolo[2,3-b]pyridine	(E)-[4-(3,5-difluorophenyl)-3H-pyrrolo[2,3-b]pyridin-3-ylidene](3-methoxyphenyl)methanol	3-[(3-(2-CARBOXYETHYL)-4-METHYLPYRROL-2-YL)METHYLENE]-2-INDOLINONE
KDR	kinase insert domain receptor (a type III receptor tyrosine kinase)	36	Sorafenib	Sunitinib	N-(4-{4-AMINO-6-[4-(METHYLOXY)PHENYL]FURO[2,3-D]PYRIMIDIN-5-YL}PHENYL)-N'-[2-FLUORO-5-(TRIFLUOROMETHYL)PHENYL]UREA	4-[[2-[[4-chloro-3-(trifluoromethyl)phenyl]amino]-3H-benzimidazol-5-yl]oxy]-N-methyl-pyridine-2-carboxamide	N-(4-phenoxyphenyl)-2-[(pyridin-4-ylmethyl)amino]nicotinamide	N-cyclopropyl-6-[(6,7-dimethoxyquinolin-4-yl)oxy]naphthalene-1-carboxamide	6-chloro-N-pyrimidin-5-yl-3-{[3-(trifluoromethyl)phenyl]amino}-1,2-benzisoxazole-7-carboxamide	N-(CYCLOPROPYLMETHYL)-4-(METHYLOXY)-3-({5-[3-(3-PYRIDINYL)PHENYL]-1,3-OXAZOL-2-YL}AMINO)BENZENESULFONAMIDE	N-[5-(ETHYLSULFONYL)-2-METHOXYPHENYL]-5-[3-(2-PYRIDINYL)PHENYL]-1,3-OXAZOL-2-AMINE	3-(2-aminoquinazolin-6-yl)-1-(3,3-dimethylindolin-6-yl)-4-methylpyridin-2(1H)-one	3-(2-aminoquinazolin-6-yl)-4-methyl-1-[3-(trifluoromethyl)phenyl]pyridin-2(1H)-one	N'-(6-aminopyridin-3-yl)-N-(2-cyclopentylethyl)-4-methyl-benzene-1,3-dicarboxamide	N~4~-methyl-N~4~-(3-methyl-1H-indazol-6-yl)-N~2~-(3,4,5-trimethoxyphenyl)pyrimidine-2,4-diamine	N~4~-(3-methyl-1H-indazol-6-yl)-N~2~-(3,4,5-trimethoxyphenyl)pyrimidine-2,4-diamine
FGF2	fibroblast growth factor 2 (basic)	36	Sucralfate	Pentosan Polysulfate	Sirolimus	1,4-Dideoxy-O2-Sulfo-Glucuronic Acid	N,O6-Disulfo-Glucosamine	1,4-Dideoxy-5-Dehydro-O2-Sulfo-Glucuronic Acid
CALR	calreticulin	35	Antihemophilic Factor	Tenecteplase	Melatonin	Melatonin
PARP1	poly (ADP-ribose) polymerase family, member 1	35	Carba-Nicotinamide-Adenine-Dinucleotide	NU1025	Nicotinamide	2-{3-[4-(4-Fluorophenyl)-3,6-Dihydro-1(2h)-Pyridinyl]Propyl}-8-Methyl-4(3h)-Quinazolinone	3-Methoxybenzamide	2-(4-Chlorophenyl)-5-Quinoxalinecarboxamide	3,4-Dihydro-5-Methyl-Isoquinolinone	2-(3'-Methoxyphenyl) Benzimidazole-4-Carboxamide	6-AMINO-BENZO[DE]ISOQUINOLINE-1,3-DIONE	(2R)-2-(7-carbamoyl-1H-benzimidazol-2-yl)-2-methylpyrrolidinium	trans-4-(7-carbamoyl-1H-benzimidazol-2-yl)-1-propylpiperidinium	5-FLUORO-1-[4-(4-PHENYL-3,6-DIHYDROPYRIDIN-1(2H)-YL)BUTYL]QUINAZOLINE-2,4(1H,3H)-DIONE
PIK3CA	phosphoinositide-3-kinase, catalytic, alpha polypeptide	34	(1S,6BR,9AS,11R,11BR)-9A,11B-DIMETHYL-1-[(METHYLOXY)METHYL]-3,6,9-TRIOXO-1,6,6B,7,8,9,9A,10,11,11B-DECAHYDRO-3H-FURO[4,3,2-DE]INDENO[4,5-H][2]BENZOPYRAN-11-YL ACETATE
NTRK1	neurotrophic tyrosine kinase, receptor, type 1	34	Amitriptyline	Imatinib
EPOR	erythropoietin receptor	34	Darbepoetin alfa	Epoetin alfa	3,5 DIBROMOTYROSINE
GNAS	GNAS complex locus	34	Forskolin	2',5'-DIDEOXY-ADENOSINE 3'-MONOPHOSPHATE
MAP2K1	mitogen-activated protein kinase kinase 1	34	K-252a	5-Bromo-N-(2,3-Dihydroxypropoxy)-3,4-Difluoro-2-[(2-Fluoro-4-Iodophenyl)Amino]Benzamide	(5S)-4,5-difluoro-6-[(2-fluoro-4-iodophenyl)imino]-N-(2-hydroxyethoxy)cyclohexa-1,3-diene-1-carboxamide	2-[(2-chloro-4-iodophenyl)amino]-N-{[(2R)-2,3-dihydroxypropyl]oxy}-3,4-difluorobenzamide	N-{[(2R)-2,3-dihydroxypropyl]oxy}-3,4-difluoro-2-[(2-fluoro-4-iodophenyl)amino]benzamide	N-(5-{3,4-difluoro-2-[(2-fluoro-4-iodophenyl)amino]phenyl}-1,3,4-oxadiazol-2-yl)ethane-1,2-diamine	2-[(4-ETHYNYL-2-FLUOROPHENYL)AMINO]-3,4-DIFLUORO-N-(2-HYDROXYETHOXY)BENZAMIDE
NRIP1	nuclear receptor interacting protein 1	33	4-HYDROXY-N'-(4-ISOPROPYLBENZYL)BENZOHYDRAZIDE
STAT5B	signal transducer and activator of transcription 5B	33	Dasatinib
NCOA2	nuclear receptor coactivator 2	33	Genistein	Methyltrienolone	17-METHYL-17-ALPHA-DIHYDROEQUILENIN	4-(2-amino-1-methyl-1H-imidazo[4,5-b]pyridin-6-yl)phenol	N-(2,2,2-TRIFLUOROETHYL)-N-{4-[2,2,2-TRIFLUORO-1-HYDROXY-1-(TRIFLUOROMETHYL)ETHYL]PHENYL}BENZENESULFONAMIDE	4-[(1S,2S,5S)-5-(HYDROXYMETHYL)-8-METHYL-3-OXABICYCLO[3.3.1]NON-7-EN-2-YL]PHENOL	4-[(1S,2S,5S,9R)-5-(HYDROXYMETHYL)-8,9-DIMETHYL-3-OXABICYCLO[3.3.1]NON-7-EN-2-YL]PHENOL	4-[(1S,2S,5S)-5-(HYDROXYMETHYL)-6,8,9-TRIMETHYL-3-OXABICYCLO[3.3.1]NON-7-EN-2-YL]PHENOL	(9ALPHA,13BETA,17BETA)-2-[(1Z)-BUT-1-EN-1-YL]ESTRA-1,3,5(10)-TRIENE-3,17-DIOL	(9BETA,11ALPHA,13ALPHA,14BETA,17ALPHA)-11-(METHOXYMETHYL)ESTRA-1(10),2,4-TRIENE-3,17-DIOL	3-CHLORO-2-(4-HYDROXYPHENYL)-2H-INDAZOL-5-OL	3-ETHYL-2-(4-HYDROXYPHENYL)-2H-INDAZOL-5-OL	2-chloro-5-nitro-N-phenylbenzamide	dimethyl (1R,4S)-5,6-bis(4-hydroxyphenyl)-7-oxabicyclo[2.2.1]hepta-2,5-diene-2,3-dicarboxylate	4-[1-allyl-7-(trifluoromethyl)-1H-indazol-3-yl]benzene-1,3-diol	4-(6-HYDROXY-1H-INDAZOL-3-YL)BENZENE-1,3-DIOL	(2E,4E)-11-METHOXY-3,7,11-TRIMETHYLDODECA-2,4-DIENOIC ACID	DIETHYL (1R,2S,3R,4S)-5,6-BIS(4-HYDROXYPHENYL)-7-OXABICYCLO[2.2.1]HEPT-5-ENE-2,3-DICARBOXYLATE	2-AMINO-1-METHYL-6-PHENYLIMIDAZO[4,5-B]PYRIDINE	2-[(2,4-DICHLOROBENZOYL)AMINO]-5-(PYRIMIDIN-2-YLOXY)BENZOIC ACID	4-[(1S,2R,5S)-4,4,8-TRIMETHYL-3-OXABICYCLO[3.3.1]NON-7-EN-2-YL]PHENOL	tributylstannanyl	RALOXIFENE CORE
ITGB2	integrin, beta 2 (complement component 3 receptor 3 and 4 subunit)	33	Simvastatin
HLA-A	major histocompatibility complex, class I, A	32	3-Indolebutyric Acid
CCNA2	cyclin A2	32	4-(2,4-Dimethyl-Thiazol-5-Yl)-Pyrimidin-2-Ylamine	6-O-Cyclohexylmethyl Guanine	[4-(2-Amino-4-Methyl-Thiazol-5-Yl)-Pyrimidin-2-Yl]-(3-Nitro-Phenyl)-Amine	4-(2,4-Dimethyl-Thiazol-5-Yl)-Pyrimidin-2-Yl]-(4-Trifluoromethyl-Phenyl)-Amine	4-[(7-OXO-7H-THIAZOLO[5,4-E]INDOL-8-YLMETHYL)-AMINO]-N-PYRIDIN-2-YL-BENZENESULFONAMIDE	N-(3-CYCLOPROPYL-1H-PYRAZOL-5-YL)-2-(2-NAPHTHYL)ACETAMIDE	2-ANILINO-6-CYCLOHEXYLMETHOXYPURINE	O6-CYCLOHEXYLMETHOXY-2-(4'-SULPHAMOYLANILINO) PURINE	(2S)-N-[(3Z)-5-CYCLOPROPYL-3H-PYRAZOL-3-YLIDENE]-2-[4-(2-OXOIMIDAZOLIDIN-1-YL)PHENYL]PROPANAMIDE	N-cyclopropyl-4-pyrazolo[1,5-b]pyridazin-3-ylpyrimidin-2-amine	6-CYCLOHEXYLMETHOXY-2-(3'-CHLOROANILINO) PURINE	5-[5,6-BIS(METHYLOXY)-1H-BENZIMIDAZOL-1-YL]-3-{[1-(2-CHLOROPHENYL)ETHYL]OXY}-2-THIOPHENECARBOXAMIDE	4-{5-[(Z)-(2-IMINO-4-OXO-1,3-THIAZOLIDIN-5-YLIDENE)METHYL]-2-FURYL}-N-METHYLBENZENESULFONAMIDE	4-{5-[(Z)-(2-IMINO-4-OXO-1,3-THIAZOLIDIN-5-YLIDENE)METHYL]FURAN-2-YL}BENZENESULFONAMIDE	4-{5-[(Z)-(2-IMINO-4-OXO-1,3-THIAZOLIDIN-5-YLIDENE)METHYL]FURAN-2-YL}-2-(TRIFLUOROMETHYL)BENZENESULFONAMIDE	4-{5-[(Z)-(2-IMINO-4-OXO-1,3-THIAZOLIDIN-5-YLIDENE)METHYL]FURAN-2-YL}BENZOIC ACID	N-[4-(2,4-DIMETHYL-THIAZOL-5-YL)-PYRIMIDIN-2-YL]-N',N'-DIMETHYL-BENZENE-1,4-DIAMINE	4-{[5-(CYCLOHEXYLOXY)[1,2,4]TRIAZOLO[1,5-A]PYRIMIDIN-7-YL]AMINO}BENZENESULFONAMIDE	1-(3,5-DICHLOROPHENYL)-5-METHYL-1H-1,2,4-TRIAZOLE-3-CARBOXYLIC ACID	4-(4-methoxy-1H-pyrrolo[2,3-b]pyridin-3-yl)pyrimidin-2-amine	4-(4-propoxy-1H-pyrrolo[2,3-b]pyridin-3-yl)pyrimidin-2-amine	HYDROXY(OXO)(3-{[(2Z)-4-[3-(1H-1,2,4-TRIAZOL-1-YLMETHYL)PHENYL]PYRIMIDIN-2(5H)-YLIDENE]AMINO}PHENYL)AMMONIUM	4-METHYL-5-{(2E)-2-[(4-MORPHOLIN-4-YLPHENYL)IMINO]-2,5-DIHYDROPYRIMIDIN-4-YL}-1,3-THIAZOL-2-AMINE	6-CYCLOHEXYLMETHYLOXY-2-(4'-HYDROXYANILINO)PURINE	4-(6-CYCLOHEXYLMETHOXY-9H-PURIN-2-YLAMINO)--BENZAMIDE	3-(6-CYCLOHEXYLMETHOXY-9H-PURIN-2-YLAMINO)-BENZENESULFONAMIDE	(2R)-2-{[4-(benzylamino)-8-(1-methylethyl)pyrazolo[1,5-a][1,3,5]triazin-2-yl]amino}butan-1-ol	3-({2-[(4-{[6-(CYCLOHEXYLMETHOXY)-9H-PURIN-2-YL]AMINO}PHENYL)SULFONYL]ETHYL}AMINO)PROPAN-1-OL	1-methyl-8-(phenylamino)-4,5-dihydro-1H-pyrazolo[4,3-h]quinazoline-3-carboxylic acid	(2R)-2-({9-(1-methylethyl)-6-[(4-pyridin-2-ylbenzyl)amino]-9H-purin-2-yl}amino)butan-1-ol	1-[4-(AMINOSULFONYL)PHENYL]-1,6-DIHYDROPYRAZOLO[3,4-E]INDAZOLE-3-CARBOXAMIDE	4-{[4-AMINO-6-(CYCLOHEXYLMETHOXY)-5-NITROSOPYRIMIDIN-2-YL]AMINO}BENZAMIDE	9-amino-5-(2-aminopyrimidin-4-yl)pyrido[3',2':4,5]pyrrolo[1,2-c]pyrimidin-4-ol
RARA	retinoic acid receptor, alpha	32	Adapalene	Acitretin	Alitretinoin	Tazarotene	Isotretinoin	Tamibarotene	Etretinate
CREB1	cAMP responsive element binding protein 1	32	Adenosine monophosphate	Naloxone	Adenosine monophosphate
CANX	calnexin	32	Antihemophilic Factor	Tenecteplase
COL1A1	collagen, type I, alpha 1	32	Collagenase
FGFR4	fibroblast growth factor receptor 4	32	Palifermin
PTPN1	protein tyrosine phosphatase, non-receptor type 1	32	Tiludronate	3-(Oxalyl-Amino)-Naphthalene-2-Carboxylic Acid	Double Oxidized Cysteine	Compound 12, N-Acetyl-4-[(Carboxycarbonyl)(2-Carboxyphenyl)Amino]-N-Pentyl-1-Napthylalaniamide	Compound 15	Compound 9	2-(Oxalyl-Amino)-4,7-Dihydro-5h-Thieno[2,3-C]Thiopyran-3-Carboxylic Acid	3-(3,5-Dibromo-4-Hydroxy-Benzoyl)-2-Ethyl-Benzofuran-6-Sulfonic Acid (4-Sulfamoyl-Phenyl)-Amide	[[4-(Aminomethyl)Phenyl]Amino]Oxo-Acetic Acid,	2-{4-[(2s)-2-[({[(1s)-1-Carboxy-2-Phenylethyl]Amino}Carbonyl)Amino]-3-Oxo-3-(Pentylamino)Propyl]Phenoxy}Malonic Acid	Compound 19	Sp7343-Sp7964	2-(Oxalyl-Amino)-Benzoic Acid	{[2-(1h-1,2,3-Benzotriazol-1-Yl)-2-(3,4-Difluorophenyl)Propane-1,3-Diyl]Bis[4,1-Phenylene(Difluoromethylene)]}Bis(Phosphonic Acid)	Novo Nordisk a/S Compound	N-[4-(2-{2-[3-(2-Bromo-Acetylamino)-Propionylamino]-3-Hydroxy-Propionylamino}-Ethyl)-Phenyl]-Oxalamic Acid	7-(1,1-Dioxo-1h-Benzo[D]Isothiazol-3-Yloxymethyl)-2-(Oxalyl-Amino)-4,7-Dihydro-5h-Thieno[2,3-C]Pyran-3-Carboxylic Acid	PNU177836	2-(Oxalyl-Amino)-4,7-Dihydro-5h-Thieno[2,3-C]Pyran-3-Carboxylic Acid	{[7-(Difluoro-Phosphono-Methyl)-Naphthalen-2-Yl]-Difluoro-Methyl}-Phosphonic Acid	3-(3,5-Dibromo-4-Hydroxy-Benzoyl)-2-Ethyl-Benzofuran-6-Sulfonic Acid [4-(Thiazol-2-Ylsulfamoyl)-Phenyl]-Amide	Cysteine Sulfenic Acid	4-Benzoylamino-4-{1-{1-Carbamoyl-2-[4-(Difluoro-Phosphono-Methyl)-Phenyl]-Ethylcarbamoyl}-2-[4-(Difluoro-Phosphono-Methyl)-Phenyl]-Ethylcarbamoyl}-Butyric Acid	N-{1-[5-(1-Carbamoyl-2-Mercapto-Ethylcarbamoyl)-Pentylcarbamoyl]-2-[4-(Difluoro-Phosphono-Methyl)-Phenyl]-Ethyl}-3-{2-[4-(Difluoro-Phosphono-Methyl)-Phenyl]-Acetylamino}-Succinamic Acid	Cysteinesulfonic Acid	2-(Oxalyl-Amino)-4,5,6,7-Tetrahydro-Thieno[2,3-C]Pyridine-3-Carboxylic Acid	4-Carbamoyl-4-{[6-(Difluoro-Phosphono-Methyl)-Naphthalene-2-Carbonyl]-Amino}-Butyric Acid	Compound 5, 2-(Naphthalen-1-Yl-Oxalyl-Amino)-Benzoicacid	6-(Oxalyl-Amino)-1h-Indole-5-Carboxylic Acid	N-(Allyloxycarbonyl)-4-[N-(Carboxy-Formyl)-2-(Benzoic Acid)-Amino]-L-Phenylalaninyl-Amino-Butyloxy-(6-Hydroxy-Benzoic Acid Methyl Ester)	3-(3,5-Dibromo-4-Hydroxy-Benzoyl)-2-Ethyl-Benzofuran-6-Sulfonic Acid Dimethylamide	[(4-{4-[4-(Difluoro-Phosphono-Methyl)-Phenyl]-Butyl}-Phenyl)-Difluoro-Methyl]-Phosphonic Acid	{4-[(2s,4e)-2-(1,3-Benzothiazol-2-Yl)-2-(1h-1,2,3-Benzotriazol-1-Yl)-5-Phenylpent-4-Enyl]Phenyl}(Difluoro)Methylphosphonic Acid	2-(Carboxymethoxy)-5-[(2s)-2-({(2s)-2-[(3-Carboxypropanoyl)Amino] -3-Phenylpropanoyl}Amino)-3-Oxo-3-(Pentylamino)Propyl]Benzoic Acid	1-METHYL-3-PHENYL-1H-PYRAZOL-5-YLSULFAMIC ACID	4-BROMO-3-(CARBOXYMETHOXY)-5-[3-(CYCLOHEXYLAMINO)PHENYL]THIOPHENE-2-CARBOXYLIC ACID	3(S)-METHYLCARBAMOYL-7-SULFOAMINO-3,4-DIHYDRO-1H-ISOQUINOLINE-2-CARBOXYLIC ACID TERT-BUTYL ESTER	4-BROMO-3-(CARBOXYMETHOXY)-5-PHENYLTHIOPHENE-2-CARBOXYLIC ACID	5-(4-CHLORO-5-PHENYL-3-THIENYL)-1,2,5-THIADIAZOLIDIN-3-ONE 1,1-DIOXIDE	4-BROMO-3-(CARBOXYMETHOXY)-5-(4-HYDROXYPHENYL)THIOPHENE-2-CARBOXYLIC ACID	[{2-bromo-4-[(2R)-3-oxo-2,3-diphenylpropyl]phenyl}(difluoro)methyl]phosphonic acid	5-[3-(BENZYLAMINO)PHENYL]-4-BROMO-3-(CARBOXYMETHOXY)THIOPHENE-2-CARBOXYLIC ACID	2-[(7-HYDROXY-NAPHTHALEN-1-YL)-OXALYL-AMINO]-BENZOIC ACID	3-(CARBOXYMETHOXY)THIENO[2,3-B]PYRIDINE-2-CARBOXYLIC ACID	4-PHOSPHONOOXY-PHENYL-METHYL-[4-PHOSPHONOOXY]BENZEN	N-ACETYL-L-PHENYLALANYL-4-[DIFLUORO(PHOSPHONO)METHYL]-L-PHENYLALANINAMIDE	3(R)-METHYLCARBAMOYL-7-SULFOAMINO-3,4-DIHYDRO-1H-ISOQUINOLINE-2-CARBOXYLIC ACID TERT-BUTYL ESTER
ITGAV	integrin, alpha V (vitronectin receptor, alpha polypeptide, antigen CD51)	30	Antithymocyte globulin
TGFBR2	transforming growth factor, beta receptor II (70/80kDa)	30	Glycerol
C3	complement component 3	30	Intravenous Immunoglobulin	Nicotinamide-Adenine-Dinucleotide	S-Hydroxycysteine	Cyclo-Tetrametavanadate	Adenosine-5'-Diphosphate
MET	met proto-oncogene (hepatocyte growth factor receptor)	30	K-252a	1-(4-fluorophenyl)-N-[3-fluoro-4-(1H-pyrrolo[2,3-b]pyridin-4-yloxy)phenyl]-2-oxo-1,2-dihydropyridine-3-carboxamide	N-({4-[(2-aminopyridin-4-yl)oxy]-3-fluorophenyl}carbamoyl)-2-(4-fluorophenyl)acetamide	2-(4-fluorophenyl)-N-{[3-fluoro-4-(1H-pyrrolo[2,3-b]pyridin-4-yloxy)phenyl]carbamoyl}acetamide	N-(3-chlorophenyl)-N-methyl-2-oxo-3-[(3,4,5-trimethyl-1H-pyrrol-2-yl)methyl]-2H-indole-5-sulfonamide	3-[3-(4-methylpiperazin-1-yl)-7-(trifluoromethyl)quinoxalin-5-yl]phenol	6-{[6-(1-methyl-1H-pyrazol-4-yl)[1,2,4]triazolo[4,3-b]pyridazin-3-yl]sulfanyl}quinoline	3-[(1R)-1-(2,6-dichloro-3-fluorophenyl)ethoxy]-5-(1-piperidin-4-yl-1H-pyrazol-4-yl)pyridin-2-amine	1-[(2-NITROPHENYL)SULFONYL]-1H-PYRROLO[3,2-B]PYRIDINE-6-CARBOXAMIDE
GRIN1	glutamate receptor, ionotropic, N-methyl D-aspartate 1	30	L-Glutamic Acid	Meperidine	Orphenadrine	Dcka, 5,7-Dichlorokynurenic Acid	(R)-4-Amino-Isoxazolidin-3-One	D-Serine	Cycloleucine	L-Glutamic Acid
HIF1A	hypoxia-inducible factor 1, alpha subunit (basic helix-loop-helix transcription factor)	30	N-[(1-CHLORO-4-HYDROXYISOQUINOLIN-3-YL)CARBONYL]GLYCINE
JAK3	Janus kinase 3 (a protein tyrosine kinase, leukocyte)	29	2-(1,1-DIMETHYLETHYL)9-FLUORO-3,6-DIHYDRO-7H-BENZ[H]-IMIDAZ[4,5-F]ISOQUINOLIN-7-ONE	3-{(3R,4R)-4-methyl-3-[methyl(7H-pyrrolo[2,3-d]pyrimidin-4-yl)amino]piperidin-1-yl}-3-oxopropanenitrile
VTN	vitronectin	29	Abciximab
PIN1	protein (peptidylprolyl cis/trans isomerase) NIMA-interacting 1	29	Beta-(2-Naphthyl)-Alanine	3,6,9,12,15,18-HEXAOXAICOSANE
KRAS	v-Ki-ras2 Kirsten rat sarcoma viral oncogene homolog	29	FARNESYL	[(3,7,11-TRIMETHYL-DODECA-2,6,10-TRIENYLOXYCARBAMOYL)-METHYL]-PHOSPHONIC ACID	FARNESYL DIPHOSPHATE
CDK5	cyclin-dependent kinase 5	29	Indirubin-3'-Monoxime	Olomoucine	Hymenialdisine	SU9516	Flavopiridol	Alsterpaullone	6-PHENYL[5H]PYRROLO[2,3-B]PYRAZINE
MMP2	matrix metallopeptidase 2 (gelatinase A, 72kDa gelatinase, 72kDa type IV collagenase)	29	Marimastat	Captopril	SC-74020
CASP1	caspase 1, apoptosis-related cysteine peptidase (interleukin 1, beta, convertase)	29	Minocycline	1-METHYL-3-TRIFLUOROMETHYL-1H-THIENO[2,3-C]PYRAZOLE-5-CARBOXYLIC ACID (2-MERCAPTO-ETHYL)-AMIDE	3-[2-(2-BENZYLOXYCARBONYLAMINO-3-METHYL-BUTYRYLAMINO)-PROPIONYLAMINO]-4-OXO-PENTANOIC ACID	3-{6-[(8-HYDROXY-QUINOLINE-2-CARBONYL)-AMINO]-2-THIOPHEN-2-YL-HEXANOYLAMINO}-4-OXO-BUTYRI ACID
FGF1	fibroblast growth factor 1 (acidic)	29	Pentosan Polysulfate	Amlexanox	Sucrose Octasulfate	Formic Acid	O2-Sulfo-Glucuronic Acid	N,O6-Disulfo-Glucosamine	Naphthalene Trisulfonate	5-AMINO-NAPHTALENE-2-MONOSULFONATE
WAS	Wiskott-Aldrich syndrome (eczema-thrombocytopenia)	28	(S)-Wiskostatin
TYK2	tyrosine kinase 2	28	2-(1,1-DIMETHYLETHYL)9-FLUORO-3,6-DIHYDRO-7H-BENZ[H]-IMIDAZ[4,5-F]ISOQUINOLIN-7-ONE	3-{(3R,4R)-4-methyl-3-[methyl(7H-pyrrolo[2,3-d]pyrimidin-4-yl)amino]piperidin-1-yl}-3-oxopropanenitrile
ADRBK1	adrenergic, beta, receptor kinase 1	28	Adenosine triphosphate	Adenosine triphosphate
PLAUR	plasminogen activator, urokinase receptor	28	Alteplase	Urokinase	Reteplase	Anistreplase	Tenecteplase
PDPK1	3-phosphoinositide dependent protein kinase-1	28	Celecoxib	Inositol 1,3,4,5-Tetrakisphosphate	7-Hydroxystaurosporine	3-[1-(3-Aminopropyl)-1h-Indol-3-Yl]-4-(1-Methyl-1h-Indol-3-Yl)-1h-Pyrrole-2,5-Dione	Staurosporine	Rbt205 Inhibitor	Phosphonoserine	10,11-dimethoxy-4-methyldibenzo[c,f]-2,7-naphthyridine-3,6-diamine	5-HYDROXY-3-[(1R)-1-(1H-PYRROL-2-YL)ETHYL]-2H-INDOL-2-ONE	1-{2-OXO-3-[(1R)-1-(1H-PYRROL-2-YL)ETHYL]-2H-INDOL-5-YL}UREA	2-(1H-imidazol-1-yl)-9-methoxy-8-(2-methoxyethoxy)benzo[c][2,7]naphthyridin-4-amine	3-(1H-INDOL-3-YL)-4-(1-{2-[(2S)-1-METHYLPYRROLIDINYL]ETHYL}-1H-INDOL-3-YL)-1H-PYRROLE-2,5-DIONE	3-[1-(3-AMINOPROPYL)-1H-INDOL-3-YL]-4-(1H-INDOL-3-YL)-1H-PYRROLE-2,5-DIONE
CDC25B	cell division cycle 25 homolog B (S. pombe)	28	Double Oxidized Cysteine	Cysteine Sulfenic Acid	Cysteinesulfonic Acid	Methyl Mercury Ion
CAPN1	calpain 1, (mu/I) large subunit	28	N-[N-[1-Hydroxycarboxyethyl-Carbonyl]Leucylamino-Butyl]-Guanidine	CBZ-LEU-LEU-TYR-CH2F	(2S)-4-METHYL-2-(3-PHENYLTHIOUREIDO)-N-((3S)-TETRAHYDRO-2-HYDROXY-3-FURANYL)PENTANAMIDE
CTBP1	C-terminal binding protein 1	28	Nicotinamide-Adenine-Dinucleotide	Formic Acid	Cysteine Sulfenic Acid
FGFR3	fibroblast growth factor receptor 3 (achondroplasia, thanatophoric dwarfism)	28	Palifermin
HSP90AB1	heat shock protein 90kDa alpha (cytosolic), class B member 1	27	Geldanamycin	9-Butyl-8-(3,4,5-Trimethoxybenzyl)-9h-Purin-6-Amine	Adenosine-5'-Diphosphate	Radicicol	4-[4-(2,3-DIHYDRO-1,4-BENZODIOXIN-6-YL)-3-METHYL-1H-PYRAZOL-5-YL]-6-ETHYLBENZENE-1,3-DIOL	8-(6-BROMO-BENZO[1,3]DIOXOL-5-YLSULFANYL)-9-(3-ISOPROPYLAMINO-PROPYL)-ADENINE	4-{4-[4-(3-AMINOPROPOXY)PHENYL]-1H-PYRAZOL-5-YL}-6-CHLOROBENZENE-1,3-DIOL	(5E)-14-CHLORO-15,17-DIHYDROXY-4,7,8,9,10,11-HEXAHYDRO-2-BENZOXACYCLOPENTADECINE-1,12(3H,13H)-DIONE	(5Z)-12-CHLORO-13,15-DIHYDROXY-4,7,8,9-TETRAHYDRO-2-BENZOXACYCLOTRIDECINE-1,10(3H,11H)-DIONE	(5E)-12-CHLORO-13,15-DIHYDROXY-4,7,8,9-TETRAHYDRO-2-BENZOXACYCLOTRIDECINE-1,10(3H,11H)-DIONE	(5Z)-13-CHLORO-14,16-DIHYDROXY-3,4,7,8,9,10-HEXAHYDRO-1H-2-BENZOXACYCLOTETRADECINE-1,11(12H)-DIONE	METHYL 3-CHLORO-2-{3-[(2,5-DIHYDROXY-4-METHOXYPHENYL)AMINO]-3-OXOPROPYL}-4,6-DIHYDROXYBENZOATE	2-(3-AMINO-2,5,6-TRIMETHOXYPHENYL)ETHYL 5-CHLORO-2,4-DIHYDROXYBENZOATE
INS	insulin	27	M-Cresol	MYRISTIC ACID
HSPG2	heparan sulfate proteoglycan 2	27	Palifermin
CSF2RB	colony stimulating factor 2 receptor, beta, low-affinity (granulocyte-macrophage)	27	Sargramostim	Alpha-D-Mannose	Fucose
RET	ret proto-oncogene	26	1-Ter-Butyl-3-P-Tolyl-1h-Pyrazolo[3,4-D]Pyrimidin-4-Ylamine	4-BROMO-2-FLUORO-N-[(4E)-6-METHOXY-7-[(1-METHYLPIPERIDIN-4-YL)METHOXY]QUINAZOLIN-4(1H)-YLIDENE]ANILINE
FURIN	furin (paired basic amino acid cleaving enzyme)	26	Decanoic Acid
GNB1	guanine nucleotide binding protein (G protein), beta polypeptide 1	26	FARNESYL
CXCR4	chemokine (C-X-C motif) receptor 4	26	Framycetin	Plerixafor
IGFBP3	insulin-like growth factor binding protein 3	26	Mecasermin
MAPK9	mitogen-activated protein kinase 9	26	N-{3-[5-(1H-1,2,4-triazol-3-yl)-1H-indazol-3-yl]phenyl}furan-2-carboxamide
TLR2	toll-like receptor 2	26	OspA lipoprotein	S-(Dimethylarsenic)Cysteine
RAD51	RAD51 homolog (RecA homolog, E. coli) (S. cerevisiae)	26	Phosphoaminophosphonic Acid-Adenylate Ester
BRAF	v-raf murine sarcoma viral oncogene homolog B1	26	Sorafenib	N-{3-[(5-chloro-1H-pyrrolo[2,3-b]pyridin-3-yl)carbonyl]-2,4-difluorophenyl}propane-1-sulfonamide	N-{2,4-difluoro-3-[(5-pyridin-3-yl-1H-pyrrolo[2,3-b]pyridin-3-yl)carbonyl]phenyl}ethanesulfonamide	4-{4-[({[4-CHLORO-3-(TRIFLUOROMETHYL)PHENYL]AMINO}CARBONYL)AMINO]PHENOXY}-N-METHYLPYRIDINE-2-CARBOXAMIDE	(1E)-5-(1-piperidin-4-yl-3-pyridin-4-yl-1H-pyrazol-4-yl)-2,3-dihydro-1H-inden-1-one oxime
ESR2	estrogen receptor 2 (ER beta)	25	Diethylstilbestrol	Raloxifene	Tamoxifen	Estradiol	Trilostane	Estramustine	Estriol	Estropipate	Genistein	Para-Mercury-Benzenesulfonic Acid	N-Butyl-11-[(7r,8r,9s,13s,14s,17s)-3,17-Dihydroxy-13-Methyl-7,8,9,11,12,13,14,15,16,17-Decahydro-6h-Cyclopenta[a]Phenanthren-7-Yl]-N-Methylundecanamide	5-Alpha-Androstane-3-Beta,17beta-Diol	4-(2-{[4-{[3-(4-Chlorophenyl)Propyl]Sulfanyl}-6-(1-Piperazinyl)-1,3,5-Triazin-2-Yl]Amino}Ethyl)Phenol	2-(3-FLUORO-4-HYDROXYPHENYL)-7-VINYL-1,3-BENZOXAZOL-5-OL	3-(3-FLUORO-4-HYDROXYPHENYL)-7-HYDROXY-1-NAPHTHONITRILE	[5-HYDROXY-2-(4-HYDROXYPHENYL)-1-BENZOFURAN-7-YL]ACETONITRILE	4-(6-HYDROXY-BENZO[D]ISOXAZOL-3-YL)BENZENE-1,3-DIOL	2-(5-HYDROXY-NAPHTHALEN-1-YL)-1,3-BENZOOXAZOL-6-OL	2-(4-HYDROXY-PHENYL)BENZOFURAN-5-OL	(3aS,4R,9bR)-2,2-difluoro-4-(4-hydroxyphenyl)-6-(methoxymethyl)-1,2,3,3a,4,9b-hexahydrocyclopenta[c]chromen-8-ol	1-CHLORO-6-(4-HYDROXYPHENYL)-2-NAPHTHOL	4-(4-HYDROXYPHENYL)-1-NAPHTHALDEHYDE OXIME	5-HYDROXY-2-(4-HYDROXYPHENYL)-1-BENZOFURAN-7-CARBONITRILE	3-BROMO-6-HYDROXY-2-(4-HYDROXYPHENYL)-1H-INDEN-1-ONE	3-(6-HYDROXY-NAPHTHALEN-2-YL)-BENZO[D]ISOOXAZOL-6-OL	(3AS,4R,9BR)-2,2-DIFLUORO-4-(4-HYDROXYPHENYL)-1,2,3,3A,4,9B-HEXAHYDROCYCLOPENTA[C]CHROMEN-8-OL	(16ALPHA,17ALPHA)-ESTRA-1,3,5(10)-TRIENE-3,16,17-TRIOL	(9aS)-4-bromo-9a-butyl-7-hydroxy-1,2,9,9a-tetrahydro-3H-fluoren-3-one	(3AS,4R,9BR)-4-(4-HYDROXYPHENYL)-1,2,3,3A,4,9B-HEXAHYDROCYCLOPENTA[C]CHROMEN-8-OL	(3AS,4R,9BR)-4-(4-HYDROXYPHENYL)-6-(METHOXYMETHYL)-1,2,3,3A,4,9B-HEXAHYDROCYCLOPENTA[C]CHROMEN-8-OL	Trilostane
APEX1	APEX nuclease (multifunctional DNA repair enzyme) 1	25	Lucanthone
F10	coagulation factor X	24	Antihemophilic Factor	Coagulation factor VIIa	Coagulation Factor IX	Menadione	Fondaparinux sodium	Heparin	Enoxaparin	Rivaroxaban	Beta-Hydroxy Aspartic Acid	Gamma-Carboxy-Glutamic Acid	4-[(5-CHLOROINDOL-2-YL)SULFONYL]-2-(2-METHYLPROPYL)-1-[[5-(PYRIDIN-4-YL)PYRIMIDIN-2-YL]CARBONYL]PIPERAZINE	(2R,4R)-N~1~-(4-CHLOROPHENYL)-N~2~-[2-FLUORO-4-(2-OXOPYRIDIN-1(2H)-YL)PHENYL]-4-METHOXYPYRROLIDINE-1,2-DICARBOXAMIDE	(2R)-2-(5-CHLORO-2-THIENYL)-N-{(3S)-1-[(1S)-1-METHYL-2-MORPHOLIN-4-YL-2-OXOETHYL]-2-OXOPYRROLIDIN-3-YL}PROPENE-1-SULFONAMIDE	THIENO[3,2-B]PYRIDINE-2-SULFONIC ACID [1-(1-AMINO-ISOQUINOLIN-7-YLMETHYL)-2-OXO-PYRROLDIN-3-YL]-AMIDE	2-(5-CHLORO-2-THIENYL)-N-{(3S)-1-[(1S)-1-METHYL-2-MORPHOLIN-4-YL-2-OXOETHYL]-2-OXOPYRROLIDIN-3-YL}ETHANESULFONAMIDE	2-(5-CHLORO-2-THIENYL)-N-{(3S)-1-[(1S)-1-METHYL-2-MORPHOLIN-4-YL-2-OXOETHYL]-2-OXOPYRROLIDIN-3-YL}ETHENESULFONAMIDE	2-({4-[(5-CHLORO-1H-INDOL-2-YL)SULFONYL]PIPERAZIN-1-YL}CARBONYL)THIENO[3,2-B]PYRIDINE 4-OXIDE	N-((1R,2S)-2-(5-CHLORO-1H-INDOLE-2-CARBOXAMIDO)CYCLOHEXYL)-5-METHYL-4,5,6,7-TETRAHYDROTHIAZOLO[5,4-C]PYRIDINE-2-CARBOXAMIDE	N-((1R,2R)-2-(5-CHLORO-1H-INDOLE-2-CARBOXAMIDO)CYCLOHEXYL)-5-METHYL-4,5,6,7-TETRAHYDROTHIAZOLO[5,4-C]PYRIDINE-2-CARBOXAMIDE	N-(2-(((5-CHLORO-2-PYRIDINYL)AMINO)SULFONYL)PHENYL)-4-(2-OXO-1(2H)-PYRIDINYL)BENZAMIDE	5-(5-CHLORO-2-THIENYL)-N-{(3S)-1-[(1S)-1-METHYL-2-MORPHOLIN-4-YL-2-OXOETHYL]-2-OXOPYRROLIDIN-3-YL}-1H-1,2,4-TRIAZOLE-3-SULFONAMIDE	1-(4-METHOXYPHENYL)-7-OXO-6-[4-(2-OXOPIPERIDIN-1-YL)PHENYL]-4,5,6,7-TETRAHYDRO-1H-PYRAZOLO[3,4-C]PYRIDINE-3-CARBOXAMIDE	5-CHLORO-N-{(3S)-1-[(1S)-1-METHYL-2-MORPHOLIN-4-YL-2-OXOETHYL]-2-OXOPYRROLIDIN-3-YL}-1-BENZOTHIOPHENE-2-SULFONAMIDE	6-CHLORO-N-{(3S)-1-[(1S)-1-METHYL-2-MORPHOLIN-4-YL-2-OXOETHYL]-2-OXOPYRROLIDIN-3-YL}-1-BENZOTHIOPHENE-2-SULFONAMIDE	6-CHLORO-N-{(3S)-1-[(1S)-1-METHYL-2-(4-MORPHOLINYL)-2-OXO ETHYL]-2-OXO-3-PYRROLIDINYL}-2-NAPHTHALENESULFONAMIDE	5-CHLORO-N-{(3S)-1-[(1S)-1-METHYL-2-MORPHOLIN-4-YL-2-5-CHLORO-N-{(3S)-1-[(1S)-1-METHYL-2-MORPHOLIN-4-YL-2-SULFONAMIDE	5-chloro-N-[(3R)-1-(2-{[2-fluoro-4-(2-oxopyridin-1(2H)-yl)phenyl]amino}-2-oxoethyl)pyrrolidin-3-yl]thiophene-2-carboxamide	5-Chloro-thiophene-2-carboxylic acid ((3S,4S)-1-{[2-fluoro-4-(2-oxo-2H-pyridin-1-yl)-phenylcarbamoyl]-methyl}-4-hydroxy-pyrrolidin-3-yl)-amide	N-(1-ISOPROPYLPIPERIDIN-4-YL)-1-(3-METHOXYBENZYL)-1H-INDOLE-2-CARBOXAMIDE	1-{2-[(4-CHLOROPHENYL)AMINO]-2-OXOETHYL}-N-(1-ISOPROPYLPIPERIDIN-4-YL)-1H-INDOLE-2-CARBOXAMIDE	5-CHLORO-THIOPHENE-2-CARBOXYLIC ACID ((3S,4S)-4-FLUORO- 1-{[2-FLUORO-4-(2-OXO-2H-PYRIDIN-1-YL)-PHENYLCARBAMOYL]-METHYL}-PYRROLIDIN-3-YL)-AMIDE	5-CHLORO-N-(2-(4-(2-OXOPYRIDIN-1(2H)-YL)BENZAMIDO)ETHYL)THIOPHENE-2-CARBOXAMIDE	5-CHLORO-N-((1R,2S)-2-(4-(2-OXOPYRIDIN-1(2H)-YL)BENZAMIDO) CYCLOPENTYL)THIOPHENE-2-CARBOXAMIDE	THIENO[3,2-B]PYRIDINE-2-SULFONIC ACID [2-OXO-1-(1H-PYRROLO[2,3-C]PYRIDIN-2-YLMETHYL)-PYRROLIDIN-3-YL]-AMIDE	5-chloro-N-({(5S)-2-oxo-3-[4-(3-oxomorpholin-4-yl)phenyl]-1,3-oxazolidin-5-yl}methyl)thiophene-2-carboxamide	3-({4-[(6-CHLORO-1-BENZOTHIEN-2-YL)SULFONYL]-2-OXOPIPERAZIN-1-YL}METHYL)BENZENECARBOXIMIDAMIDE	4-{[(E)-2-(5-CHLOROTHIEN-2-YL)VINYL]SULFONYL}-1-(1H-PYRROLO[3,2-C]PYRIDIN-2-YLMETHYL)PIPERAZIN-2-ONE	4-({4-[(6-CHLORO-1-BENZOTHIEN-2-YL)SULFONYL]-2-OXOPIPERAZIN-1-YL}METHYL)BENZENECARBOXIMIDAMIDE	4-[[(1E)-2-(4-CHLOROPHENYL)ETHENYL]SULFONYL]-1-[[1-(4-PYRIDINYL)-4-PIPERIDINYL]METHYL]PIPERAZINONE	1-[[(1E)-2-(4-CHLOROPHENYL)ETHENYL]SULFONYL]-4-[[1-(4-PYRIDINYL)-4-PIPERIDINYL]METHYL]PIPERAZINE	Menadione
NGF	nerve growth factor (beta polypeptide)	24	Clenbuterol
YES1	v-yes-1 Yamaguchi sarcoma viral oncogene homolog 1	24	Dasatinib
IL2RB	interleukin 2 receptor, beta	24	Denileukin diftitox	Aldesleukin	Basiliximab	Daclizumab
CDK6	cyclin-dependent kinase 6	24	Flavopiridol	(2S)-2-({6-[(3-AMINO-5-CHLOROPHENYL)AMINO]-9-ISOPROPYL-9H-PURIN-2-YL}AMINO)-3-METHYLBUTAN-1-OL	3,7,3',4'-TETRAHYDROXYFLAVONE
GNAI1	guanine nucleotide binding protein (G protein), alpha inhibiting activity polypeptide 1	24	Guanosine-5'-Diphosphate	Tetrafluoroaluminate Ion
TGM2	transglutaminase 2 (C polypeptide, protein-glutamine-gamma-glutamyltransferase)	24	Guanosine-5'-Diphosphate
PPARD	peroxisome proliferator-activated receptor delta	24	Icosapent	Treprostinil	Sulindac	Bezafibrate	Heptyl-Beta-D-Glucopyranoside	(11E)-OCTADEC-11-ENOIC ACID	(2S)-2-{3-[({[2-fluoro-4-(trifluoromethyl)phenyl]carbonyl}amino)methyl]-4-methoxybenzyl}butanoic acid	2-({[3-(3,4-dihydroisoquinolin-2(1H)-ylsulfonyl)phenyl]carbonyl}amino)benzoic acid	3-{5-methoxy-1-[(4-methoxyphenyl)sulfonyl]-1H-indol-3-yl}propanoic acid	{4-[3-(4-acetyl-3-hydroxy-2-propylphenoxy)propoxy]phenoxy}acetic acid	Icosapent
MMP9	matrix metallopeptidase 9 (gelatinase B, 92kDa gelatinase, 92kDa type IV collagenase)	24	Marimastat	Minocycline	Captopril	Glucosamine	2-Amino-N,3,3-Trimethylbutanamide	2-{[Formyl(Hydroxy)Amino]Methyl}-4-Methylpentanoic Acid	5-(4-PHENOXYPHENYL)-5-(4-PYRIMIDIN-2-YLPIPERAZIN-1-YL)PYRIMIDINE-2,4,6(2H,3H)-TRIONE	(2R)-2-AMINO-3,3,3-TRIFLUORO-N-HYDROXY-2-{[(4-PHENOXYPHENYL)SULFONYL]METHYL}PROPANAMIDE	(3R)-4,4-DIFLUORO-3-[(4-METHOXYPHENYL)SULFONYL]BUTANOIC ACID
CD3E	CD3e molecule, epsilon (CD3-TCR complex)	24	Muromonab
FGFR2	fibroblast growth factor receptor 2 (bacteria-expressed kinase, keratinocyte growth factor receptor, craniofacial dysostosis 1, Crouzon syndrome, Pfeiffer syndrome, Jackson-Weiss syndrome)	24	Palifermin	Thalidomide	SU4984	4-[4-(1-Amino-1-Methylethyl)Phenyl]-5-Chloro-N-[4-(2-Morpholin-4-Ylethyl)Phenyl]Pyrimidin-2-Amine	Thalidomide
FGF4	fibroblast growth factor 4 (heparin secretory transforming protein 1, Kaposi sarcoma oncogene)	24	Pentosan Polysulfate
LRP2	low density lipoprotein-related protein 2	24	Urokinase	Insulin recombinant	Insulin, porcine	Gentamicin
RPL3	ribosomal protein L3	23	Alpha-Hydroxy-Beta-Phenyl-Propionic Acid	ANISOMYCIN	PUROMYCIN	N-{[(5S)-3-(3-fluoro-4-morpholin-4-ylphenyl)-2-oxo-1,3-oxazolidin-5-yl]methyl}acetamide
POLE	polymerase (DNA directed), epsilon	23	Cladribine
PPARG	peroxisome proliferator-activated receptor gamma	23	Icosapent	Mesalazine	Indomethacin	Rosiglitazone	Nateglinide	Sulfasalazine	Repaglinide	Telmisartan	Balsalazide	Glipizide	Pioglitazone	Mitiglinide	Bezafibrate	(S)-3-(4-(2-Carbazol-9-Yl-Ethoxy)-Phenyl)-2-Ethoxy-Propionic Acid	2-{5-[3-(6-BENZOYL-1-PROPYLNAPHTHALEN-2-YLOXY)PROPOXY]INDOL-1-YL}ETHANOIC ACID	(2S)-3-(1-{[2-(2-CHLOROPHENYL)-5-METHYL-1,3-OXAZOL-4-YL]METHYL}-1H-INDOL-5-YL)-2-ETHOXYPROPANOIC ACID	(9Z,11E,13S)-13-hydroxyoctadeca-9,11-dienoic acid	2-{5-[3-(7-PROPYL-3-TRIFLUOROMETHYLBENZO[D]ISOXAZOL-6-YLOXY)PROPOXY]INDOL-1-YL}ETHANOIC ACID	(4S,5E,7Z,10Z,13Z,16Z,19Z)-4-hydroxydocosa-5,7,10,13,16,19-hexaenoic acid	(5R,6E,8Z,11Z,14Z,17Z)-5-hydroxyicosa-6,8,11,14,17-pentaenoic acid	(8E,10S,12Z)-10-hydroxy-6-oxooctadeca-8,12-dienoic acid	(8R,9Z,12Z)-8-hydroxy-6-oxooctadeca-9,12-dienoic acid	(9S,10E,12Z)-9-hydroxyoctadeca-10,12-dienoic acid	(2S)-2-ETHOXY-3-[4-(2-{4-[(METHYLSULFONYL)OXY]PHENYL}ETHOXY)PHENYL]PROPANOIC ACID	difluoro(5-{2-[(5-octyl-1H-pyrrol-2-yl-kappaN)methylidene]-2H-pyrrol-5-yl-kappaN}pentanoato)boron	(2S)-2-ETHOXY-3-{4-[2-(10H-PHENOXAZIN-10-YL)ETHOXY]PHENYL}PROPANOIC ACID	3-(5-methoxy-1H-indol-3-yl)propanoic acid	3-{5-methoxy-1-[(4-methoxyphenyl)sulfonyl]-1H-indol-3-yl}propanoic acid	(2S)-2-(4-ethylphenoxy)-3-phenylpropanoic acid	2-chloro-5-nitro-N-phenylbenzamide	(2S)-2-(biphenyl-4-yloxy)-3-phenylpropanoic acid	3-[5-(2-nitropent-1-en-1-yl)furan-2-yl]benzoic acid	2-[(2,4-DICHLOROBENZOYL)AMINO]-5-(PYRIMIDIN-2-YLOXY)BENZOIC ACID	(5E,14E)-11-oxoprosta-5,9,12,14-tetraen-1-oic acid	(2S)-2-methoxy-3-{4-[2-(5-methyl-2-phenyl-1,3-oxazol-4-yl)ethoxy]-1-benzothiophen-7-yl}propanoic acid	3-FLUORO-N-[1-(4-FLUOROPHENYL)-3-(2-THIENYL)-1H-PYRAZOL-5-YL]BENZENESULFONAMIDE	(2S)-2-(4-chlorophenoxy)-3-phenylpropanoic acid	Icosapent	Troglitazone
HLA-B	major histocompatibility complex, class I, B	23	N-Formylmethionine
IFNAR1	interferon (alpha, beta and omega) receptor 1	23	Peginterferon alfa-2a	Interferon alfa-n1	Interferon alfa-n3	Peginterferon alfa-2b	Interferon Alfa-2a, Recombinant	Interferon beta-1a	Interferon beta-1b	Interferon alfacon-1	Interferon Alfa-2b, Recombinant
LY96	lymphocyte antigen 96	22	3-Hydroxy-Myristic Acid	MYRISTIC ACID
APAF1	apoptotic peptidase activating factor 1	22	Adenosine triphosphate	Adenosine-5'-Diphosphate	Adenosine triphosphate
CTSG	cathepsin G	22	Bis-Napthyl Beta-Ketophosphonic Acid	2-[3-({Methyl[1-(2-Naphthoyl)Piperidin-4-Yl]Amino}Carbonyl)-2-Naphthyl]-1-(1-Naphthyl)-2-Oxoethylphosphonic Acid
TLR9	toll-like receptor 9	22	Chloroquine	Hydroxychloroquine
ITPR1	inositol 1,4,5-triphosphate receptor, type 1	22	D-Myo-Inositol-1,4,5-Triphosphate	Glycerol
TNF	tumor necrosis factor (TNF superfamily, member 2)	22	Etanercept	Adalimumab	Infliximab	Chloroquine	Thalidomide	Glucosamine	Clenbuterol	Pranlukast	Amrinone	Thalidomide
THRB	thyroid hormone receptor, beta (erythroblastic leukemia viral (v-erb-a) oncogene homolog 2, avian)	22	Liothyronine	Levothyroxine	Dextrothyroxine	Liotrix	[3,5-Dibromo-4-(4-Hydroxy-3-Phenethylcarbamoyl-Phenoxy)-Phenyl]-Acetic Acid	3,5-Dichloro-4-[(4-Hydroxy-3-Isopropylphenoxy)Phenylacetic Acid	2-[4-(4-Hydroxy-3-Isopropyl-Phenoxy)-3,5-Dimethyl-Phenyl]-2h-[1,2,4]Triazine-3,5-Dione	[4-(4-Hydroxy-3-Iodo-Phenoxy)-3,5-Diiodo-Phenyl]-Acetic Acid	GC-24	{4-[4-hydroxy-3-(1-methylethyl)benzyl]-3,5-dimethylphenoxy}acetic acid	1-(4-HEXYLPHENYL)PROP-2-EN-1-ONE
AURKA	aurora kinase A	22	Phosphonothreonine	Adenosine-5'-Diphosphate	4-(4-METHYLPIPERAZIN-1-YL)-N-[5-(2-THIENYLACETYL)-1,5-DIHYDROPYRROLO[3,4-C]PYRAZOL-3-YL]BENZAMIDE	8-ethyl-3,10,10-trimethyl-4,5,6,8,10,12-hexahydropyrazolo[4',3':6,7]cyclohepta[1,2-b]pyrrolo[2,3-f]indol-9(1H)-one	1-{5-[2-(thieno[3,2-d]pyrimidin-4-ylamino)ethyl]-1,3-thiazol-2-yl}-3-[3-(trifluoromethyl)phenyl]urea	1-(3-chlorophenyl)-3-{5-[2-(thieno[3,2-d]pyrimidin-4-ylamino)ethyl]-1,3-thiazol-2-yl}urea	1-(5-{2-[(1-methyl-1H-pyrazolo[4,3-d]pyrimidin-7-yl)amino]ethyl}-1,3-thiazol-2-yl)-3-[3-(trifluoromethyl)phenyl]urea	N-{3-[(4-{[3-(TRIFLUOROMETHYL)PHENYL]AMINO}PYRIMIDIN-2-YL)AMINO]PHENYL}CYCLOPROPANECARBOXAMIDE	N-butyl-3-{[6-(9H-purin-6-ylamino)hexanoyl]amino}benzamide	2-(1H-pyrazol-3-yl)-1H-benzimidazole	N-[3-(1H-BENZIMIDAZOL-2-YL)-1H-PYRAZOL-4-YL]BENZAMIDE
PRKCI	protein kinase C, iota	22	Rbt205 Inhibitor
VDR	vitamin D (1,25- dihydroxyvitamin D3) receptor	21	Calcitriol	Calcidiol	Ergocalciferol	Cholecalciferol	Paricalcitol	Dihydrotachysterol	Alfacalcidol	Calcipotriol	1alpha,25-Dihydroxyl-20-Epi-22-Oxa-24,26,27-Trihomovitamin D3	Seocalcitol	19-nor-14-epi-23-yne-1,25 dihydroxyvitamin D3	(1R,3R)-5-[(2E)-3-{(1S,3R)-2,2,3-trimethyl-3-[6,6,6-trifluoro-5-hydroxy-5-(trifluoromethyl)hex-3-yn-1-yl]cyclopentyl}prop-2-en-1-ylidene]cyclohexane-1,3-diol	5-{2-[1-(1-METHYL-PROPYL)-7A-METHYL-OCTAHYDRO-INDEN-4-YLIDENE]-ETHYLIDENE}-2-METHYLENE-CYCLOHEXANE-1,3-DIOL	1,3-CYCLOHEXANEDIOL, 4-METHYLENE-5-[(2E)-[(1S,3AS,7AS)-OCTAHYDRO-1-(5-HYDROXY-5-METHYL-1,3-HEXADIYNYL)-7A-METHYL-4H-INDEN-4-YLIDENE]ETHYLIDENE]-, (1R,3S,5Z)	Calcitriol	Calcidiol	Ergocalciferol	Cholecalciferol	Alfacalcidol	Calcipotriol
HGS	hepatocyte growth factor-regulated tyrosine kinase substrate	21	Citric Acid
PPARA	peroxisome proliferator-activated receptor alpha	21	Clofibrate	Fenofibrate	Gemfibrozil	Bezafibrate	Deoxy-Bigchap	2-METHYL-2-(4-{[({4-METHYL-2-[4-(TRIFLUOROMETHYL)PHENYL]-1,3-THIAZOL-5-YL}CARBONYL)AMINO]METHYL}PHENOXY)PROPANOIC ACID	(2S)-2-ETHOXY-3-[4-(2-{4-[(METHYLSULFONYL)OXY]PHENYL}ETHOXY)PHENYL]PROPANOIC ACID	3-{5-methoxy-1-[(4-methoxyphenyl)sulfonyl]-1H-indol-3-yl}propanoic acid	(2S)-2-methoxy-3-{4-[2-(5-methyl-2-phenyl-1,3-oxazol-4-yl)ethoxy]-1-benzothiophen-7-yl}propanoic acid
IGF1	insulin-like growth factor 1 (somatomedin C)	21	Deoxy-Bigchap	N-Dodecyl-N,N-Dimethyl-3-Ammonio-1-Propanesulfonate
F5	coagulation factor V (proaccelerin, labile factor)	21	Drotrecogin alfa	Phenylmercury
FGF9	fibroblast growth factor 9 (glia-activating factor)	21	Fucose
APOE	apolipoprotein E	21	Human Serum Albumin	Serum albumin iodonated
RPS6KA1	ribosomal protein S6 kinase, 90kDa, polypeptide 1	21	Purvalanol A
ITK	IL2-inducible T-cell kinase	21	Staurosporine
MAPKAPK2	mitogen-activated protein kinase-activated protein kinase 2	21	Staurosporine	Adenosine-5'-Diphosphate	3-{[(1R)-1-phenylethyl]amino}-4-(pyridin-4-ylamino)cyclobut-3-ene-1,2-dione	(4R)-N-[4-({[2-(DIMETHYLAMINO)ETHYL]AMINO}CARBONYL)-1,3-THIAZOL-2-YL]-4-METHYL-1-OXO-2,3,4,9-TETRAHYDRO-1H-BETA-CARBOLINE-6-CARBOXAMIDE	(10R)-10-methyl-3-(6-methylpyridin-3-yl)-9,10,11,12-tetrahydro-8H-[1,4]diazepino[5',6':4,5]thieno[3,2-f]quinolin-8-one	(3R)-3-(aminomethyl)-9-methoxy-1,2,3,4-tetrahydro-5H-[1]benzothieno[3,2-e][1,4]diazepin-5-one	2-[2-(2-FLUOROPHENYL)PYRIDIN-4-YL]-1,5,6,7-TETRAHYDRO-4H-PYRROLO[3,2-C]PYRIDIN-4-ONE	2-(2-QUINOLIN-3-YLPYRIDIN-4-YL)-1,5,6,7-TETRAHYDRO-4H-PYRROLO[3,2-C]PYRIDIN-4-ONE
NTRK2	neurotrophic tyrosine kinase, receptor, type 2	20	Amitriptyline
PDGFRA	platelet-derived growth factor receptor, alpha polypeptide	20	Becaplermin	Imatinib	Sunitinib
COX5A	cytochrome c oxidase subunit Va	20	Cholic Acid	N-Formylmethionine
COL2A1	collagen, type II, alpha 1	20	Collagenase
CTSL1	cathepsin L1	20	Cysteinesulfonic Acid	BIPHENYL-4-YL-ACETALDEHYDE
F8	coagulation factor VIII, procoagulant component (hemophilia A)	20	Drotrecogin alfa	Coagulation Factor IX
CAMK2A	calcium/calmodulin-dependent protein kinase (CaM kinase) II alpha	20	Hexatantalum Dodecabromide	1,4-Dithiothreitol	(2Z,3E)-2,3'-BIINDOLE-2',3(1H,1'H)-DIONE 3-{O-[(3R)-3,4-DIHYDROXYBUTYL]OXIME}
GSN	gelsolin (amyloidosis, Finnish type)	20	Latrunculin A
THRA	thyroid hormone receptor, alpha (erythroblastic leukemia viral (v-erb-a) oncogene homolog, avian)	20	Liothyronine	Levothyroxine	Dextrothyroxine	Liotrix	3,5-Dichloro-4-[(4-Hydroxy-3-Isopropylphenoxy)Phenylacetic Acid
GHR	growth hormone receptor	20	Somatropin recombinant	Pegvisomant
PRKCQ	protein kinase C, theta	20	Staurosporine	Phosphonothreonine	Phosphonoserine
FLT1	fms-related tyrosine kinase 1 (vascular endothelial growth factor/vascular permeability factor receptor)	20	Sunitinib	N-(4-chlorophenyl)-2-[(pyridin-4-ylmethyl)amino]benzamide
TSHR	thyroid stimulating hormone receptor	20	Thyrotropin Alfa
DCN	decorin	20	Tris(Hydroxymethyl)Aminomethane
PLAT	plasminogen activator, tissue	20	Urokinase	Aminocaproic Acid	Iloprost	6-Amino Hexanoic Acid	5-(DIMETHYLAMINO)-2-NAPHTHALENESULFONIC ACID
BAG1	BCL2-associated athanogene	19	(2R,3R,4S,5R)-2-[6-amino-8-[(3,4-dichlorophenyl)methylamino]purin-9-yl]-5-(hydroxymethyl)oxolane-3,4-diol
PPIA	peptidylprolyl isomerase A (cyclophilin A)	19	Cyclosporine	L-Proline	(3r)-1-Acetyl-3-Methylpiperidine	Ethyl Oxo(Piperidin-1-Yl)Acetate	(3s,6s,9r,10r,11s,12s,13e,15e,18s,21s)-18-{(1e,3e,7s,8s)-9-[(2s,3r,4s,5s,6r,9s,11s)-9-Ethyl-4-Hydroxy-3,5,11-Trimethyl-8-Oxo-1-Oxa-7-Azaspiro[5.5]Undec-2-Yl]-8-Hydroxy-1,7-Dimethylnona-1,3-Dienyl}-10,12-Dihydroxy-3-(3-Hydroxybenzyl)-6-Isopropyl-11-Methyl-	L-Proline
TEK	TEK tyrosine kinase, endothelial (venous malformations, multiple cutaneous and mucosal)	19	N-{4-METHYL-3-[(3-PYRIMIDIN-4-YLPYRIDIN-2-YL)AMINO]PHENYL}-3-(TRIFLUOROMETHYL)BENZAMIDE
PRMT1	protein arginine methyltransferase 1	19	S-Adenosyl-L-Homocysteine
ITGA2B	integrin, alpha 2b (platelet glycoprotein IIb of IIb/IIIa complex, antigen CD41)	18	Abciximab	Tirofiban
RXRB	retinoid X receptor, beta	18	Adapalene	Bexarotene	Acitretin	Alitretinoin	Tretinoin	Tazarotene	6-[1-(3,5,5,8,8-Pentamethyl-5,6,7,8-Tetrahydronaphthalen-2-Yl)Cyclopropyl]Pyridine-3-Carboxylic Acid	N-(2,2,2-TRIFLUOROETHYL)-N-{4-[2,2,2-TRIFLUORO-1-HYDROXY-1-(TRIFLUOROMETHYL)ETHYL]PHENYL}BENZENESULFONAMIDE	N-(TERT-BUTYL)-3,5-DIMETHYL-N'-[(5-METHYL-2,3-DIHYDRO-1,4-BENZODIOXIN-6-YL)CARBONYL]BENZOHYDRAZIDE	(2E,4E)-11-METHOXY-3,7,11-TRIMETHYLDODECA-2,4-DIENOIC ACID	Tretinoin	Etretinate
ALK	anaplastic lymphoma receptor tyrosine kinase	18	Adenosine triphosphate	Adenosine triphosphate
VCP	valosin-containing protein	18	Adenosine-5'-Diphosphate	Phosphoaminophosphonic Acid-Adenylate Ester
GP1BA	glycoprotein Ib (platelet), alpha polypeptide	18	Alpha-D-Mannose
SERPINE1	serpin peptidase inhibitor, clade E (nexin, plasminogen activator inhibitor type 1), member 1	18	Alteplase	Urokinase	Reteplase	Anistreplase	Tenecteplase	Drotrecogin alfa	Dimethyl sulfoxide	Troglitazone
SLC25A6	solute carrier family 25 (mitochondrial carrier; adenine nucleotide translocator), member 6	18	Clodronate
NME2	non-metastatic cells 2, protein (NM23B) expressed in	18	Guanosine-5'-Diphosphate
RAN	RAN, member RAS oncogene family	18	Guanosine-5'-Diphosphate
ROCK1	Rho-associated, coiled-coil containing protein kinase 1	18	HYDROXYFASUDIL	(S)-2-METHYL-1-[(4-METHYL-5-ISOQUINOLINE)SULFONYL]-HOMOPIPERAZINE	5-(1,4-DIAZEPAN-1-SULFONYL)ISOQUINOLINE	(R)-TRANS-4-(1-AMINOETHYL)-N-(4-PYRIDYL) CYCLOHEXANECARBOXAMIDE
MMP1	matrix metallopeptidase 1 (interstitial collagenase)	18	Marimastat	N-HYDROXY-2(R)-[[(4-METHOXYPHENYL)SULFONYL](3-PICOLYL)AMINO]-3-METHYLBUTANAMIDE HYDROCHLORIDE	N-[3-(N'-HYDROXYCARBOXAMIDO)-2-(2-METHYLPROPYL)-PROPANOYL]-O-TYROSINE-N-METHYLAMIDE	METHYLAMINO-PHENYLALANYL-LEUCYL-HYDROXAMIC ACID	[[1-[N-HYDROXY-ACETAMIDYL]-3-METHYL-BUTYL]-CARBONYL-LEUCINYL]-ALANINE ETHYL ESTER	N-HYDROXY-2-[4-(4-PHENOXY-BENZENESULFONYL)-TETRAHYDRO-PYRAN-4-YL]-ACETAMIDE
HSP90B1	heat shock protein 90kDa beta (Grp94), member 1	18	Rifabutin	2-Chlorodideoxyadenosine	Tetraethylene Glycol	1-Methoxy-2-(2-Methoxyethoxy)Ethane	Adenosine-5'-Diphosphate	N-Ethyl-5'-Carboxamido Adenosine	Radicicol	METHYL 3-CHLORO-2-{3-[(2,5-DIHYDROXY-4-METHOXYPHENYL)AMINO]-3-OXOPROPYL}-4,6-DIHYDROXYBENZOATE	2-(3-AMINO-2,5,6-TRIMETHOXYPHENYL)ETHYL 5-CHLORO-2,4-DIHYDROXYBENZOATE
PIK3CG	phosphoinositide-3-kinase, catalytic, gamma polypeptide	18	Staurosporine	Myricetin	2-(4-Morpholinyl)-8-Phenyl-4h-1-Benzopyran-4-One	Quercetin	5-QUINOXALIN-6-YLMETHYLENE-THIAZOLIDINE-2,4-DIONE	2-((9H-PURIN-6-YLTHIO)METHYL)-5-CHLORO-3-(2-METHOXYPHENYL)QUINAZOLIN-4(3H)-ONE	N-(5-(4-CHLORO-3-(2-HYDROXY-ETHYLSULFAMOYL)- PHENYLTHIAZOLE-2-YL)-ACETAMIDE	5,5-dimethyl-2-morpholin-4-yl-5,6-dihydro-1,3-benzothiazol-7(4H)-one	3-[4-AMINO-1-(1-METHYLETHYL)-1H-PYRAZOLO[3,4-D]PYRIMIDIN-3-YL]PHENOL	(5E)-5-[(2,2-DIFLUORO-1,3-BENZODIOXOL-5-YL)METHYLENE]-1,3-THIAZOLIDINE-2,4-DIONE	(1S,6BR,9AS,11R,11BR)-9A,11B-DIMETHYL-1-[(METHYLOXY)METHYL]-3,6,9-TRIOXO-1,6,6B,7,8,9,9A,10,11,11B-DECAHYDRO-3H-FURO[4,3,2-DE]INDENO[4,5-H][2]BENZOPYRAN-11-YL ACETATE	1-methyl-3-naphthalen-2-yl-1H-pyrazolo[3,4-d]pyrimidin-4-amine
ANXA2	annexin A2	18	Tenecteplase
PLAU	plasminogen activator, urokinase	18	Urokinase	Amiloride	2-(2-Hydroxy-5-Methoxy-Phenyl)-1h-Benzoimidazole-5-Carboxamidine	6-(N-Phenylcarbamyl)-2-Naphthalenecarboxamidine	2-(2-Hydroxy-Phenyl)-1h-Benzoimidazole-5-Carboxamidine	6-[N-(4-(Aminomethyl)Phenyl)Carbamyl]-2-Naphthalenecarboxamidine	6-[N-(1-Isopropyl-3,4-Dihydro-7-Isoquinolinyl)Carbamyl]-2-Naphthalenecarboxamidine	CRA_10655	6-[N-(4-Ethyl-1,2,3,4-Tetrahydro-6-Isoquinolinyl)Carbamyl]-2-Naphthalenecarboxamidine	6-[N-(1-Isopropyl-1,2,3,4-Tetrahydro-7-Isoquinolinyl)Carbamyl]-2-Naphthalenecarboxamidine	7-Methoxy-8-[1-(Methylsulfonyl)-1h-Pyrazol-4-Yl]Naphthalene-2-Carboximidamide	6-[(Z)-Amino(Imino)Methyl]-N-[4-(Aminomethyl)Phenyl]-4-(Pyrimidin-2-Ylamino)-2-Naphthamide	Benzamidine	4-Iodobenzo[B]Thiophene-2-Carboxamidine	CRA_8696	Trans-6-(2-Phenylcyclopropyl)-Naphthalene-2-Carboxamidine	2-Amino-5-Hydroxy-Benzimidazole	N-(1-Adamantyl)-N'-(4-Guanidinobenzyl)Urea	6-Chloro-2-(2-Hydroxy-Biphenyl-3-Yl)-1h-Indole-5-Carboxamidine	Thieno[2,3-B]Pyridine-2-Carboxamidine	Fucose	8-(Pyrimidin-2-Ylamino)Naphthalene-2-Carboximidamide	[2,4,6-Triisopropyl-Phenylsulfonyl-L-[3-Amidino-Phenylalanine]]-Piperazine-N'-Beta-Alanine	2-(2-HYDROXY-BIPHENYL)-1H-BENZOIMIDAZOLE-5-CARBOXAMIDINE	6-FLUORO-2-(2-HYDROXY-3-ISOBUTOXY-PHENYL)-1H-BENZOIMIDAZOLE-5-CARBOXAMIDINE	6-FLUORO-2-[2-HYDROXY-3-(2-METHYL-CYCLOHEXYLOXY)-PHENYL]-1H-INDOLE-5-CARBOXAMIDINE	N-(4-CARBAMIMIDOYL-3-CHORO-PHENYL)-2-HYDROXY-3-IODO-5-METHYL-BENZAMIDE	6-[(Z)-AMINO(IMINO)METHYL]-N-[3-(CYCLOPENTYLOXY)PHENYL]-2-NAPHTHAMIDE	1-[4-(2-oxo-2-phenylethyl)phenyl]guanidine	(2R)-1-(2,6-dimethylphenoxy)propan-2-amine	4-(2-aminoethoxy)-N-(2,5-diethoxyphenyl)-3,5-dimethylbenzamide	4-(2-aminoethoxy)-N-(3-chloro-2-ethoxy-5-piperidin-1-ylphenyl)-3,5-dimethylbenzamide	4-(2-AMINOETHOXY)-3,5-DICHLORO-N-[3-(1-METHYLETHOXY)PHENYL]BENZAMIDE	4-(2-aminoethoxy)-N-(3-chloro-5-piperidin-1-ylphenyl)-3,5-dimethylbenzamide
IRAK4	interleukin-1 receptor-associated kinase 4	17	1-(3-HYDROXYPROPYL)-2-[(3-NITROBENZOYL)AMINO]-1H-BENZIMIDAZOL-5-YL PIVALATE
CTSB	cathepsin B	17	2-Aminoethanimidic Acid	3-Amino-4-Oxybenzyl-2-Butanone	3-Methylphenylalanine	N-(3-Propylcarbamoyloxirane-2-Carbonyl)-Isoleucyl-Proline	2-Pyridinethiol	Diphenylacetic Acid	N-[1-Hydroxycarboxyethyl-Carbonyl]Leucylamino-2-Methyl-Butane	N-{[(2S,3S)-3-(ETHOXYCARBONYL)OXIRAN-2-YL]CARBONYL}-	N-{[(2S,3S)-3-(ETHOXYCARBONYL)OXIRAN-2-YL]CARBONYL}-L-ISOLEUCINE	BENZYL N-({(2S,3S)-3-[(PROPYLAMINO)CARBONYL]OXIRAN-2-YL}CARBONYL)-L-ISOLEUCYL-L-PROLINATE	METHYL N-({(2S,3S)-3-[(PROPYLAMINO)CARBONYL]OXIRAN-2-YL}CARBONYL)-L-ISOLEUCYL-L-PROLINATE	N-{[(2S,3S)-3-(ETHOXYCARBONYL)OXIRAN-2-YL]CARBONYL}-L-ISOLEUCYL-L-ALANINE	N-{[(2S,3S)-3-(ETHOXYCARBONYL)OXIRAN-2-YL]CARBONYL}-L-ISOLEUCYL-L-ISOLEUCINE	N-({(2S,3S)-3-[(BENZYLAMINO)CARBONYL]OXIRAN-2-YL}CARBONYL)-L-ISOLEUCYL-L-PROLINE
GZMB	granzyme B (granzyme 2, cytotoxic T-lymphocyte-associated serine esterase 1)	17	Alpha-D-Mannose
DNMT1	DNA (cytosine-5-)-methyltransferase 1	17	Azacitidine	Procainamide	Flucytosine	Decitabine
ADRB2	adrenergic, beta-2-, receptor, surface	17	Betaxolol	Metoprolol	Norepinephrine	Timolol	Dipivefrin	Sotalol	Carteolol	Propranolol	Labetalol	Bisoprolol	Epinephrine	Orciprenaline	Dobutamine	Pseudoephedrine	Alprenolol	Ritodrine	Terbutaline	Phenoxybenzamine	Salmeterol	Pindolol	Formoterol	Salbutamol	Isoproterenol	Arbutamine	Carvedilol	Desipramine	Acebutolol	Nadolol	Levobunolol	Metipranolol	Arformoterol	Fenoterol	Pirbuterol	Bevantolol	Penbutolol	Ephedra	Procaterol	Clenbuterol	Bambuterol	Oxprenolol	Nebivolol	Droxidopa	Bopindolol	Bupranolol	(2S)-1-(9H-Carbazol-4-yloxy)-3-(isopropylamino)propan-2-ol	Ephedra	Bitolterol
IL2RG	interleukin 2 receptor, gamma (severe combined immunodeficiency)	17	Denileukin diftitox	Aldesleukin
CSF1R	colony stimulating factor 1 receptor, formerly McDonough feline sarcoma viral (v-fms) oncogene homolog	17	Imatinib	Sunitinib	5-CYANO-FURAN-2-CARBOXYLIC ACID [5-HYDROXYMETHYL-2-(4-METHYL-PIPERIDIN-1-YL)-PHENYL]-AMIDE	6-CHLORO-3-(3-METHYLISOXAZOL-5-YL)-4-PHENYLQUINOLIN-2(1H)-ONE
CTSD	cathepsin D	17	Insulin recombinant	Insulin, porcine	S-Methylcysteine	Alpha-D-Mannose	1h-Benoximidazole-2-Carboxylic Acid	N-Aminoethylmorpholine	5-AMINO-6-CYCLOHEXYL-4-HYDROXY-2-ISOBUTYL-HEXANOIC ACID	CYCLOHEXYLMETHYL-2,3-DIHYDROXY-5-METHYL-HEXYLAMIDE
GRIN2B	glutamate receptor, ionotropic, N-methyl D-aspartate 2B	17	L-Glutamic Acid	Meperidine	Haloperidol	Felbamate	Memantine	Tenocyclidine	L-Glutamic Acid	Tenocyclidine
CKS1B	CDC28 protein kinase regulatory subunit 1B	17	Meta Vanadate
AHR	aryl hydrocarbon receptor	17	Mexiletine	Nimodipine	Flutamide	Atorvastatin	Leflunomide	Ginseng	Ginseng
NRP1	neuropilin 1	17	Palifermin	Pegaptanib
CSF3R	colony stimulating factor 3 receptor (granulocyte)	17	Pegfilgrastim	Filgrastim
EPHB2	EPH receptor B2	17	Phosphoaminophosphonic Acid-Adenylate Ester
F2R	coagulation factor II (thrombin) receptor	17	Streptokinase
KRT8	keratin 8	17	Tenecteplase
PRNP	prion protein (p27-30) (Creutzfeldt-Jakob disease, Gerstmann-Strausler-Scheinker syndrome, fatal familial insomnia)	17	Tetracycline
LPL	lipoprotein lipase	17	Tyloxapol
CAMK2G	calcium/calmodulin-dependent protein kinase (CaM kinase) II gamma	16	1-tert-butyl-3-(3-methylbenzyl)-1H-pyrazolo[3,4-d]pyrimidin-4-amine
SERPINA1	serpin peptidase inhibitor, clade A (alpha-1 antiproteinase, antitrypsin), member 1	16	2-[3,4-Dihydroxy-2-Hydroxymethyl-5-(2-Hydroxy-Nonyl)-Tetrahydro-Furan-2-Yloxy]-6-Hydroxymethyl-Tetra Hydro-Pyran-3,4,5-Triol	2-Sulfhydryl-Ethanol
CD2	CD2 molecule	16	Alefacept	Alpha-D-Mannose
PLD2	phospholipase D2	16	Choline	Choline
F12	coagulation factor XII (Hageman factor)	16	Ethanolamine Oleate
MMP14	matrix metallopeptidase 14 (membrane-inserted)	16	Marimastat
CD3G	CD3g molecule, gamma (CD3-TCR complex)	16	Muromonab
AKT2	v-akt murine thymoma viral oncogene homolog 2	16	N-[(1S)-2-amino-1-phenylethyl]-5-(1H-pyrrolo[2,3-b]pyridin-4-yl)thiophene-2-carboxamide	4-(4-CHLOROPHENYL)-4-[4-(1H-PYRAZOL-4-YL)PHENYL]PIPERIDINE	ISOQUINOLINE-5-SULFONIC ACID (2-(2-(4-CHLOROBENZYLOXY)ETHYLAMINO)ETHYL)AMIDE	(2S)-1-(1H-INDOL-3-YL)-3-{[5-(3-METHYL-1H-INDAZOL-5-YL)PYRIDIN-3-YL]OXY}PROPAN-2-AMINE
P4HB	procollagen-proline, 2-oxoglutarate 4-dioxygenase (proline 4-hydroxylase), beta polypeptide	16	Ribostamycin
PRKAR1A	protein kinase, cAMP-dependent, regulatory, type I, alpha (tissue specific extinguisher 1)	16	Sp-Adenosine-3',5'-Cyclic-Monophosphorothioate	Cyclic Guanosine Monophosphate	Cyclic Adenosine Monophosphate
AGTR1	angiotensin II receptor, type 1	16	Valsartan	Olmesartan	Losartan	Candesartan	Eprosartan	Telmisartan	Irbesartan	Forasartan	Saprisartan	Tasosartan
PFN2	profilin 2	15	1-Methoxy-2-[2-(2-Methoxy-Ethoxy]-Ethane	1-(2-Methoxy-Ethoxy)-2-{2-[2-(2-Methoxy-Ethoxy]-Ethoxy}-Ethane
NME1	non-metastatic cells 1, protein (NM23A) expressed in	15	2'-Deoxyguanosine-5'-Triphosphate	Pyrophosphate 2-	Selenocysteine	2',3'-Dehydro-2',3'-Deoxy-Thymidine 5'-Diphosphate	Adenosine Phosphonoacetic Acid	2',3'-Dehydro-2',3'-Deoxy-Thymidine 5'-Triphosphate	Thymidine-5'- Diphosphate	Adenosine-5'-Diphosphate	2'-Deoxyguanosine-5'-Diphosphate	Fudp	Guanosine-5'-Diphosphate	3'-Deoxy 3'-Amino Adenosine-5'-Diphosphate	Guanosine-3',5'-Monophosphate	3'-Azido-3'-Deoxythymidine-5'-Diphosphate
DPP4	dipeptidyl-peptidase 4 (CD26, adenosine deaminase complexing protein 2)	15	Atorvastatin	Sitagliptin	Vildagliptin	Saxagliptin	2-Amino-3-Methyl-1-Pyrrolidin-1-Yl-Butan-1-One	5-(Aminomethyl)-6-(2,4-Dichlorophenyl)-2-(3,5-Dimethoxyphenyl)Pyrimidin-4-Amine	Alpha-D-Mannose	(2s)-Pyrrolidin-2-Ylmethylamine	Iodo-Phenylalanine	Fucose	Diisopropylphosphono Group	1-(1-phenylcyclopentyl)methylamine	(S)-2-[(R)-3-amino-4-(2-fluorophenyl)butyryl]-1,2,3,4-tetrahydroisoquinoline-3-carboxamide	(1S)-2-[(2S,5R)-2-(AMINOMETHYL)-5-PROP-1-YN-1-YLPYRROLIDIN-1-YL]-1-CYCLOPENTYL-2-OXOETHANAMINE	N-(TRANS-4-{(1S,2S)-2-AMINO-3-[(3S)-3-FLUOROPYRROLIDIN-1-YL]-1-METHYL-3-OXOPROPYL}CYCLOHEXYL)-N-METHYLACETAMIDE	(2S,3S)-4-cyclopropyl-3-{(3R,5R)-3-[2-fluoro-4-(methylsulfonyl)phenyl]-1,2,4-oxadiazolidin-5-yl}-1-[(3S)-3-fluoropyrrolidin-1-yl]-1-oxobutan-2-amine	(2S,3S)-3-{3-[2-chloro-4-(methylsulfonyl)phenyl]-1,2,4-oxadiazol-5-yl}-1-cyclopentylidene-4-cyclopropyl-1-fluorobutan-2-amine	(3R,4R)-4-(pyrrolidin-1-ylcarbonyl)-1-(quinoxalin-2-ylcarbonyl)pyrrolidin-3-amine	(7R,8R)-8-(2,4,5-trifluorophenyl)-6,7,8,9-tetrahydroimidazo[1,2-a:4,5-c']dipyridin-7-amine	(2S,3S)-3-{3-[4-(METHYLSULFONYL)PHENYL]-1,2,4-OXADIAZOL-5-YL}-1-OXO-1-PYRROLIDIN-1-YLBUTAN-2-AMINE	(1S,2R,5S)-5-[3-(TRIFLUOROMETHYL)-5,6-DIHYDRO[1,2,4]TRIAZOLO[4,3-A]PYRAZIN-7(8H)-YL]-2-(2,4,5-TRIFLUOROPHENYL)CYCLOHEXANAMINE	(2R)-4-[(8R)-8-METHYL-2-(TRIFLUOROMETHYL)-5,6-DIHYDRO[1,2,4]TRIAZOLO[1,5-A]PYRAZIN-7(8H)-YL]-4-OXO-1-(2,4,5-TRIFLUOROPHENYL)BUTAN-2-AMINE	(2S,3S)-3-AMINO-4-(3,3-DIFLUOROPYRROLIDIN-1-YL)-N,N-DIMETHYL-4-OXO-2-(TRANS-4-[1,2,4]TRIAZOLO[1,5-A]PYRIDIN-6-YLCYCLOHEXYL)BUTANAMIDE	(2S,3S)-3-AMINO-4-[(3S)-3-FLUOROPYRROLIDIN-1-YL]-N,N-DIMETHYL-4-OXO-2-(TRANS-4-[1,2,4]TRIAZOLO[1,5-A]PYRIDIN-5-YLCYCLOHEXYL)BUTANAMIDE	(3R)-4-[(3R)-3-AMINO-4-(2,4,5-TRIFLUOROPHENYL)BUTANOYL]-3-METHYL-1,4-DIAZEPAN-2-ONE	4'-[(1R)-1-amino-2-(2,5-difluorophenyl)ethyl]biphenyl-3-carboxamide	(2R,3R)-7-(methylsulfonyl)-3-(2,4,5-trifluorophenyl)-1,2,3,4-tetrahydropyrido[1,2-a]benzimidazol-2-amine	(2R)-4-OXO-4-[3-(TRIFLUOROMETHYL)-5,6-DIHYDRO[1,2,4]TRIAZOLO[4,3-A]PYRAZIN-7(8H)-YL]-1-(2,4,5-TRIFLUOROPHENYL)BUTAN-2-AMINE	7-(aminomethyl)-6-(2-chlorophenyl)-1-methyl-1H-benzimidazole-5-carbonitrile	(3R)-4-[(3R)-3-AMINO-4-(2,4,5-TRIFLUOROPHENYL)BUTANOYL]-3-(2,2,2-TRIFLUOROETHYL)-1,4-DIAZEPAN-2-ONE	METHYL 4-{[({[(2R,5S)-5-{[(2S)-2-(AMINOMETHYL)PYRROLIDIN-1-YL]CARBONYL}PYRROLIDIN-2-YL]METHYL}AMINO)CARBONYL]AMINO}BENZOATE	(1S)-2-[(2S,5R)-2-(AMINOMETHYL)-5-ETHYNYLPYRROLIDIN-1-YL]-1-CYCLOPENTYL-2-OXOETHANAMINE	1-biphenyl-2-ylmethanamine	(1S,3S,5S)-2-{(2S)-2-amino-2-[(1R,3S,5R,7S)-3-hydroxytricyclo[3.3.1.1~3,7~]dec-1-yl]acetyl}-2-azabicyclo[3.1.0]hexane-3-carbonitrile	(2R)-N-[(2R)-2-(DIHYDROXYBORYL)-1-L-PROLYLPYRROLIDIN-2-YL]-N-[(5R)-5-(DIHYDROXYBORYL)-1-L-PROLYLPYRROLIDIN-2-YL]-L-PROLINAMIDE	(3R,4S)-1-{6-[3-(METHYLSULFONYL)PHENYL]PYRIMIDIN-4-YL}-4-(2,4,5-TRIFLUOROPHENYL)PYRROLIDIN-3-AMINE	N-({(2S)-1-[(3R)-3-AMINO-4-(2-FLUOROPHENYL)BUTANOYL]PYRROLIDIN-2-YL}METHYL)BENZAMIDE	(4R,5R)-5-AMINO-1-[2-(1,3-BENZODIOXOL-5-YL)ETHYL]-4-(2,4,5-TRIFLUOROPHENYL)PIPERIDIN-2-ONE	(3R,4S)-1-(3,4-DIMETHOXYPHENYL)-3-(3-METHYLPHENYL)PIPERIDIN-4-AMINE	1-[2-(S)-AMINO-3-BIPHENYL-4-YL-PROPIONYL]-PYRROLIDINE-2-(S)-CARBONITRILE	(1S,6R)-3-{[3-(TRIFLUOROMETHYL)-5,6-DIHYDRO[1,2,4]TRIAZOLO[4,3-A]PYRAZIN-7(8H)-YL]CARBONYL}-6-(2,4,5-TRIFLUOROPHENYL)CYCLOHEX-3-EN-1-AMINE	(2R)-4-(2-BENZOYL-1,2-DIAZEPAN-1-YL)-4-OXO-1-(2,4,5-TRIFLUOROPHENYL)BUTAN-2-AMINE	(3R,4R)-1-{6-[3-(METHYLSULFONYL)PHENYL]PYRIMIDIN-4-YL}-4-(2,4,5-TRIFLUOROPHENYL)PIPERIDIN-3-AMINE	2-(4-{(3S,5S)-5-[(3,3-difluoropyrrolidin-1-yl)carbonyl]pyrrolidin-3-yl}piperazin-1-yl)pyrimidine	N-({(2S)-1-[(3R)-3-amino-4-(3-chlorophenyl)butanoyl]pyrrolidin-2-yl}methyl)-3-(methylsulfonyl)benzamide	(3R,4S)-1-[6-(6-METHOXYPYRIDIN-3-YL)PYRIMIDIN-4-YL]-4-(2,4,5-TRIFLUOROPHENYL)PYRROLIDIN-3-AMINE	6-(4-{(1S,2S)-2-AMINO-1-[(DIMETHYLAMINO)CARBONYL]-3-[(3S)-3-FLUOROPYRROLIDIN-1-YL]-3-OXOPROPYL}PHENYL)-1H-[1,2,4]TRIAZOLO[1,5-A]PYRIDIN-4-IUM
VEGFA	vascular endothelial growth factor A	15	Bevacizumab	Minocycline	Gliclazide	Carvedilol	Ranibizumab	Dalteparin	Pyroglutamic Acid	Tris(Hydroxymethyl)Aminomethane
LIG1	ligase I, DNA, ATP-dependent	15	Bleomycin
GJA1	gap junction protein, alpha 1, 43kDa	15	Carvedilol
PLD1	phospholipase D1, phosphatidylcholine-specific	15	Choline	Choline
VDAC1	voltage-dependent anion channel 1	15	Dihydroxyaluminium
PGR	progesterone receptor	15	Etonogestrel	Desogestrel	Megestrol	Levonorgestrel	Dydrogesterone	Progesterone	Norgestrel	Fluticasone Propionate	Medroxyprogesterone	Norethindrone	Ethynodiol Diacetate	Mifepristone	Norgestimate	Drospirenone	Danazol	Allylestrenol	Norelgestromin	Methyltrienolone	Tanaproget
CCL5	chemokine (C-C motif) ligand 5	15	Heparin Disaccharide I-S	Heparin Disaccharide Iii-S
TLR8	toll-like receptor 8	15	Imiquimod
NOS1	nitric oxide synthase 1 (neuronal)	15	L-Citrulline	L-N(Omega)-Nitroarginine-2,4-L-Diaminobutyric Amide	Formic Acid	3-Bromo-7-Nitroindazole	N-{(4s)-4-Amino-5-[(2-Aminoethyl)Amino]Pentyl}-N'-Nitroguanidine	N-(3-(Aminomethyl)Benzyl)Acetamidine	L-N(Omega)-Nitroarginine-(4r)-Amino-L-Proline Amide	N-Isopropyl-N'-Hydroxyguanidine	N-Omega-Propyl-L-Arginine	(6r,1'r,2's)-5,6,7,8 Tetrahydrobiopterin	N-Butyl-N'-Hydroxyguanidine	Alpha-D-Mannose	S-Ethyl-N-[4-(Trifluoromethyl)Phenyl]Isothiourea	Heme	N-Omega-Hydroxy-L-Arginine	Flavin-Adenine Dinucleotide	Riboflavin Monophosphate	N-(4-(2-((3-Chlorophenylmethyl)Amino)Ethyl)Phenyl)-2-Thiophecarboxamidine	2'-Monophosphoadenosine 5'-Diphosphoribose	S-Ethyl-N-Phenyl-Isothiourea	N5-(1-Imino-3-Butenyl)-L-Ornithine	5-N-Allyl-Arginine	Nitroarginine	N-{(3S,4S)-4-[(6-AMINO-4-METHYLPYRIDIN-2-YL)METHYL]PYRROLIDIN-3-YL}-N'-(4-CHLOROBENZYL)ETHANE-1,2-DIAMINE	N-{(3R,4S)-4-[(6-amino-4-methylpyridin-2-yl)methyl]pyrrolidin-3-yl}-N'-(3-chlorobenzyl)ethane-1,2-diamine	L-Citrulline
TNFSF11	tumor necrosis factor (ligand) superfamily, member 11	15	Lenalidomide
EPRS	glutamyl-prolyl-tRNA synthetase	15	L-Glutamic Acid	L-Proline	'5'-O-(N-(L-Prolyl)-Sulfamoyl)Adenosine	5'-O-(N-(L-Cysteinyl)-Sulfamoyl)Adenosine	'5'-O-(N-(L-Alanyl)-Sulfamoyl)Adenosine	L-Glutamic Acid	L-Proline
MMP7	matrix metallopeptidase 7 (matrilysin, uterine)	15	Marimastat	(1R)-N,6-DIHYDROXY-7-METHOXY-2-[(4-METHOXYPHENYL)SULFONYL]-1,2,3,4-TETRAHYDROISOQUINOLINE-1-CARBOXAMIDE	N4-HYDROXY-2-ISOBUTYL-N1-(9-OXO-1,8-DIAZA-TRICYCLO[10.6.1.013,18]NONADECA-12(19),13,15,17-TETRAEN-10-YL)-SUCCINAMIDE	5-METHYL-3-(9-OXO-1,8-DIAZA-TRICYCLO[10.6.1.013,18]NONADECA-12(19),13,15,17-TETRAEN-10-YLCARBAMOYL)-HEXANOIC ACID
PPP3CA	protein phosphatase 3 (formerly 2B), catalytic subunit, alpha isoform	15	MYRISTIC ACID
ITGA4	integrin, alpha 4 (antigen CD49D, alpha 4 subunit of VLA-4 receptor)	15	Natalizumab	Tinzaparin
XRCC4	X-ray repair complementing defective repair in Chinese hamster cells 4	15	S-(Dimethylarsenic)Cysteine
PRLR	prolactin receptor	15	Somatropin recombinant	Fluoxymesterone	Fluoxymesterone
HDAC9	histone deacetylase 9	15	Valproic Acid
UQCRC1	ubiquinol-cytochrome c reductase core protein I	14	2-Hexyloxy-6-Hydroxymethyl-Tetrahydro-Pyran-3,4,5-Triol	Myxothiazol	5-n-undecyl-6-hydroxy-4,7-dioxobenzothiazole	METHYL (2Z)-2-(2-{[6-(2-CYANOPHENOXY)PYRIMIDIN-4-YL]OXY}PHENYL)-3-METHOXYACRYLATE	(5S)-3-ANILINO-5-(2,4-DIFLUOROPHENYL)-5-METHYL-1,3-OXAZOLIDINE-2,4-DIONE	FAMOXADONE	METHYL (2Z)-3-METHOXY-2-{2-[(E)-2-PHENYLVINYL]PHENYL}ACRYLATE	2-NONYL-4-HYDROXYQUINOLINE N-OXIDE	UBIQUINONE-2
PPP1CC	protein phosphatase 1, catalytic subunit, gamma isoform	14	9,10-Deepithio-9,10-Didehydroacanthifolicin	Calyculin A	(2S,5R,8S,11R,12S,15S,18S,19S,E)-8-ISOBUTYL-18-((5S,6S)-6-METHOXY-3,5-DIMETHYL-7-PHENYLHEPTYL)-1,2,5,12,15,19-HEXAMETHYL-3,6,9,13,16,20,25-HEPTAOXO-1,4,7,10,14,17,21-HEPTAAZACYCLOPENTACOS-21-ENE-11,22-DICARBOXYLIC ACID	Motuporin
PDE4D	phosphodiesterase 4D, cAMP-specific (phosphodiesterase E3 dunce homolog, Drosophila)	14	Adenosine monophosphate	Dyphylline	Ketotifen	Iloprost	Ibudilast	Piclamilast	4-[3-(Cyclopentyloxy)-4-Methoxyphenyl]-2-Pyrrolidinone	3,5-Dimethyl-1-(3-Nitrophenyl)-1h-Pyrazole-4-Carboxylic Acid Ethyl Ester	2-[3-(2-Hydroxy-1,1-Dihydroxymethyl-Ethylamino)-Propylamino]-2-Hydroxymethyl-Propane-1,3-Diol	6-(4-Difluoromethoxy-3-Methoxy-Phenyl)-2h-Pyridazin-3-One	1-(4-Aminophenyl)-3,5-Dimethyl-1h-Pyrazole-4-Carboxylic Acid Ethyl Ester	(S)-Rolipram	Cis-4-Cyano-4-[3-(Cyclopentyloxy)-4-Methoxyphenyl]Cyclohexanecarboxylic Acid	(R)-Rolipram	3,5-Dimethyl-1h-Pyrazole-4-Carboxylic Acid Ethyl Ester	1-(4-Methoxyphenyl)-3,5-Dimethyl-1h-Pyrazole-4-Carboxylic Acid Ethyl Ester	(4R)-4-(3-butoxy-4-methoxybenzyl)imidazolidin-2-one	3,5-DIMETHYL-1-PHENYL-1H-PYRAZOLE-4-CARBOXYLIC ACID ETHYL ESTER	1-(3,4-DIMETHOXYBENZYL)-6,7-DIMETHOXYISOQUINOLINE	3-ISOBUTYL-1-METHYLXANTHINE	4-[8-(3-nitrophenyl)-1,7-naphthyridin-6-yl]benzoic acid	Adenosine monophosphate
LGALS1	lectin, galactoside-binding, soluble, 1 (galectin 1)	14	Alpha-D-Mannose	2-Sulfhydryl-Ethanol	Thiodigalactoside	1,4-Dithiothreitol
F9	coagulation factor IX (plasma thromboplastic component, Christmas disease, hemophilia B)	14	Antihemophilic Factor	Menadione	Menadione
VWF	von Willebrand factor	14	Antihemophilic Factor
FCER1G	Fc fragment of IgE, high affinity I, receptor for; gamma polypeptide	14	Benzylpenicilloyl Polylysine
TFPI	tissue factor pathway inhibitor (lipoprotein-associated coagulation inhibitor)	14	Coagulation factor VIIa	Dalteparin
PEBP1	phosphatidylethanolamine binding protein 1	14	Colamine Phosphoric Acid
EPHA2	EPH receptor A2	14	Dasatinib	Phosphoaminophosphonic Acid-Adenylate Ester
RALA	v-ral simian leukemia viral oncogene homolog A (ras related)	14	Guanosine-5'-Diphosphate
GNG2	guanine nucleotide binding protein (G protein), gamma 2	14	Halothane
TLR7	toll-like receptor 7	14	Imiquimod	Hydroxychloroquine
CDH5	cadherin 5, type 2, VE-cadherin (vascular epithelium)	14	Lenalidomide
MMP3	matrix metallopeptidase 3 (stromelysin 1, progelatinase)	14	Marimastat	N-Hydroxy 1n(4-Methoxyphenyl)Sulfonyl-4-(Z,E-N-Methoxyimino)Pyrrolidine-2r-Carboxamide	3-Methylpyridine	A Disubstituted Succinyl Caprolactam Hydroxymate Mmp3inhibitor	N-Hydroxy-4-[(4-Methoxylphenyl)Sulfonyl]-2,2-Dimethyl-Hexahydro-1,4-Thiazepine-3(S)-Carboxamide	(1n)-4-N-Butoxyphenylsulfonyl-(2r)-N-Hydroxycarboxamido-(4s)-Methanesulfonylamino-Pyrrolidine	3-(1h-Indol-3-Yl)-2-[4-(4-Phenyl-Piperidin-1-Yl)-Benzenesulfonylamino]-Propionic Acid	Hydroxyaminovaline	1-Methyloxy-4-Sulfone-Benzene	5-Methyl-5-(4-Phenoxy-Phenyl)-Pyrimidine-2,4,6-Trione	1-Benzyl-3-(4-Methoxy-Benzenesulfonyl)-6-Oxo-Hexahydro-Pyrimidine-4-Carboxylic Acid Hydroxyamide	N-Hydroxy-1-(4-Methoxyphenyl)Sulfonyl-4-Benzyloxycarbonyl-Piperazine-2-Carboxamide	R-2-{[4'-Methoxy-(1,1'-Biphenyl)-4-Yl]-Sulfonyl}-Amino-6-Methoxy-Hex-4-Ynoic Acid	2-[3-(5-MERCAPTO-[1,3,4]THIADIAZOL-2-YL)-UREIDO]-N-METHYL-3-PHENYL-PROPIONAMIDE	[4-(4-PHENYL-PIPERIDIN-1-YL)-BENZENESULFONYLAMINO]-ACETIC ACID	[2-(5-MERCAPTO-[1,3,4]THIADIAZOL-2-YLCARBAMOYL)-1-PHENYL-ETHYL]-CARBAMIC ACID BENZYL ESTER	2-[3-(5-MERCAPTO-[1,3,4]THIADIAZOL-2YL)-UREIDO]-N-METHYL-3-PENTAFLUOROPHENYL-PROPIONAMIDE	N~2~-(biphenyl-4-ylsulfonyl)-N-hydroxy-N~2~-(2-hydroxyethyl)glycinamide	3-[(4'-cyanobiphenyl-4-yl)oxy]-N-hydroxypropanamide	N-ISOBUTYL-N-[4-METHOXYPHENYLSULFONYL]GLYCYL HYDROXAMIC ACID	N-[[2-METHYL-4-HYDROXYCARBAMOYL]BUT-4-YL-N]-BENZYL-P-[PHENYL]-P-[METHYL]PHOSPHINAMID	2-(2-{2-[(BIPHENYL-4-YLMETHYL)-AMINO]-3-MERCAPTO-PENTANOYLAMINO}-ACETYLAMINO)-3-METHYL-BUTYRIC ACID METHYL ESTER
EGF	epidermal growth factor (beta-urogastrone)	14	Sucralfate	Alpha-Aminobutyric Acid
OPRD1	opioid receptor, delta 1	14	Tramadol	Morphine	Codeine	Amitriptyline	Hydromorphone	Methadone	Oxycodone	Butorphanol	Propoxyphene	Naltrexone	Sufentanil	Fentanyl	Loperamide	Nalbuphine	Levorphanol	Remifentanil	Buprenorphine	Hydrocodone	Diphenoxylate	Naloxone	Oxymorphone	Alvimopan	3-Methylthiofentanyl	Dimethylthiambutene	Heroin	Etorphine	Carfentanil	Diprenorphine	Dihydromorphine	3-Methylfentanyl	Codeine	Hydromorphone	Oxycodone	Butorphanol	Propoxyphene	Fentanyl	Buprenorphine	Hydrocodone	Diphenoxylate	3-Methylthiofentanyl	Dimethylthiambutene	Heroin	Etorphine	Carfentanil	Diprenorphine	Dihydromorphine	3-Methylfentanyl
ARAF	v-raf murine sarcoma 3611 viral oncogene homolog	13	Adenosine triphosphate	Adenosine triphosphate
FGA	fibrinogen alpha chain	13	Alteplase	Reteplase	Anistreplase	Tenecteplase	Sucralfate	Alpha-D-Mannose
IL1R1	interleukin 1 receptor, type I	13	Anakinra
CEACAM1	carcinoembryonic antigen-related cell adhesion molecule 1 (biliary glycoprotein)	13	Arcitumomab	Alpha-D-Mannose
MME	membrane metallo-endopeptidase	13	Candoxatril	Thiorphan	N-[3-[(1-Aminoethyl)(Hydroxy)Phosphoryl]-2-(1,1'-Biphenyl-4-Ylmethyl)Propanoyl]Alanine	Phosphoramidon	N-(3-Phenyl-2-Sulfanylpropanoyl)Phenylalanylalanine	[2(R,S)-2-Sulfanylheptanoyl]-Phe-Ala	2-[(1S)-1-BENZYL-2-SULFANYLETHYL]-1H-IMIDAZO[4,5-C]PYRIDIN-5-IUM
FCGR1A	Fc fragment of IgG, high affinity Ia, receptor (CD64)	13	Cetuximab	Etanercept	Intravenous Immunoglobulin	Adalimumab	Abciximab	Gemtuzumab ozogamicin	Trastuzumab	Rituximab	Basiliximab	Muromonab	Ibritumomab	Tositumomab	Alemtuzumab	Alefacept	Efalizumab	Natalizumab	Palivizumab	Daclizumab	Bevacizumab	Porfimer
F11	coagulation factor XI (plasma thromboplastin antecedent)	13	Coagulation Factor IX	3-HYDROXYPROPYL 3-[({7-[AMINO(IMINO)METHYL]-1-NAPHTHYL}AMINO)CARBONYL]BENZENESULFONATE	(1R)-2-{[AMINO(IMINO)METHYL]AMINO}-1-{4-[(4R)-4-(HYDROXYMETHYL)-1,3,2-DIOXABOROLAN-2-YL]PHENYL}ETHYL NICOTINATE	(R)-1-(4-(4-(HYDROXYMETHYL)-1,3,2-DIOXABOROLAN-2-YL)PHENETHYL)GUANIDINE	6-CARBAMIMIDOYL-4-(3-HYDROXY-2-METHYL-BENZOYLAMINO)-NAPHTHALENE-2-CARBOXYLIC ACID METHYL ESTER	(R)-1-(4-(4-(HYDROXYMETHYL)-1,3,2-DIOXABOROLAN-2-YL)PHENYL)GUANIDINE	N-(7-CARBAMIMIDOYL-NAPHTHALEN-1-YL)-3-HYDROXY-2-METHYL-BENZAMIDE	4-METHYL-PENTANOIC ACID {1-[4-GUANIDINO-1-(THIAZOLE-2-CARBONYL)-BUTYLCARBAMOYL]-2-METHYL-PROPYL}-AMIDE	(R)-1-(4-(4-(HYDROXYMETHYL)-1,3,2-DIOXABOROLAN-2-YL)BENZYL)GUANIDINE
F3	coagulation factor III (thromboplastin, tissue factor)	13	Coagulation factor VIIa	2-(4-HYDROXY-5-PHENYL-1H-PYRAZOL-3-YL)-1H-BENZOIMIDAZOLE-5-CARBOXAMIDINE	[2'-HYDROXY-3'-(1H-PYRROLO[3,2-C]PYRIDIN-2-YL)-BIPHENYL-3-YLMETHYL]-UREA	{5-(5-AMINO-1H-PYRROLO[3,2-B]PYRIDIN-2-YL)-6-HYDROXY-3'-NITRO-BIPHENYL-3-YL]-ACETIC ACID
TK1	thymidine kinase 1, soluble	13	Dithioerythritol	Thymidine-5'-Triphosphate
PRTN3	proteinase 3 (serine proteinase, neutrophil, Wegener granulomatosis autoantigen)	13	Fucose
ACAN	aggrecan	13	GM6001
CFL1	cofilin 1 (non-muscle)	13	Lauryl Dimethylamine-N-Oxide
FSHR	follicle stimulating hormone receptor	13	Menotropins	Follitropin beta	Urofollitropin	Choriogonadotropin alfa	Suramin
PPP3R1	protein phosphatase 3 (formerly 2B), regulatory subunit B, alpha isoform	13	MYRISTIC ACID
ARPC3	actin related protein 2/3 complex, subunit 3, 21kDa	13	N-[2-(2-methyl-1H-indol-3-yl)ethyl]thiophene-2-carboxamide	(2S)-2-(3-bromophenyl)-3-(5-chloro-2-hydroxyphenyl)-1,3-thiazolidin-4-one
S100B	S100 calcium binding protein B	13	Olopatadine	Calcium	N-Formylmethionine	(Z)-2-[2-(4-methylpiperazin-1-yl)benzyl]diazenecarbothioamide	2-[(5-hex-1-yn-1-ylfuran-2-yl)carbonyl]-N-methylhydrazinecarbothioamide
IFNAR2	interferon (alpha, beta and omega) receptor 2	13	Peginterferon alfa-2a	Interferon alfa-n1	Interferon alfa-n3	Peginterferon alfa-2b	Interferon Alfa-2a, Recombinant	Interferon beta-1a	Interferon beta-1b	Interferon alfacon-1	Interferon Alfa-2b, Recombinant
TUBB2B	tubulin, beta 2B	12	2-MERCAPTO-N-[1,2,3,10-TETRAMETHOXY-9-OXO-5,6,7,9-TETRAHYDRO-BENZO[A]HEPTALEN-7-YL]ACETAMIDE	N-[(7S)-1,2,3,10-tetramethoxy-9-oxo-6,7-dihydro-5H-benzo[d]heptalen-7-yl]ethanamide	9-HYDROXY-5-(3,4,5-TRIMETHOXYPHENYL)-5,8,8A,9-TETRAHYDROFURO[3',4':6,7]NAPHTHO[2,3-D][1,3]DIOXOL-6(5AH)-ONE
PFN1	profilin 1	12	7-HYDROXY-4-METHYL-3-(2-HYDROXY-ETHYL)COUMARIN
RARB	retinoic acid receptor, beta	12	Adapalene	Acitretin	Alitretinoin	Tazarotene	Tamibarotene	TTNPB	Etretinate
CTLA4	cytotoxic T-lymphocyte-associated protein 4	12	Alpha-D-Mannose	Fucose
VCAM1	vascular cell adhesion molecule 1	12	Carvedilol
RDX	radixin	12	D-Myo-Inositol-1,4,5-Triphosphate
THBD	thrombomodulin	12	Drotrecogin alfa
TOP1	topoisomerase (DNA) I	12	Irinotecan	Topotecan	Lucanthone	Sodium stibogluconate	Camptothecin	2,3-DIMETHOXY-12H-[1,3]DIOXOLO[5,6]INDENO[1,2-C]ISOQUINOLIN-6-IUM	4-(5,11-DIOXO-5H-INDENO[1,2-C]ISOQUINOLIN-6(11H)-YL)BUTANOATE
PROC	protein C (inactivator of coagulation factors Va and VIIIa)	12	Menadione	Sodium Tetradecyl Sulfate	Menadione
CCL2	chemokine (C-C motif) ligand 2	12	Mimosine	Danazol
ACTR2	ARP2 actin-related protein 2 homolog (yeast)	12	N-[2-(2-methyl-1H-indol-3-yl)ethyl]thiophene-2-carboxamide	(2S)-2-(3-bromophenyl)-3-(5-chloro-2-hydroxyphenyl)-1,3-thiazolidin-4-one
ACTR3	ARP3 actin-related protein 3 homolog (yeast)	12	N-[2-(2-methyl-1H-indol-3-yl)ethyl]thiophene-2-carboxamide	(2S)-2-(3-bromophenyl)-3-(5-chloro-2-hydroxyphenyl)-1,3-thiazolidin-4-one
ICAM1	intercellular adhesion molecule 1 (CD54), human rhinovirus receptor	12	Natalizumab
HDAC6	histone deacetylase 6	12	Vorinostat
ADAM17	ADAM metallopeptidase domain 17 (tumor necrosis factor, alpha, converting enzyme)	11	(3S)-1-{[4-(BUT-2-YN-1-YLOXY)PHENYL]SULFONYL}PYRROLIDINE-3-THIOL	3-{[4-(but-2-yn-1-yloxy)phenyl]sulfonyl}propane-1-thiol	4-({4-[(4-AMINOBUT-2-YNYL)OXY]PHENYL}SULFONYL)-N-HYDROXY-2,2-DIMETHYLTHIOMORPHOLINE-3-CARBOXAMIDE	(2R)-N-HYDROXY-2-[(3S)-3-METHYL-3-{4-[(2-METHYLQUINOLIN-4-YL)METHOXY]PHENYL}-2-OXOPYRROLIDIN-1-YL]PROPANAMIDE	methyl (1R,2S)-2-(hydroxycarbamoyl)-1-{4-[(2-methylquinolin-4-yl)methoxy]benzyl}cyclopropanecarboxylate	(1S,3R,6S)-4-oxo-6-{4-[(2-phenylquinolin-4-yl)methoxy]phenyl}-5-azaspiro[2.4]heptane-1-carboxylic acid	N-{[4-(but-2-yn-1-yloxy)phenyl]sulfonyl}-5-methyl-D-tryptophan	(3S)-4-{[4-(BUT-2-YNYLOXY)PHENYL]SULFONYL}-N-HYDROXY-2,2-DIMETHYLTHIOMORPHOLINE-3-CARBOXAMIDE
TGFB3	transforming growth factor, beta 3	11	1,4-Diethylene Dioxide
LTF	lactotransferrin	11	3h-Indole-5,6-Diol	Oxalate Ion	Alpha-D-Mannose	Nitrilotriacetic Acid	Alpha-D-Fucose	Fucose	Nimesulide	2-(4-(2-HYDROXY-3-(ISOPROPYLAMINO)PROPOXY)PHENYL)ETHANAMIDE	5-chloro-6'-methyl-3-[4-(methylsulfonyl)phenyl]-2,3'-bipyridine	parecoxib
DAPK1	death-associated protein kinase 1	11	5,6-Dihydro-Benzo[H]Cinnolin-3-Ylamine	Phosphoaminophosphonic Acid-Adenylate Ester	6-(3-AMINOPROPYL)-4,9-DIMETHYLPYRROLO[3,4-C]CARBAZOLE-1,3(2H,6H)-DIONE
ARF6	ADP-ribosylation factor 6	11	5'-Guanosine-Diphosphate-Monothiophosphate	Guanosine-5'-Diphosphate	MYRISTIC ACID
SLC25A4	solute carrier family 25 (mitochondrial carrier; adenine nucleotide translocator), member 4	11	Adenosine triphosphate	Clodronate	[3-(Dodecanoylamino)Propyl](Hydroxy)Dimethylammonium	Carboxyatractyloside	Cardiolipin	Di-Stearoyl-3-Sn-Phosphatidylcholine	Adenosine triphosphate
EFNB2	ephrin-B2	11	Alpha-D-Mannose
FCGR2A	Fc fragment of IgG, low affinity IIa, receptor (CD32)	11	Cetuximab	Etanercept	Intravenous Immunoglobulin	Adalimumab	Abciximab	Gemtuzumab ozogamicin	Trastuzumab	Rituximab	Basiliximab	Muromonab	Ibritumomab	Tositumomab	Alemtuzumab	Alefacept	Efalizumab	Natalizumab	Palivizumab	Daclizumab	Bevacizumab
GSTP1	glutathione S-transferase pi	11	Glutathione	Clomipramine	(9r,10r)-9-(S-Glutathionyl)-10-Hydroxy-9,10-Dihydrophenanthrene	S-Hydroxycysteine	Cibacron Blue	Glutathione Sulfonic Acid	S-(P-Nitrobenzyl)Glutathione	2-(N-Morpholino)-Ethanesulfonic Acid	Glycerol	S-Hexylglutathione	Carboxymethylenecysteine	1-(S-Glutathionyl)-2,4-Dinitrobenzene	S-NONYL-CYSTEINE	S-(4-BROMOBENZYL)CYSTEINE	2-HYDROXY-(5-([4-(2-PYRIDINYLAMINO)SULFONYL]PHENYL)AZO)BENZOIC ACID	Glutathione
NOV	nephroblastoma overexpressed gene	11	Insulin recombinant	Insulin, porcine
IFNGR1	interferon gamma receptor 1	11	Interferon gamma-1b
C5	complement component 5	11	Intravenous Immunoglobulin	Eculizumab
PIK3R3	phosphoinositide-3-kinase, regulatory subunit 3 (gamma)	11	Isoproterenol
MGMT	O-6-methylguanine-DNA methyltransferase	11	L-Cysteine	S-Methylcysteine	Benzylcysteine	L-Cysteine
NR1H3	nuclear receptor subfamily 1, group H, member 3	11	N-(2,2,2-TRIFLUOROETHYL)-N-{4-[2,2,2-TRIFLUORO-1-HYDROXY-1-(TRIFLUOROMETHYL)ETHYL]PHENYL}BENZENESULFONAMIDE	N-(TERT-BUTYL)-3,5-DIMETHYL-N'-[(5-METHYL-2,3-DIHYDRO-1,4-BENZODIOXIN-6-YL)CARBONYL]BENZOHYDRAZIDE	1-BENZYL-3-(4-METHOXYPHENYLAMINO)-4-PHENYLPYRROLE-2,5-DIONE	(2E,4E)-11-METHOXY-3,7,11-TRIMETHYLDODECA-2,4-DIENOIC ACID
DLD	dihydrolipoamide dehydrogenase	11	NADH	Nicotinamide-Adenine-Dinucleotide	Flavin-Adenine Dinucleotide	NADH
NDUFS2	NADH dehydrogenase (ubiquinone) Fe-S protein 2, 49kDa (NADH-coenzyme Q reductase)	11	NADH	NADH
NR3C2	nuclear receptor subfamily 3, group C, member 2	11	Nimodipine	Progesterone	Spironolactone	Fluticasone Propionate	Fludrocortisone	Eplerenone	Felodipine	Desoxycorticosterone Pivalate	Drospirenone	Aldosterone	(11-BETA)-11,21-DIHYDROXY-PREGN-4-ENE-3,20-DIONE
HGF	hepatocyte growth factor (hepapoietin A; scatter factor)	11	O2-Sulfo-Glucuronic Acid	N,O6-Disulfo-Glucosamine
FKBP1A	FK506 binding protein 1A, 12kDa	11	Pimecrolimus	Tacrolimus	Sirolimus	Dimethyl sulfoxide	(3r)-4-(P-Toluenesulfonyl)-1,4-Thiazane-3-Carboxylicacid-L-Phenylalanine Ethyl Ester	{3-[3-(3,4-Dimethoxy-Phenyl)-1-(1-{1-[2-(3,4,5-Trimethoxy-Phenyl)-Butyryl]-Piperidin-2yl}-Vinyloxy)-Propyl]-Phenoxy}-Acetic Acid	Gpi-1046	Methyl Methylsulfinylmethyl Sulfide	Rapamycin Immunosuppressant Drug	FKB-001	Heptyl-Beta-D-Glucopyranoside	L-709,587	(3r)-4-(P-Toluenesulfonyl)-1,4-Thiazane-3-Carboxylicacid-L-Leucine	4-Hydroxy-2-Butanone	MYRISTIC ACID	(21S)-1AZA-4,4-DIMETHYL-6,19-DIOXA-2,3,7,20-TETRAOXOBICYCLO[19.4.0] PENTACOSANE	6-[4-(2-piperidin-1-ylethoxy)phenyl]-3-pyridin-4-ylpyrazolo[1,5-a]pyrimidine
ELN	elastin (supravalvular aortic stenosis, Williams-Beuren syndrome)	11	Rofecoxib
DRD2	dopamine receptor D2	11	Ziprasidone	Cabergoline	Ropinirole	Olanzapine	Clozapine	Thiethylperazine	Sulpiride	Loxapine	Remoxipride	Pramipexole	Promazine	Prochlorperazine	Droperidol	Chlorpromazine	Buspirone	Haloperidol	Triflupromazine	Amoxapine	Cinnarizine	Lisuride	Fluphenazine	Thioridazine	Ergotamine	Apomorphine	Trimipramine	Risperidone	Propiomazine	Minaprine	Trifluoperazine	Perphenazine	Flupenthixol	Amantadine	Mesoridazine	Dopamine	Carphenazine	Acetophenazine	Promethazine	Pimozide	Doxepin	Domperidone	Pergolide	Bromocriptine	Ketamine	Quetiapine	Metoclopramide	Levodopa	Aripiprazole
NR1H2	nuclear receptor subfamily 1, group H, member 2	10	(3-{3-[[2-Chloro-3-(Trifluoromethyl)Benzyl](2,2-Diphenylethyl)Amino]Propoxy}Phenyl)Acetic Acid	Benzenesulfonyl	N-(2,2,2-TRIFLUOROETHYL)-N-{4-[2,2,2-TRIFLUORO-1-HYDROXY-1-(TRIFLUOROMETHYL)ETHYL]PHENYL}BENZENESULFONAMIDE	1,1,1,3,3,3-HEXAFLUORO-2-{4-[(2,2,2-TRIFLUOROETHYL)AMINO]PHENYL}PROPAN-2-OL
ESRRA	estrogen-related receptor alpha	10	1-CYCLOHEXYL-N-{[1-(4-METHYLPHENYL)-1H-INDOL-3-YL]METHYL}METHANAMINE	Troglitazone
ENO2	enolase 2 (gamma, neuronal)	10	2-Phosphoglycolic Acid
CFB	complement factor B	10	4-Guanidinobenzoic Acid	Diisopropylphosphono Group
ACP1	acid phosphatase 1, soluble	10	Adenine	4-Nitrophenyl Phosphate	Adenine
ABCA1	ATP-binding cassette, sub-family A (ABC1), member 1	10	Adenosine triphosphate	Glibenclamide	Probucol	Adenosine triphosphate
TF	transferrin	10	Aluminium	Oxalate Ion	Fucose
ANXA1	annexin A1	10	Amcinonide	Hydrocortisone	Dexamethasone
VAMP2	vesicle-associated membrane protein 2 (synaptobrevin 2)	10	Botulinum Toxin Type B
F7	coagulation factor VII (serum prothrombin conversion accelerator)	10	Coagulation factor VIIa	Coagulation Factor IX	Menadione	Fucose	(2R)-({4-[AMINO(IMINO)METHYL]PHENYL}AMINO){5-ETHOXY-2-FLUORO-3-[(3R)-TETRAHYDROFURAN-3-YLOXY]PHENYL}ACETICACID	3-({1-[3-CARBAMIMIDOYL-1-(4-CARBAMIMIDOYL-BENZYLCARBAMOYL)-PROPYLCARBAMOYL]-2-METHYL-BUTYLSULFAMOYL}-METHYL)-BENZOIC ACID	2-[2-ETHANESULFONYLAMINO-3-(5-PROPOXY-1H-INDOL-3-YL)-PROPIONYLAMINO]-PENTANEDIOIC ACID 5-AMIDE 1-(4-CARBAMIMIDOYL-BENZYLAMIDE)	2-[2-ETHANESULFONYLAMINO-3-(1H-INDOL-3-YL)-PROPIONYLAMINO]-PENTANEDIOIC ACID 5-AMIDE 1-(4-CARBAMIM IDOYL-BENZYLAMIDE)	N-[1-(4-CARBAMIMIDOYL-BENZYLCARBAMOYL)-3-METHYLSULFANYL-PROPYL]-3-HYDROXY-2-PROPOXYAMINO-BUTYRAMID	2-(4-HYDROXY-5-PHENYL-1H-PYRAZOL-3-YL)-1H-BENZOIMIDAZOLE-5-CARBOXAMIDINE	[2'-HYDROXY-3'-(1H-PYRROLO[3,2-C]PYRIDIN-2-YL)-BIPHENYL-3-YLMETHYL]-UREA	5-(DIMETHYLAMINO)-1-NAPHTHALENESULFONIC ACID(DANSYL ACID)	{5-(5-AMINO-1H-PYRROLO[3,2-B]PYRIDIN-2-YL)-6-HYDROXY-3'-NITRO-BIPHENYL-3-YL]-ACETIC ACID	Menadione
CLK1	CDC-like kinase 1	10	Debromohymenialdisine	ethyl 3-[(E)-2-amino-1-cyanoethenyl]-6,7-dichloro-1-methyl-1H-indole-2-carboxylate
FKBP4	FK506 binding protein 4, 59kDa	10	Dimethyl sulfoxide
PROS1	protein S (alpha)	10	Drotrecogin alfa	Menadione	Sodium Tetradecyl Sulfate	Menadione
CD59	CD59 molecule, complement regulatory protein	10	Fucose
RHEB	Ras homolog enriched in brain	10	Guanosine-5'-Triphosphate	Guanosine-5'-Diphosphate
BDKRB2	bradykinin receptor B2	10	Icatibant
DDR1	discoidin domain receptor tyrosine kinase 1	10	Imatinib
NOS3	nitric oxide synthase 3 (endothelial cell)	10	L-Arginine	L-Citrulline	Tetrahydrobiopterin	Miconazole	N,N-dimethylarginine	L-N(Omega)-Nitroarginine-2,4-L-Diaminobutyric Amide	L-2-Amino-4-(Guanidinooxy)Butyric Acid	3-Bromo-7-Nitroindazole	N-{(4s)-4-Amino-5-[(2-Aminoethyl)Amino]Pentyl}-N'-Nitroguanidine	N-(3-(Aminomethyl)Benzyl)Acetamidine	1,2,4-Triazole-Carboxamidine	L-N(Omega)-Nitroarginine-(4r)-Amino-L-Proline Amide	S,S'-(1,4-Phenylene-Bis(1,2-Ethanediyl))Bis-Isothiourea	7-Nitroindazole	Ethylisothiourea	2-Aminothiazoline	Se-Ethyl-Isoselenourea	(6r,1'r,2's)-5,6,7,8 Tetrahydrobiopterin	2,4-Diamino-6-Phenyl-5,6,7,8,-Tetrahydropteridine	N1,N14-Bis((S-Methyl)Isothioureido)Tetradecane	Hydroxydimethylarsine Oxide	Heme	7-Nitroindazole-2-Carboxamidine	6-Nitroindazole	N-Omega-Hydroxy-L-Arginine	N5-Iminoethyl-L-Ornithine	5,6-Cyclic-Tetrahydropteridine	S-Ethyl-N-Phenyl-Isothiourea	S,S'-(1,3-Phenylene-Bis(1,2-Ethanediyl))Bis-Isothiourea	6s-5,6,7,8-Tetrahydrobiopterin	S-(Dimethylarsenic)Cysteine	L-Homoarginine	S-Isopropyl-Isothiourea	Nitroarginine	5-Nitroindazole	N-(Chlorophenyl)-N'-Hydroxyguanidine	(3S,5E)-3-propyl-3,4-dihydrothieno[2,3-f][1,4]oxazepin-5(2H)-imine	5-{4-[(3,5-DIFLUOROBENZYL)AMINO]PHENYL}-6-ETHYLPYRIMIDINE-2,4-DIAMINE	ETHYL 4-[(4-METHYLPYRIDIN-2-YL)AMINO]PIPERIDINE-1-CARBOXYLATE	N-{(3S,4S)-4-[(6-AMINO-4-METHYLPYRIDIN-2-YL)METHYL]PYRROLIDIN-3-YL}-N'-(4-CHLOROBENZYL)ETHANE-1,2-DIAMINE	N-{(3R,4S)-4-[(6-amino-4-methylpyridin-2-yl)methyl]pyrrolidin-3-yl}-N'-(3-chlorobenzyl)ethane-1,2-diamine	L-Arginine	L-Citrulline
APCS	amyloid P component, serum	10	Methyl 4,6-O-[(1r)-1-Carboxyethylidene]-Beta-D-Galactopyranoside	BIS-1,2-{[(Z)-2-CARBOXY-2-METHYL-1,3-DIOXANE]-5-YLOXYCARBAMOYL}-ETHANE	BIS-1,2-{[(Z)-2CARBOXY-2-METHYL-1,3-DIOXANE]-5-YLOXYCARBONYL}-PIPERAZINE
IL1B	interleukin 1, beta	10	Minocycline	Gallium nitrate	Canakinumab
ARPC1B	actin related protein 2/3 complex, subunit 1B, 41kDa	10	N-[2-(2-methyl-1H-indol-3-yl)ethyl]thiophene-2-carboxamide	(2S)-2-(3-bromophenyl)-3-(5-chloro-2-hydroxyphenyl)-1,3-thiazolidin-4-one
ARPC4	actin related protein 2/3 complex, subunit 4, 20kDa	10	N-[2-(2-methyl-1H-indol-3-yl)ethyl]thiophene-2-carboxamide	(2S)-2-(3-bromophenyl)-3-(5-chloro-2-hydroxyphenyl)-1,3-thiazolidin-4-one
PKLR	pyruvate kinase, liver and RBC	10	Pyruvic acid	2-Phosphoglycolic Acid	Fructose-1,6-Diphosphate	Pyruvic acid
FGG	fibrinogen gamma chain	10	Sucralfate
OPRM1	opioid receptor, mu 1	10	Tramadol	Morphine	Codeine	Hydromorphone	Methadone	Oxycodone	Levallorphan	Butorphanol	Propoxyphene	Pentazocine	Naltrexone	Sufentanil	Alfentanil	Fentanyl	Loperamide	Nalbuphine	Levorphanol	Remifentanil	Ondansetron	Anileridine	Buprenorphine	Hydrocodone	Diphenoxylate	Naloxone	Oxymorphone	Dezocine	Levomethadyl Acetate	Methadyl Acetate	Alvimopan	3-Methylthiofentanyl	Dimethylthiambutene	Heroin	Ethylmorphine	Etorphine	Carfentanil	Diprenorphine	Dihydromorphine	3-Methylfentanyl	Codeine	Hydromorphone	Oxycodone	Butorphanol	Propoxyphene	Alfentanil	Fentanyl	Anileridine	Buprenorphine
SERPINB2	serpin peptidase inhibitor, clade B (ovalbumin), member 2	10	Urokinase	Tenecteplase
CAMK2B	calcium/calmodulin-dependent protein kinase (CaM kinase) II beta	9	[4-({4-[(5-cyclopropyl-1H-pyrazol-3-yl)amino]-6-(methylamino)pyrimidin-2-yl}amino)phenyl]acetonitrile
S100A7	S100 calcium binding protein A7	9	1-Anilino-8-Naphthalene Sulfonate
SELE	selectin E (endothelial adhesion molecule 1)	9	1na	O-Sialic Acid	Fucose
ADCYAP1	adenylate cyclase activating polypeptide 1 (pituitary)	9	2,6-Diamino-Hexanoic Acid Amide
MAPK10	mitogen-activated protein kinase 10	9	2,6-Dihydroanthra/1,9-Cd/Pyrazol-6-One	Cyclohexyl-{4-[5-(3,4-Dichlorophenyl)-2-Piperidin-4-Yl-3-Propyl-3h-Imidazol-4-Yl]-Pyrimidin-2-Yl}Amine	Cyclopropyl-{4-[5-(3,4-Dichlorophenyl)-2-[(1-Methyl)-Piperidin]-4-Yl-3-Propyl-3h-Imidazol-4-Yl]-Pyrimidin-2-Yl}Amine	9-(4-Hydroxyphenyl)-2,7-Phenanthroline	Phosphoaminophosphonic Acid-Adenylate Ester	N-(tert-butyl)-4-[5-(pyridin-2-ylamino)quinolin-3-yl]benzenesulfonamide	N-BENZYL-4-[4-(3-CHLOROPHENYL)-1H-PYRAZOL-3-YL]-1H-PYRROLE-2-CARBOXAMIDE	N-(3-cyano-4,5,6,7-tetrahydro-1-benzothien-2-yl)-2-fluorobenzamide	4-{[5-chloro-4-(1H-indol-3-yl)pyrimidin-2-yl]amino}-N-ethylpiperidine-1-carboxamide	(3Z)-1-[(6-fluoro-4H-1,3-benzodioxin-8-yl)methyl]-4-[(E)-2-phenylethenyl]-1H-indole-2,3-dione 3-oxime	(3E)-5-fluoro-1-[(6-fluoro-4H-1,3-benzodioxin-8-yl)methyl]-1H-indole-2,3-dione 3-oxime	(3Z)-1-[(6-fluoro-4H-1,3-benzodioxin-8-yl)methyl]-4-phenyl-1H-indole-2,3-dione 3-oxime	5-bromo-N-(3-chloro-2-(4-(prop-2-ynyl)piperazin-1-yl)phenyl)furan-2-carboxamide	N-cyclohexyl-4-imidazo[1,2-a]pyridin-3-yl-N-methylpyrimidin-2-amine	N-{2'-[(4-FLUOROPHENYL)AMINO]-4,4'-BIPYRIDIN-2-YL}-4-METHOXYCYCLOHEXANECARBOXAMIDE	2-{4-[(4-imidazo[1,2-a]pyridin-3-ylpyrimidin-2-yl)amino]piperidin-1-yl}-N-methylacetamide	1-(3-BROMOPHENYL)-7-CHLORO-6-METHOXY-3,4-DIHYDROISOQUINOLINE
MAPKAPK3	mitogen-activated protein kinase-activated protein kinase 3	9	2-[2-(2-FLUOROPHENYL)PYRIDIN-4-YL]-1,5,6,7-TETRAHYDRO-4H-PYRROLO[3,2-C]PYRIDIN-4-ONE	2-(2-QUINOLIN-3-YLPYRIDIN-4-YL)-1,5,6,7-TETRAHYDRO-4H-PYRROLO[3,2-C]PYRIDIN-4-ONE
CCT3	chaperonin containing TCP1, subunit 3 (gamma)	9	Adenosine-5'-Diphosphate	Phosphoaminophosphonic Acid-Adenylate Ester
PTPRE	protein tyrosine phosphatase, receptor type, E	9	Alendronate
GPI	glucose phosphate isomerase	9	Alpha-D-Glucose-6-Phosphate	6-Phosphogluconic Acid	5-Phospho-D-Arabinohydroxamic Acid	Sorbitol 6-phosphate	5-Phosphoarabinonic Acid	Glucose-6-Phosphate	Erythose-4-Phosphate	Fructose-6-Phosphate
CFTR	cystic fibrosis transmembrane conductance regulator (ATP-binding cassette sub-family C, member 7)	9	Bumetanide	Glibenclamide	Adenosine-5'-Diphosphate	Phosphoaminophosphonic Acid-Adenylate Ester	Phosphonoserine
CD1D	CD1d molecule	9	Cis-tetracosenoyl sulfatide
POLB	polymerase (DNA directed), beta	9	Cytarabine	2'-Deoxyadenosine 5'-Triphosphate	(1S)-1,2,3,4-TETRAHYDRO-BENZO[C]PHENANTHRENE-2,3,4-TRIOL
DUT	deoxyuridine triphosphatase	9	Deoxyuridine-5'-Diphosphate	1-{(2S,5S)-4-FLUORO-5-[(TRITYLOXY)METHYL]TETRAHYDROFURAN-2-YL}PYRIMIDINE-2,4(1H,3H)-DIONE
ITGAL	integrin, alpha L (antigen CD11A (p180), lymphocyte function-associated antigen 1; alpha polypeptide)	9	Efalizumab	Antithymocyte globulin	Lovastatin	1-Acetyl-4-(4-{4-[(2-Ethoxyphenyl)Thio]-3-Nitrophenyl}Pyridin-2-Yl)Piperazine	LFA703	(S)-2-((S)-3-ISOBUTYL-2,5-DIOXO-4-QUINOLIN-3-YLMETHYL-[1,4]DIAZEPAN-1YL)-N-METHYL-3-NAPHTALEN-2-YL-PROPIONAMIDE	7A-[(4-cyanophenyl)methyl]-6-(3,5-dichlorophenyl)-5-oxo-2,3,5,7A-tetrahydro-1H-pyrrolo[1,2-A]pyrrole-7-carbonitrile	3-({4-[(1E)-3-morpholin-4-yl-3-oxoprop-1-en-1-yl]-2,3-bis(trifluoromethyl)phenyl}sulfanyl)aniline
SELP	selectin P (granule membrane protein 140kDa, antigen CD62)	9	Heparin	Dalteparin	Nadroparin	1na	O-Sialic Acid	Fucose
TUB	tubby homolog (mouse)	9	L-Alpha-Glycerophospho-D-Myo-Inositol-4,5-Bis-Phosphate
CD3D	CD3d molecule, delta (CD3-TCR complex)	9	Muromonab
ARPC5	actin related protein 2/3 complex, subunit 5, 16kDa	9	N-[2-(2-methyl-1H-indol-3-yl)ethyl]thiophene-2-carboxamide	(2S)-2-(3-bromophenyl)-3-(5-chloro-2-hydroxyphenyl)-1,3-thiazolidin-4-one
ERN1	endoplasmic reticulum to nucleus signaling 1	9	N~2~-1H-benzimidazol-5-yl-N~4~-(3-cyclopropyl-1H-pyrazol-5-yl)pyrimidine-2,4-diamine
HADHA	hydroxyacyl-Coenzyme A dehydrogenase/3-ketoacyl-Coenzyme A thiolase/enoyl-Coenzyme A hydratase (trifunctional protein), alpha subunit	9	NADH	NADH
IMPDH2	IMP (inosine monophosphate) dehydrogenase 2	9	NADH	Mycophenolate mofetil	Mycophenolic acid	Ribavirin Monophosphate	Nicotinamide-Adenine-Dinucleotide	Selenazole-4-Carboxyamide-Adenine Dinucleotide	6-Chloropurine Riboside, 5'-Monophosphate	Inosinic Acid	NADH
NDUFS4	NADH dehydrogenase (ubiquinone) Fe-S protein 4, 18kDa (NADH-coenzyme Q reductase)	9	NADH	NADH
NDUFV2	NADH dehydrogenase (ubiquinone) flavoprotein 2, 24kDa	9	NADH	NADH
CRP	C-reactive protein, pentraxin-related	9	Phosphocholine
CCL8	chemokine (C-C motif) ligand 8	9	Pyroglutamic Acid
TBXA2R	thromboxane A2 receptor	9	Ridogrel
FLT3	fms-related tyrosine kinase 3	9	Sorafenib	Sunitinib
IL2	interleukin 2	9	SP4160	5-[2,3-Dichloro-4-(5-{1-[2-(2-Guanidino-4-Methyl-Pentanoylamino)-Acetyl]-Piperidin-4-Yl}-1-Methyl-1h-Pyrazol-3-Yl)-Phenoxymethyl]-Furan-2-Carboxylic Acid	3-Mercapto-1-(1,3,4,9-Tetrahydro-B-Carbolin-2-Yl)-Propan-1-One	(R)-N-[2-[1-(Aminoiminomethyl)-3-Piperidinyl]-1-Oxoethyl]-4-(Phenylethynyl)-L-Phenylalanine Methylester	(1h-Indol-3-Yl)-(2-Mercapto-Ethoxyimino)-Acetic Acid	SP2456	2-[2-(2-Cyclohexyl-2-Guanidino-Acetylamino)-Acetylamino]-N-(3-Mercapto-Propyl)-Propionamide
PDE3B	phosphodiesterase 3B, cGMP-inhibited	8	(5r)-6-(4-{[2-(3-Iodobenzyl)-3-Oxocyclohex-1-En-1-Yl]Amino}Phenyl)-5-Methyl-4,5-Dihydropyridazin-3(2h)-One	Hg9a-9, Nonanoyl-N-Hydroxyethylglucamide	3-ISOBUTYL-1-METHYLXANTHINE
UBE2D2	ubiquitin-conjugating enzyme E2D 2 (UBC4/5 homolog, yeast)	8	(R,R)-2,3-Butanediol
CAMK2D	calcium/calmodulin-dependent protein kinase (CaM kinase) II delta	8	[4-({4-[(5-CYCLOPROPYL-1H-PYRAZOL-3-YL)AMINO]QUINAZOLIN-2-YL}IMINO)CYCLOHEXA-2,5-DIEN-1-YL]ACETONITRILE	(3Z)-N,N-DIMETHYL-2-OXO-3-(4,5,6,7-TETRAHYDRO-1H-INDOL-2-YLMETHYLIDENE)-2,3-DIHYDRO-1H-INDOLE-5-SULFONAMIDE
ALDOA	aldolase A, fructose-bisphosphate	8	1,6-Fructose Diphosphate (Linear Form)	1,3-Dihydroxyacetonephosphate	1,6-DI-O-PHOSPHONO-D-MANNITOL	N-(4-CHLOROPHENYL)-3-(PHOSPHONOOXY)NAPHTHALENE-2-CARBOXAMIDE
CAMK4	calcium/calmodulin-dependent protein kinase IV	8	5-AMINO-3-{[4-(AMINOSULFONYL)PHENYL]AMINO}-N-(2,6-DIFLUOROPHENYL)-1H-1,2,4-TRIAZOLE-1-CARBOTHIOAMIDE	3-({[(3S)-3,4-dihydroxybutyl]oxy}amino)-1H,2'H-2,3'-biindol-2'-one
RARG	retinoic acid receptor, gamma	8	Adapalene	Acitretin	Alitretinoin	Tretinoin	Tazarotene	SR11254	4-[3-Oxo-3-(5,5,8,8-Tetramethyl-5,6,7,8-Tetrahydro-Naphthalen-2-Yl)-Propenyl]-Benzoic Acid	CD564	Dodecyl-Alpha-D-Maltoside	BMS184394	R-3-FLUORO-4-[2-HYDROXY-2-(5,5,8,8-TETRAMETHYL-5,6,7,8,-TETRAHYDRO-NAPHTALEN-2-YL)-ACETYLAMINO]-BENZOIC ACID	3-FLUORO-4-[2-HYDROXY-2-(5,5,8,8-TETRAMETHYL-5,6,7,8,-TETRAHYDRO-NAPHTALEN-2-YL)-ACETYLAMINO]-BENZOIC ACID	Tretinoin	Etretinate
PIM1	pim-1 oncogene	8	Adenosine monophosphate	3,4-Dihydroxy-1-Methylquinolin-2(1h)-One	Staurosporine	2-(4-Morpholinyl)-8-Phenyl-4h-1-Benzopyran-4-One	(3e)-3-[(4-Hydroxyphenyl)Imino]-1h-Indol-2(3h)-One	Rbt205 Inhibitor	Quercetin	Phosphoaminophosphonic Acid-Adenylate Ester	Phosphonoserine	S,S-(2-Hydroxyethyl)Thiocysteine	IMIDAZOPYRIDAZIN 1	4-(4-hydroxy-3-methylphenyl)-6-phenylpyrimidin-2(5H)-one	(4R)-7,8-dichloro-1',9-dimethyl-1-oxo-1,2,4,9-tetrahydrospiro[beta-carboline-3,4'-piperidine]-4-carbonitrile	N-phenyl-1H-pyrrolo[2,3-b]pyridin-3-amine	(2S)-1,3-benzothiazol-2-yl{2-[(2-pyridin-3-ylethyl)amino]pyrimidin-4-yl}ethanenitrile	(4R)-7-chloro-9-methyl-1-oxo-1,2,4,9-tetrahydrospiro[beta-carboline-3,4'-piperidine]-4-carbonitrile	5,7-DIHYDROXY-2-(3,4,5-TRIHYDROXYPHENYL)-4H-CHROMEN-4-ONE	6-(5-BROMO-2-HYDROXYPHENYL)-2-OXO-4-PHENYL-1,2-DIHYDROPYRIDINE-3-CARBONITRILE	4-[3-(4-chlorophenyl)-2,1-benzisoxazol-5-yl]pyrimidin-2-amine	N-cyclohexyl-3-[3-(trifluoromethyl)phenyl][1,2,4]triazolo[4,3-b]pyridazin-6-amine	2,3-diphenyl-1H-indole-7-carboxylic acid	Adenosine monophosphate
CGA	glycoprotein hormones, alpha polypeptide	8	Alpha-D-Mannose
RYR1	ryanodine receptor 1 (skeletal)	8	Caffeine	Dantrolene	Suramin
RORA	RAR-related orphan receptor A	8	Cholesterol-Sulfate	Cholesterol
C8G	complement component 8, gamma polypeptide	8	Citric Acid
TOP2B	topoisomerase (DNA) II beta 180kDa	8	Dexrazoxane	Daunorubicin	Phosphoaminophosphonic Acid-Adenylate Ester	3'-THIO-THYMIDINE-5'-PHOSPHATE
CP	ceruloplasmin (ferroxidase)	8	Drotrecogin alfa
PF4	platelet factor 4 (chemokine (C-X-C motif) ligand 4)	8	Drotrecogin alfa
MAP1A	microtubule-associated protein 1A	8	Estramustine
PLA2G4A	phospholipase A2, group IVA (cytosolic, calcium-dependent)	8	Fluticasone Propionate	Quinacrine
HLA-DRB1	major histocompatibility complex, class II, DR beta 1	8	Glatiramer Acetate
GSTK1	glutathione S-transferase kappa 1	8	Glutathione	GLUTATHIONE SULFINATE	Glutathione
LHCGR	luteinizing hormone/choriogonadotropin receptor	8	Goserelin	Menotropins	Lutropin alfa	Cetrorelix	Choriogonadotropin alfa	Buserelin
G6PD	glucose-6-phosphate dehydrogenase	8	Hydroxyacetic Acid	2'-Monophosphoadenosine 5'-Diphosphoribose
DAPP1	dual adaptor of phosphotyrosine and 3-phosphoinositides	8	Inositol 1,3,4,5-Tetrakisphosphate
FTH1	ferritin, heavy polypeptide 1	8	Iron Dextran
LYZ	lysozyme (renal amyloidosis)	8	L-Aspartic Acid	Cu-Bicyclam	4-Methylumbelliferyl Chitobiose	Sucrose	Alpha-D-Mannose	4-Aminophenylarsonic Acid	Di(N-Acetyl-D-Glucosamine)	Para-Toluene Sulfonate	1-Proponol	Cu-Cyclam	3-Aminosuccinimide	Dodecyl Sulfate	Terminal Dimethyl	Chitotriose	Methylumbelliferyl Chitotriose	UNDECA-3,7-DIENE-1,3,7,11-TETRACARBALDEHYDE	L-Aspartic Acid
NFE2L1	nuclear factor (erythroid-derived 2)-like 1	8	Lauryl Dimethylamine-N-Oxide
TH	tyrosine hydroxylase	8	L-Phenylalanine	L-Tyrosine	Tetrahydrobiopterin	Metyrosine	Meta-Tyrosine	7,8-dihydrobiopterin	L-Phenylalanine	L-Tyrosine
ARPC2	actin related protein 2/3 complex, subunit 2, 34kDa	8	N-[2-(2-methyl-1H-indol-3-yl)ethyl]thiophene-2-carboxamide	(2S)-2-(3-bromophenyl)-3-(5-chloro-2-hydroxyphenyl)-1,3-thiazolidin-4-one
MAPK12	mitogen-activated protein kinase 12	8	Phosphonothreonine	Phosphoaminophosphonic Acid-Adenylate Ester
LDLR	low density lipoprotein receptor (familial hypercholesterolemia)	8	Porfimer	Alpha-D-Mannose
PRG2	proteoglycan 2, bone marrow (natural killer cell activator, eosinophil granule major basic protein)	8	Sargramostim
FLT4	fms-related tyrosine kinase 4	8	Sorafenib	Sunitinib
CXCL12	chemokine (C-X-C motif) ligand 12 (stromal cell-derived factor 1)	8	Tinzaparin
S100A4	S100 calcium binding protein A4	8	Trifluoperazine
PAEP	progestagen-associated endometrial protein (placental protein 14, pregnancy-associated endometrial alpha-2-globulin, alpha uterine protein)	7	12-Bromododecanoic Acid	Palmitic Acid	Glycerol
PIK3CD	phosphoinositide-3-kinase, catalytic, delta polypeptide	7	2-((9H-PURIN-6-YLTHIO)METHYL)-5-CHLORO-3-(2-METHOXYPHENYL)QUINAZOLIN-4(3H)-ONE
DAPK3	death-associated protein kinase 3	7	2-(1,1-DIMETHYLETHYL)9-FLUORO-3,6-DIHYDRO-7H-BENZ[H]-IMIDAZ[4,5-F]ISOQUINOLIN-7-ONE	4-(6-{[(1R)-1-(hydroxymethyl)propyl]amino}imidazo[1,2-b]pyridazin-3-yl)benzoic acid	(4R)-7,8-dichloro-1',9-dimethyl-1-oxo-1,2,4,9-tetrahydrospiro[beta-carboline-3,4'-piperidine]-4-carbonitrile
FNTB	farnesyltransferase, CAAX box, beta	7	2-CHLORO-5-(3-CHLORO-PHENYL)-6-[(4-CYANO-PHENYL)-(3-METHYL-3H-IMIDAZOL-4-YL)- METHOXYMETHYL]-NICOTINONITRILE	(11S)-8-CHLORO-11-[1-(METHYLSULFONYL)PIPERIDIN-4-YL]-6-PIPERAZIN-1-YL-11H-BENZO[5,6]CYCLOHEPTA[1,2-B]PYRIDINE	4-[(5-{[4-(3-CHLOROPHENYL)-3-OXOPIPERAZIN-1-YL]METHYL}-1H-IMIDAZOL-1-YL)METHYL]BENZONITRILE	FARNESYL	[(3,7,11-TRIMETHYL-DODECA-2,6,10-TRIENYLOXYCARBAMOYL)-METHYL]-PHOSPHONIC ACID	FARNESYL DIPHOSPHATE	GERANYLGERANYL DIPHOSPHATE	ALPHA-HYDROXYFARNESYLPHOSPHONIC ACID	(20S)-19,20,21,22-TETRAHYDRO-19-OXO-5H-18,20-ETHANO-12,14-ETHENO-6,10-METHENO-18H-BENZ[D]IMIDAZO[4,3-K][1,6,9,12]OXATRIAZA-CYCLOOCTADECOSINE-9-CARBONITRILE	(20S)-19,20,22,23-TETRAHYDRO-19-OXO-5H,21H-18,20-ETHANO-12,14-ETHENO-6,10-METHENOBENZ[D]IMIDAZO[4,3-L][1,6,9,13]OXATRIAZACYCLONOADECOSINE-9-CARBONITRILE
PRKAB1	protein kinase, AMP-activated, beta 1 non-catalytic subunit	7	Adenosine monophosphate	Metformin	Adenosine monophosphate
MYO1D	myosin ID	7	Adenosine-5'-Diphosphate
NPY	neuropeptide Y	7	Alpha-Aminoisobutyric Acid	L-Tyrosinamide
APOH	apolipoprotein H (beta-2-glycoprotein I)	7	Alpha-D-Mannose
IL6R	interleukin 6 receptor	7	Alpha-D-Mannose
LIG3	ligase III, DNA, ATP-dependent	7	Bleomycin
ADORA1	adenosine A1 receptor	7	Caffeine	Theophylline	Adenosine	Dyphylline	Pentoxifylline	Gabapentin	Aminophylline	Oxtriphylline	Theobromine	Defibrotide
COL3A1	collagen, type III, alpha 1 (Ehlers-Danlos syndrome type IV, autosomal dominant)	7	Collagenase
IL2RA	interleukin 2 receptor, alpha	7	Denileukin diftitox	Aldesleukin	Basiliximab	Daclizumab
PSAP	prosaposin (variant Gaucher disease and variant metachromatic leukodystrophy)	7	Di-Stearoyl-3-Sn-Phosphatidylethanolamine
CNR1	cannabinoid receptor 1 (brain)	7	Dronabinol	Nabilone	Rimonabant	Dronabinol
HIF1AN	hypoxia-inducible factor 1, alpha subunit inhibitor	7	D-tartaric acid	2-Oxyglutaric Acid	N-(CARBOXYCARBONYL)-D-PHENYLALANINE
TUBA1B	tubulin, alpha 1b	7	Epothilone D	Epothilone B	2-MERCAPTO-N-[1,2,3,10-TETRAMETHOXY-9-OXO-5,6,7,9-TETRAHYDRO-BENZO[A]HEPTALEN-7-YL]ACETAMIDE
LTA	lymphotoxin alpha (TNF superfamily, member 1)	7	Etanercept
PTGS2	prostaglandin-endoperoxide synthase 2 (prostaglandin G/H synthase and cyclooxygenase)	7	gamma-Homolinolenic acid	Icosapent	Aminosalicylic Acid	Mesalazine	Acetaminophen	Indomethacin	Nabumetone	Ketorolac	Tenoxicam	Lenalidomide	Celecoxib	Tolmetin	Piroxicam	Fenoprofen	Diclofenac	Sulindac	Flurbiprofen	Etodolac	Mefenamic acid	Naproxen	Sulfasalazine	Phenylbutazone	Meloxicam	Carprofen	Diflunisal	Suprofen	Salicyclic acid	Meclofenamic acid	Acetylsalicylic acid	Bromfenac	Oxaprozin	Ketoprofen	Balsalazide	Thalidomide	Ibuprofen	Lumiracoxib	Bismuth Subsalicylate	Magnesium salicylate	Salicylate-sodium	Salsalate	Trisalicylate-choline	Ginseng	Antrafenine	Antipyrine	Tiaprofenic acid	Etoricoxib	Niflumic Acid
IL6	interleukin 6 (interferon, beta 2)	7	Ginseng	Ginseng
C4A	complement component 4A (Rodgers blood group)	7	Intravenous Immunoglobulin
C4B	complement component 4B (Childo blood group)	7	Intravenous Immunoglobulin
FTL	ferritin, light polypeptide	7	Iron Dextran	Protoporphyrin Ix
HBB	hemoglobin, beta	7	Iron Dextran	4-Carboxycinnamic Acid	Heme	2-[(2-methoxy-5-methylphenoxy)methyl]pyridine	4-[(5-methoxy-2-methylphenoxy)methyl]pyridine	SEBACIC ACID	2-[4-({[(3,5-DICHLOROPHENYL)AMINO]CARBONYL}AMINO)PHENOXY]-2-METHYLPROPANOIC ACID	2,6-DICARBOXYNAPHTHALENE	2-[P-[2-P-CHLOROBENZAMIDO)ETHYL]PHENOXY]-2-METHYLPROPIONIC ACID	2-{4-[(3,5-DIMETHYLANILINO)-CARBONYL-METHYL]-PHENOXY}-2-METHYLPROPIONIC ACID	1,3,5-BENZENETRICARBOXYLIC ACID
CFD	complement factor D (adipsin)	7	Isatoic Anhydride	3,4-Dichloroisocoumarin
ANXA5	annexin A5	7	L-Alpha-Glycerophosphorylserine	Thioproline	K201	L-Alpha-Glycerophosphorylethanolamine	1,4-Dideoxy-O2-Sulfo-Glucuronic Acid	N,O6-Disulfo-Glucosamine	1,4-Dideoxy-5-Dehydro-O2-Sulfo-Glucuronic Acid
ASS1	argininosuccinate synthetase 1	7	L-Arginine	L-Aspartic Acid	L-Citrulline	Adenosine triphosphate	L-Arginine	L-Aspartic Acid	L-Citrulline	Adenosine triphosphate
POMC	proopiomelanocortin (adrenocorticotropin/ beta-lipotropin/ alpha-melanocyte stimulating hormone/ beta-melanocyte stimulating hormone/ beta-endorphin)	7	Loperamide	Etorphine	Dihydromorphine	Etorphine	Dihydromorphine
MMP13	matrix metallopeptidase 13 (collagenase 3)	7	Marimastat	3-Methylpyridine	2-{4-[4-(4-Chloro-Phenoxy)-Benzenesulfonyl]-Tetrahydro-Pyran-4-Yl}-N-Hydroxy-Acetamide	WAY-151693	Hydroxyaminovaline	1-Methyloxy-4-Sulfone-Benzene	PYRIMIDINE-4,6-DICARBOXYLIC ACID BIS-(3-METHYL-BENZYLAMIDE)	PYRIMIDINE-4,6-DICARBOXYLIC ACID BIS-(4-FLUORO-3-METHYL-BENZYLAMIDE)	PYRIMIDINE-4,6-DICARBOXYLIC ACID BIS-[(PYRIDIN-3-YLMETHYL)-AMIDE]	TERT-BUTYL 4-({[4-(BUT-2-YN-1-YLAMINO)PHENYL]SULFONYL}METHYL)-4-[(HYDROXYAMINO)CARBONYL]PIPERIDINE-1-CARBOXYLATE	4-{[1-METHYL-2,4-DIOXO-6-(3-PHENYLPROP-1-YN-1-YL)-1,4-DIHYDROQUINAZOLIN-3(2H)-YL]METHYL}BENZOIC ACID	5-(2-ETHOXYETHYL)-5-[4-(4-FLUOROPHENOXY)PHENOXY]PYRIMIDINE-2,4,6(1H,3H,5H)-TRIONE	4-[4-(4-CHLORO-PHENOXY)-BENZENESULFONYLMETHYL]-TETRAHYDRO-PYRAN-4-CARBOXYLIC ACID HYDROXYAMIDE	BENZYL 6-BENZYL-5,7-DIOXO-6,7-DIHYDRO-5H-[1,3]THIAZOLO[3,2-C]PYRIMIDINE-2-CARBOXYLATE
IGF2R	insulin-like growth factor 2 receptor	7	Mecasermin	Alpha-D-Mannose-6-Phosphate	Alpha-D-Mannose
RORB	RAR-related orphan receptor B	7	Melatonin	Melatonin
BGLAP	bone gamma-carboxyglutamate (gla) protein (osteocalcin)	7	Menadione	Phytonadione	Gallium nitrate	Gamma-Carboxy-Glutamic Acid	Menadione
CTSS	cathepsin S	7	Morpholine-4-Carboxylic Acid [1s-(2-Benzyloxy-1r-Cyano-Ethylcarbamoyl)-3-Methyl-Butyl]Amide	Morpholine-4-Carboxylic Acid (1-(3-Benzenesulfonyl-1-Phenethylallylcarbamoyl)-3-Methylbutyl)-Amide	Fucose	Morpholine-4-Carboxylic Acid [1-(2-Benzylsulfanyl-1-Formyl-Ethylcarbamoyl)-2-Phenyl-Ethyl]-Amide	N-[1-(AMINOMETHYL)CYCLOPROPYL]-3-(MORPHOLIN-4-YLSULFONYL)-N~2~-[(1S)-2,2,2-TRIFLUORO-1-(4-FLUOROPHENYL)ETHYL]-L-ALANINAMIDE	N-(1-CYANOCYCLOPROPYL)-3-({[(2S)-5-OXOPYRROLIDIN-2-YL]METHYL}SULFONYL)-N~2~-[(1S)-2,2,2-TRIFLUORO-1-(4-FLUOROPHENYL)ETHYL]-L-ALANINAMIDE	N-[1-(AMINOMETHYL)CYCLOPROPYL]-3-(BENZYLSULFONYL)-N~2~-[(1S)-2,2,2-TRIFLUORO-1-(4-HYDROXYPHENYL)ETHYL]-L-ALANINAMIDE	N~2~-1,3-BENZOXAZOL-2-YL-3-CYCLOHEXYL-N-{2-[(4-METHOXYPHENYL)AMINO]ETHYL}-L-ALANINAMIDE	N-[(1S)-1-{1-[(1R,3E)-1-ACETYLPENT-3-EN-1-YL]-1H-1,2,3-TRIAZOL-4-YL}-1,2-DIMETHYLPROPYL]BENZAMIDE	(1R)-2-[(CYANOMETHYL)AMINO]-1-({[2-(DIFLUOROMETHOXY)BENZYL]SULFONYL}METHYL)-2-OXOETHYL MORPHOLINE-4-CARBOXYLATE	2-[(2',3',4'-TRIFLUOROBIPHENYL-2-YL)OXY]ETHANOL	N-[(1S)-2-[(4-cyano-1-methylpiperidin-4-yl)amino]-1-(cyclohexylmethyl)-2-oxoethyl]morpholine-4-carboxamide	N-[(1S)-2-{[(1R)-2-(benzyloxy)-1-cyano-1-methylethyl]amino}-1-(cyclohexylmethyl)-2-oxoethyl]morpholine-4-carboxamide
DHFR	dihydrofolate reductase	7	NADH	Pyrimethamine	Trimethoprim	Methotrexate	Pemetrexed	Dimethyl sulfoxide	Proguanil	Trimetrexate	2,4-Diamino-5-Methyl-6-[(3,4,5-Trimethoxy-N-Methylanilino)Methyl]Pyrido[2,3-D]Pyrimidine	2,4-Diamino-6-[N-(2',5'-Dimethoxybenzyl)-N-Methylamino]Quinazoline	6-(Octahydro-1h-Indol-1-Ylmethyl)Decahydroquinazoline-2,4-Diamine	N6-(2,5-Dimethoxy-Benzyl)-N6-Methyl-Pyrido[2,3-D]Pyrimidine-2,4,6-Triamine	2,4-Diamino-6-[N-(3',4',5'-Trimethoxybenzyl)-N-Methylamino]Pyrido[2,3-D]Pyrimidine	Sri-9662	2,4-Diamino-5-(3,4,5-Trimethoxy-Benzyl)-Pyrimidin-1-Ium	Sri-9439	2'-Monophosphoadenosine 5'-Diphosphoribose	6-(2,5-Dimethoxy-Benzyl)-5-Methyl-Pyrido[2,3-D]Pyrimidine-2,4-Diamine	Biopterin	2,4-Diamino-6-[N-(3',5'-Dimethoxybenzyl)-N-Methylamino]Pyrido[2,3-D]Pyrimidine	5-[(3R)-3-(5-methoxybiphenyl-3-yl)but-1-yn-1-yl]-6-methylpyrimidine-2,4-diamine	5-[(3R)-3-(5-methoxy-4'-methylbiphenyl-3-yl)but-1-yn-1-yl]-6-methylpyrimidine-2,4-diamine	5-[(3R)-3-(5-methoxy-3',5'-dimethylbiphenyl-3-yl)but-1-yn-1-yl]-6-methylpyrimidine-2,4-diamine	5-[(3R)-3-(5-methoxy-2',6'-dimethylbiphenyl-3-yl)but-1-yn-1-yl]-6-methylpyrimidine-2,4-diamine	5-[3-(2,5-dimethoxyphenyl)prop-1-yn-1-yl]-6-ethylpyrimidine-2,4-diamine	[N-(2,4-DIAMINOPTERIDIN-6-YL)-METHYL]-DIBENZ[B,F]AZEPINE	(4aS)-5-[(2,4-diaminopteridin-6-yl)methyl]-4a,5-dihydro-2H-dibenzo[b,f]azepin-8-ol	(2R,6S)-6-{[methyl(3,4,5-trimethoxyphenyl)amino]methyl}-1,2,5,6,7,8-hexahydroquinazoline-2,4-diamine	NADH
DLAT	dihydrolipoamide S-acetyltransferase	7	NADH	Radicicol	Dihydrolipoic Acid	NADH
LDHA	lactate dehydrogenase A	7	NADH	Nicotinamide-Adenine-Dinucleotide	Etheno-Nad	Nicotinamide	Oxamic Acid	NADH
CXCL10	chemokine (C-X-C motif) ligand 10	7	N-Methylleucine
PREP	prolyl endopeptidase	7	Oxytocin	1-Hydroxy-1-Thio-Glycerol	Double Oxidized Cysteine	S-Oxy Cysteine	Z-Pro-Prolinal	Monothioglycerol	(6S)-1-chloro-3-[(4-fluorobenzyl)oxy]-6-(pyrrolidin-1-ylcarbonyl)pyrrolo[1,2-a]pyrazin-4(6H)-one	1-{3-oxo-3-[(2S)-2-(pyrrolidin-1-ylcarbonyl)pyrrolidin-1-yl]propyl}-3-phenylquinoxalin-2(1H)-one	2-{3-[(2S)-4,4-difluoro-2-(pyrrolidin-1-ylcarbonyl)pyrrolidin-1-yl]-3-oxopropyl}-isoindole-1,3(2H)-dione
ADA	adenosine deaminase	7	Pentostatin	Dipyridamole	FR221647	6-Hydroxy-7,8-Dihydro Purine Nucleoside	FR117016	FR236913	6-Hydroxy-1,6-Dihydro Purine Nucleoside	FR233623	FR239087	FR230513	1-Deaza-Adenosine	Purine Riboside	(2S,3R)-3-(6-amino-9H-purin-9-yl)nonan-2-ol	1-((1R)-1-(HYDROXYMETHYL)-3-{6-[(3-PHENYLPROPANOYL)AMINO]-1H-INDOL-1-YL}PROPYL)-1H-IMIDAZOLE-4-CARBOXAMIDE	1-{(1R,2S)-2-HYDROXY-1-[2-(2-NAPHTHYLOXY)ETHYL]PROPYL}-1H-IMIDAZONE-4-CARBOXAMIDE	1-((1R,2S)-1-{2-[2-(4-CHLOROPHENYL)-1,3-BENZOXAZOL-7-YL]ETHYL}-2-HYDROXYPROPYL)-1H-IMIDAZOLE-4-CARBOXAMIDE
CMA1	chymase 1, mast cell	7	Phenylalanylmethane	Benzylsulfinic Acid	2-(N-Morpholino)-Ethanesulfonic Acid	2-[3-({Methyl[1-(2-Naphthoyl)Piperidin-4-Yl]Amino}Carbonyl)-2-Naphthyl]-1-(1-Naphthyl)-2-Oxoethylphosphonic Acid	[(1S)-1-(5-CHLORO-1-BENZOTHIEN-3-YL)-2-(2-NAPHTHYLAMINO)-2-OXOETHYL]PHOSPHONIC ACID
RPS6KA4	ribosomal protein S6 kinase, 90kDa, polypeptide 4	7	Riboflavin Monophosphate
CALCR	calcitonin receptor	7	Salmon Calcitonin	Pramlintide
CSF2RA	colony stimulating factor 2 receptor, alpha, low-affinity (granulocyte-macrophage)	7	Sargramostim
IL3RA	interleukin 3 receptor, alpha (low affinity)	7	Sargramostim
P2RY2	purinergic receptor P2Y, G-protein coupled, 2	7	Suramin
NR1I2	nuclear receptor subfamily 1, group I, member 2	7	Vitamin E	Erlotinib	Estradiol	Ethinyl Estradiol	Rifampin	Rifaximin	SR12813	N-(2,2,2-TRIFLUOROETHYL)-N-{4-[2,2,2-TRIFLUORO-1-HYDROXY-1-(TRIFLUOROMETHYL)ETHYL]PHENYL}BENZENESULFONAMIDE	Vitamin E	Hyperforin
DRD3	dopamine receptor D3	7	Ziprasidone	Cabergoline	Ropinirole	Olanzapine	Clozapine	Sulpiride	Remoxipride	Pramipexole	Haloperidol	Lisuride	Apomorphine	Risperidone	Dopamine	Pimozide	Domperidone	Pergolide	Bromocriptine	Quetiapine	Levodopa	Aripiprazole	Chlorprothixene	Paliperidone	Yohimbine	Methotrimeprazine	Rotigotine Transdermal Patch	Amisulpride	Remoxipride	Pergolide
LGALS3	lectin, galactoside-binding, soluble, 3	6	2,3,5,6-Tetrafluoro-4-Methoxy-Benzamide
PRKAA1	protein kinase, AMP-activated, alpha 1 catalytic subunit	6	Adenosine monophosphate	Adenosine triphosphate	Phenformin	Adenosine monophosphate	Adenosine triphosphate	Phenformin
ADRBK2	adrenergic, beta, receptor kinase 2	6	Adenosine triphosphate	Adenosine triphosphate
TAP1	transporter 1, ATP-binding cassette, sub-family B (MDR/TAP)	6	Adenosine-5'-Diphosphate
PTPRS	protein tyrosine phosphatase, receptor type, S	6	Alendronate	Etidronic acid
CD46	CD46 molecule, complement regulatory protein	6	Alpha-D-Mannose
LPA	lipoprotein, Lp(a)	6	Aminocaproic Acid
IL3	interleukin 3 (colony-stimulating factor, multiple)	6	Amlexanox
SERPINC1	serpin peptidase inhibitor, clade C (antithrombin), member 1	6	Ardeparin	Fondaparinux sodium	Heparin	Enoxaparin	Sulodexide	Dalteparin	Tinzaparin	Nadroparin	Alpha-D-Mannose	N-Formylmethionine	Ardeparin
HPRT1	hypoxanthine phosphoribosyltransferase 1 (Lesch-Nyhan syndrome)	6	Azathioprine	Mercaptopurine	Alpha-Phosphoribosylpyrophosphoric Acid	Pyrophosphate 2-	5--Monophosphate-9-Beta-D-Ribofuranosyl Xanthine	3h-Pyrazolo[4,3-D]Pyrimidin-7-Ol	9-Deazaguanine
EDNRB	endothelin receptor type B	6	Bosentan	Sitaxentan
RNGTT	RNA guanylyltransferase and 5'-phosphatase	6	Cysteine Sulfenic Acid
TPI1	triosephosphate isomerase 1	6	Dimethyl sulfoxide	N-Hydroxy-4-Phosphono-Butanamide	2-Phosphoglycolic Acid	Phosphoglycolohydroxamic Acid	3-(2-Benzothiazolylthio)-1-Propanesulfonic Acid	[2(Formyl-Hydroxy-Amino)-Ethyl]-Phosphonic Acid	Fluorotryptophane	2-Carboxyethylphosphonic Acid	2-Methyl-2-Propanol	1,3-Dihydroxyacetonephosphate	1,4-Dithiothreitol	3-Phosphoglyceric Acid	3-(BUTYLSULPHONYL)-PROPANOIC ACID
SERPINB6	serpin peptidase inhibitor, clade B (ovalbumin), member 6	6	Drotrecogin alfa
MAP2	microtubule-associated protein 2	6	Estramustine
PPBP	pro-platelet basic protein (chemokine (C-X-C motif) ligand 7)	6	Ethanesulfonic Acid
GNGT1	guanine nucleotide binding protein (G protein), gamma transducing activity polypeptide 1	6	FARNESYL
POR	P450 (cytochrome) oxidoreductase	6	Flavin-Adenine Dinucleotide	Riboflavin Monophosphate	2'-Monophosphoadenosine 5'-Diphosphoribose
AMBP	alpha-1-microglobulin/bikunin precursor	6	Human Serum Albumin	Serum albumin iodonated
PLA2G2A	phospholipase A2, group IIA (platelets, synovial fluid)	6	Indomethacin	Diclofenac	Ginkgo biloba	Suramin	1,4-Butanediol	1-{2-[2-(2-Methoxyethoxy)Ethoxy]Ethoxy}-4-(1,1,3,3-Tetramethylbutyl)Benzene	N-Tridecanoic Acid	[3-(1-Benzyl-3-Carbamoylmethyl-2-Methyl-1h-Indol-5-Yloxy)-Propyl-]-Phosphonic Acid	4-(1-Benzyl-3-Carbamoylmethyl-2-Methyl-1h-Indol-5-Yloxy)-Butyric Acid	1-Benzyl-5-Methoxy-2-Methyl-1h-Indol-3-Yl)-Acetic Acid	6-Phenyl-4(R)-(7-Phenyl-Heptanoylamino)-Hexanoic Acid	Elaidoylamide	1-Octadecyl-2-Acetamido-2-Deoxy-Sn-Glycerol-3-Phosphoethylmethyl Sulfide	(S)-5-(4-Benzyloxy-Phenyl)-4-(7-Phenyl-Heptanoylamino)-Pentanoic Acid	Ginkgo biloba
IDE	insulin-degrading enzyme	6	Insulin recombinant	Insulin, porcine	Bacitracin
IFNGR2	interferon gamma receptor 2 (interferon gamma transducer 1)	6	Interferon gamma-1b
KARS	lysyl-tRNA synthetase	6	L-Lysine	L-Lysine
ARG1	arginase, liver	6	L-Ornithine	2(S)-Amino-6-Boronohexanoic Acid	Nor-N-Omega-Hydroxy-L-Arginine	Dinor-N(Omega)-Hydroxy-L-Arginine	S-{2-[Amino(Dihydroxy)-Lambda~4~-Sulfanyl]Ethyl}-D-Cysteine	N-Omega-Hydroxy-L-Arginine	S-2-(Boronoethyl)-L-Cysteine	Urea	Descarboxy-nor-N(Omega)-Hydroxy-L-Arginine	S,S-(2-Hydroxyethyl)Thiocysteine	DEHYDRO-2(S)-AMINO-6-BORONOHEXANOIC ACID	S-propylamine-L-cysteine	L-Ornithine
MMP8	matrix metallopeptidase 8 (neutrophil collagenase)	6	Marimastat	1-Hydroxyamine-2-Isobutylmalonic Acid	2-Thiomethyl-3-Phenylpropanoic Acid	2-(Biphenyl-4-Sulfonyl)-1,2,3,4-Tetrahydro-Isoquinoline-3-Carboxylic Acid	2-Hydroxy-5-[4-(2-Hydroxy-Ethyl)-Piperidin-1-Yl]-5-Phenyl-1h-Pyrimidine-4,6-Dione	Glycinamid	Batimastat	N-{2-[(4'-CYANO-1,1'-BIPHENYL-4-YL)OXY]ETHYL}-N'-HYDROXY-N-METHYLUREA	(5S)-5-(2-amino-2-oxoethyl)-4-oxo-N-[(3-oxo-3,4-dihydro-2H-1,4-benzoxazin-6-yl)methyl]-3,4,5,6,7,8-hexahydro[1]benzothieno[2,3-d]pyrimidine-2-carboxamide	(1S)-1-{[(4'-METHOXY-1,1'-BIPHENYL-4-YL)SULFONYL]AMINO}-2-METHYLPROPYLPHOSPHONIC ACID	(1R)-1-{[(4'-METHOXY-1,1'-BIPHENYL-4-YL)SULFONYL]AMINO}-2-METHYLPROPYLPHOSPHONIC ACID	3-FORMYL-2-HYDROXY-5-METHYL-HEXANOIC ACID HYDROXYAMIDE	BUT-3-ENYL-[5-(4-CHLORO-PHENYL)-3,6-DIHYDRO-[1,3,4]THIADIAZIN-2-YLIDENE]-AMINE	METHYLAMINO-PHENYLALANYL-LEUCYL-HYDROXAMIC ACID	3-AMINO-AZACYCLOTRIDECAN-2-ONE
HMGCR	3-hydroxy-3-methylglutaryl-Coenzyme A reductase	6	NADH	Pravastatin	Lovastatin	Simvastatin	Atorvastatin	Fluvastatin	Rosuvastatin	Coenzyme A	(S)-Hmg-Coa	Adenosine-5'-Diphosphate	2'-Monophosphoadenosine 5'-Diphosphoribose	3-Hydroxy-3-Methyl-Glutaric Acid	1,4-Dithiothreitol	Mevastatin	7-[3-(4-FLUORO-PHENYL)-1-ISOPROPYL-1H-INDOL-2-YL]-3,5-DIHYDROXY-HEPTANOIC ACID	NADH	Cerivastatin
PDE1A	phosphodiesterase 1A, calmodulin-dependent	6	Nicardipine	Felodipine	Bepridil
MS4A2	membrane-spanning 4-domains, subfamily A, member 2 (Fc fragment of IgE, high affinity I, receptor for; beta polypeptide)	6	Omalizumab
PMS2	PMS2 postmeiotic segregation increased 2 (S. cerevisiae)	6	Phosphothiophosphoric Acid-Adenylate Ester	Adenosine-5'-Diphosphate
RAMP2	receptor (G protein-coupled) activity modifying protein 2	6	Pramlintide
RAMP3	receptor (G protein-coupled) activity modifying protein 3	6	Pramlintide
MAT1A	methionine adenosyltransferase I, alpha	6	S-Adenosylmethionine	3-Oxiran-2ylalanine	Adenosine-5'-Diphosphate	L-2-Amino-4-Methoxy-Cis-but-3-Enoic Acid	S-Adenosylmethionine
PDE6G	phosphodiesterase 6G, cGMP-specific, rod, gamma	6	Sildenafil	Vardenafil	3-ISOBUTYL-1-METHYLXANTHINE
SOD1	superoxide dismutase 1, soluble (amyotrophic lateral sclerosis 1 (adult))	6	S-Oxy Cysteine
MTHFD1	methylenetetrahydrofolate dehydrogenase (NADP+ dependent) 1, methenyltetrahydrofolate cyclohydrolase, formyltetrahydrofolate synthetase	6	Tetrahydrofolic acid	NADH	LY374571	2'-Monophosphoadenosine 5'-Diphosphoribose	LY249543	Tetrahydrofolic acid	NADH
PTGIR	prostaglandin I2 (prostacyclin) receptor (IP)	6	Treprostinil	Iloprost	Dinoprost Tromethamine	Epoprostenol
CS	citrate synthase	6	Trifluoroacetonyl Coenzyme A	Coenzyme A	Oxaloacetate Ion	Alpha-Fluoro-Carboxymethyldethia Coenzyme a Complex	Malate Ion	Nitromethyldethia Coenzyme A	Citric Acid
ST14	suppression of tumorigenicity 14 (colon carcinoma)	6	Urokinase	Benzamidine
TNFSF13B	tumor necrosis factor (ligand) superfamily, member 13b	5	1,4-Diethylene Dioxide	Citric Acid
ROCK2	Rho-associated, coiled-coil containing protein kinase 2	5	5-(1,4-DIAZEPAN-1-SULFONYL)ISOQUINOLINE	(R)-TRANS-4-(1-AMINOETHYL)-N-(4-PYRIDYL) CYCLOHEXANECARBOXAMIDE
UMPS	uridine monophosphate synthetase	5	6-Hydroxyuridine-5'-Phosphate
MTAP	methylthioadenosine phosphorylase	5	Adenine	(1s)-1-(9-Deazaadenin-9-Yl)-1,4,5-Trideoxy-1,4-Imino-5-Methylthio-D-Ribitol	Formycin	5'-Deoxy-5'-Methylthioadenosine	5'-Deoxy-5'-(Methylthio)-Tubercidin	Adenine
ACVRL1	activin A receptor type II-like 1	5	Adenosine triphosphate	Adenosine triphosphate
TRPM7	transient receptor potential cation channel, subfamily M, member 7	5	Adenosine-5'-Diphosphate	Phosphoaminophosphonic Acid-Adenylate Ester	1,4-Dithiothreitol
HK1	hexokinase 1	5	Alpha-D-Glucose-6-Phosphate	Beta-D-Glucose	Adenosine-5'-Diphosphate	Phosphoaminophosphonic Acid-Adenylate Ester
AK1	adenylate kinase 1	5	Bis(Adenosine)-5'-Pentaphosphate
AK2	adenylate kinase 2	5	Bis(Adenosine)-5'-Pentaphosphate
ADORA2A	adenosine A2a receptor	5	Caffeine	Theophylline	Mefloquine	Adenosine	Dyphylline	Pentoxifylline	Oxtriphylline	Theobromine	Defibrotide	4-{2-[(7-amino-2-furan-2-yl[1,2,4]triazolo[1,5-a][1,3,5]triazin-5-yl)amino]ethyl}phenol
CHRM3	cholinergic receptor, muscarinic 3	5	Cevimeline	Tramadol	Succinylcholine	Ziprasidone	Disopyramide	Amitriptyline	Ipratropium bromide	Olanzapine	Metixene	Terfenadine	Clozapine	Trihexyphenidyl	Oxyphencyclimine	Procyclidine	Promazine	Hyoscyamine	Cyproheptadine	Imipramine	Methylscopolamine	Darifenacin	Tridihexethyl	Anisotropine Methylbromide	Nortriptyline	Atropine	Nicardipine	Paroxetine	Homatropine Methylbromide	Diphemanil Methylsulfate	Scopolamine	Benzquinamide	Propiomazine	Cryptenamine	Tropicamide	Brompheniramine	Maprotiline	Tolterodine	Oxybutynin	Promethazine	Pilocarpine	Doxepin	Desipramine	Quetiapine	Mivacurium	Diphenidol	Aripiprazole	Chlorprothixene	Pancuronium
CD55	CD55 molecule, decay accelerating factor for complement (Cromer blood group)	5	Chloramphenicol
MTR	5-methyltetrahydrofolate-homocysteine methyltransferase	5	Cyanocobalamin	Tetrahydrofolic acid	L-Methionine	Hydroxocobalamin	Cyanocobalamin	Tetrahydrofolic acid	L-Methionine
CAMLG	calcium modulating ligand	5	Cyclosporine
PLCD1	phospholipase C, delta 1	5	D-Myo-Inositol-1,4,5-Triphosphate	D-Myo-Inositol-2,4,5-Trisphosphate
KCNH2	potassium voltage-gated channel, subfamily H (eag-related), member 2	5	Dofetilide	Amsacrine	Ibutilide	Terfenadine	Prazosin	Sotalol	Doxazosin	Cisapride	Astemizole	Verapamil	Thioridazine	Quinidine	Pimozide	Miconazole	Amiodarone	Carvedilol	Terazosin	Propafenone	Halofantrine	Sertindole	Terfenadine	Cisapride	Astemizole	Sertindole
SERPINB3	serpin peptidase inhibitor, clade B (ovalbumin), member 3	5	D-Serine	Phosphonoserine
HTR1B	5-hydroxytryptamine (serotonin) receptor 1B	5	Eletriptan	Ziprasidone	Cabergoline	Ropinirole	Zolmitriptan	Dihydroergotamine	Olanzapine	Clozapine	Pramipexole	Propranolol	Lisuride	Sumatriptan	Ergotamine	Apomorphine	Ondansetron	Almotriptan	Naratriptan	Rizatriptan	Pindolol	Frovatriptan	Pergolide	Bromocriptine	Quetiapine	Aripiprazole	Yohimbine	Bopindolol	Pergolide
GFER	growth factor, augmenter of liver regeneration (ERV1 homolog, S. cerevisiae)	5	Flavin-Adenine Dinucleotide
CAT	catalase	5	Fomepizole	Heme
GSR	glutathione reductase	5	Glutathione	NADH	Carmustine	3,6-Dihydroxy-Xanthene-9-Propionic Acid	Nicotinamide-Adenine-Dinucleotide	3-Sulfinoalanine	Glutathionylspermidine Disulfide	3-(Prop-2-Ene-1-Sulfinyl)-Propene-1-Thiol	Flavin-Adenine Dinucleotide	Oxidized Glutathione Disulfide	Meta-Nitro-Tyrosine	2-(2-PHENYL-3-PYRIDIN-2-YL-4,5,6,7-TETRAHYDRO-2H-ISOPHOSPHINDOL-1-YL)PYRIDINE	6-(3-METHYL-1,4-DIOXO-1,4-DIHYDRONAPHTHALEN-2-YL)HEXANOIC ACID	Glutathione	NADH
GSTZ1	glutathione transferase zeta 1 (maleylacetoacetate isomerase)	5	Glutathione	1,4-Dithiothreitol	Glutathione
EEA1	early endosome antigen 1	5	Inositol 1,3-Bisphosphate
GPT	glutamic-pyruvate transaminase (alanine aminotransferase)	5	L-Glutamic Acid	L-Alanine	Phenelzine	Pyridoxal Phosphate	L-Glutamic Acid	L-Alanine
CA2	carbonic anhydrase II	5	Methyclothiazide	Topiramate	Ethoxzolamide	Bendroflumethiazide	Benzthiazide	Cyclothiazide	Methazolamide	Hydroflumethiazide	Acetazolamide	Dorzolamide	Chlorothiazide	Zonisamide	Hydrochlorothiazide	Trichlormethiazide	Ethinamate	Diazoxide	Dichlorphenamide	Brinzolamide	Quinethazone	4-(Hydroxymercury)Benzoic Acid	N-Benzyl-4-Sulfamoyl-Benzamide	4-Flourobenzenesulfonamide	Formic Acid	AL5424	N-(2-Flouro-Benzyl)-4-Sulfamoyl-Benzamide	3,5-Difluorobenzenesulfonamide	Al7089a	4-(Aminosulfonyl)-N-[(2,4,6-Trifluorophenyl)Methyl]-Benzamide	6-Oxo-8,9,10,11-Tetrahydro-7h-Cyclohepta[C][1]Benzopyran-3-O-Sulfamate	4-(Aminosulfonyl)-N-[(4-Fluorophenyl)Methyl]-Benzamide	(R)-N-(3-Indol-1-Yl-2-Methyl-Propyl)-4-Sulfamoyl-Benzamide	Aminodi(Ethyloxy)Ethylaminocarbonylbenzenesulfonamide	AL7182	N-(2,3,4,5,6-Pentaflouro-Benzyl)-4-Sulfamoyl-Benzamide	Cyanamide	4-(Aminosulfonyl)-N-[(3,4,5-Trifluorophenyl)Methyl]-Benzamide	Dansylamide	Sulfamic Acid 2,3-O-(1-Methylethylidene)-4,5-O-Sulfonyl-Beta-Fructopyranose Ester	N-(2-Thienylmethyl)-2,5-Thiophenedisulfonamide	4-(Aminosulfonyl)-N-[(2,5-Difluorophenyl)Methyl]-Benzamide	AL7099A	Al-6619, [2h-Thieno[3,2-E]-1,2-Thiazine-6-Sulfonamide,2-(3-Hydroxyphenyl)-3-(4-Morpholinyl)-, 1,1-Dioxide]	2,6-Difluorobenzenesulfonamide	1-Methyl-3-Oxo-1,3-Dihydro-Benzo[C]Isothiazole-5-Sulfonic Acid Amide	(4-sulfamoyl-phenyl)-thiocarbamic acid O-(2-thiophen-3-yl-ethyl) ester	4-Methylimidazole	AL5927
PRSS2	protease, serine, 2 (trypsin 2)	5	Monoisopropylphosphorylserine	O-Benzylsulfonyl-Serine	Benzylamine	Benzamidine	Phosphorylisopropane	2-Phenylethylamine	3-Phenylpropylamine
PIK3C3	phosphoinositide-3-kinase, class 3	5	N-(5-(4-CHLORO-3-(2-HYDROXY-ETHYLSULFAMOYL)- PHENYLTHIAZOLE-2-YL)-ACETAMIDE
ALDH2	aldehyde dehydrogenase 2 family (mitochondrial)	5	NADH	Guanidine	Disulfiram	Nicotinamide-Adenine-Dinucleotide	Daidzin	Crotonaldehyde	NADH
HMOX1	heme oxygenase (decycling) 1	5	NADH	Formic Acid	Biliverdine Ix Alpha	12-Phenylheme	Heme	2-Phenylheme	Verdoheme	1-({2-[2-(4-CHLOROPHENYL)ETHYL]-1,3-DIOXOLAN-2-YL}METHYL)-1H-IMIDAZOLE	1-(adamantan-1-yl)-2-(1H-imidazol-1-yl)ethanone	NADH
HSD17B4	hydroxysteroid (17-beta) dehydrogenase 4	5	NADH	Nicotinamide-Adenine-Dinucleotide	3r-Hydroxydecanoyl-Coa	NADH
FPR1	formyl peptide receptor 1	5	Nedocromil
RAMP1	receptor (G protein-coupled) activity modifying protein 1	5	Pramlintide
ANG	angiogenin, ribonuclease, RNase A family, 5	5	Pyrophosphate 2-	Pyroglutamic Acid	Citric Acid
MS4A1	membrane-spanning 4-domains, subfamily A, member 1	5	Rituximab	Ibritumomab	Tositumomab
COMT	catechol-O-methyltransferase	5	S-Adenosylmethionine	Tolcapone	Entacapone	3,5-Dinitrocatechol	BIA	N-{3-[5-(6-Amino-Purin-9-Yl)-3,4-Dihydroxy-Tetrahydro-Furan-2-Yl]-Allyl}-2,3-Dihydroxy-5-Nitro-Benzamide	(3,4-DIHYDROXY-2-NITROPHENYL)(PHENYL)METHANONE	7,8-dihydroxy-4-phenyl-2H-chromen-2-one	S-Adenosylmethionine	Tolcapone
PVR	poliovirus receptor	5	Sphingosine	MYRISTIC ACID
CHRM2	cholinergic receptor, muscarinic 2	5	Succinylcholine	Ziprasidone	Disopyramide	Amitriptyline	Ipratropium bromide	Olanzapine	Metixene	Clozapine	Trihexyphenidyl	Oxyphencyclimine	Procyclidine	Ethopropazine	Carbachol	Promazine	Hyoscyamine	Cyproheptadine	Imipramine	Methylscopolamine	Gallamine Triethiodide	Darifenacin	Tridihexethyl	Triflupromazine	Anisotropine Methylbromide	Nortriptyline	Atropine	Nicardipine	Paroxetine	Homatropine Methylbromide	Rocuronium	Scopolamine	Benzquinamide	Propiomazine	Cryptenamine	Dicyclomine	Tropicamide	Brompheniramine	Cocaine	Maprotiline	Bethanechol	Tolterodine	Oxybutynin	Promethazine	Pilocarpine	Doxacurium chloride	Doxepin	Flavoxate	Desipramine
CYP51A1	cytochrome P450, family 51, subfamily A, polypeptide 1	5	Terconazole	Clotrimazole	Voriconazole	Tioconazole	Econazole	Itraconazole	Posaconazole	1-[(2S)-2-[(4-CHLOROBENZYL)OXY]-2-(2,4-DICHLOROPHENYL)ETHYL]-1H-IMIDAZOLE
PDE4A	phosphodiesterase 4A, cAMP-specific (phosphodiesterase E2 dunce homolog, Drosophila)	5	Theophylline	Dyphylline	Pentoxifylline	Enprofylline	Ketotifen	Dipyridamole	Iloprost	Oxtriphylline	Ibudilast	Drotaverine	Tofisopam	Piclamilast	(4R)-4-(3-butoxy-4-methoxybenzyl)imidazolidin-2-one	4-[8-(3-nitrophenyl)-1,7-naphthyridin-6-yl]benzoic acid
RBP1	retinol binding protein 1, cellular	5	Vitamin A	Acitretin	Vitamin A
ALOX5	arachidonate 5-lipoxygenase	5	Vitamin E	Masoprocol	Aminosalicylic Acid	Mesalazine	Montelukast	Diclofenac	Diethylcarbamazine	Zileuton	Sulfasalazine	Meclofenamic acid	Balsalazide	Minocycline	Leflunomide	Heme	Vitamin E	Hyperforin
DRD1	dopamine receptor D1	5	Ziprasidone	Cabergoline	Ropinirole	Olanzapine	Methylergonovine	Clozapine	Thiethylperazine	Phenylpropanolamine	Loxapine	Pramipexole	Promazine	Chlorpromazine	Haloperidol	Triflupromazine	Amoxapine	Lisuride	Fluphenazine	Thioridazine	Apomorphine	Trimipramine	Risperidone	Propiomazine	Fenoldopam	Minaprine	Perphenazine	Flupenthixol	Dopamine	Carphenazine	Acetophenazine	Pergolide	Bromocriptine	Quetiapine	Levodopa	Aripiprazole	Chlorprothixene	Paliperidone	Dihydroergotoxine	Methotrimeprazine	Propericiazine	Acepromazine	Pipotiazine	Thioproperazine	Thiothixene	Zuclopenthixol	Rotigotine Transdermal Patch	Phenylpropanolamine	Pergolide
CTSK	cathepsin K	4	[1-(4-Fluorobenzyl)Cyclobutyl]Methyl (1s)-1-[Oxo(1h-Pyrazol-5-Ylamino)Acetyl]Pentylcarbamate	3-Amino-5-Phenylpentane	1-[N[(Phenylmethoxy)Carbonyl]-L-Leucyl-4-[[N/N-[(Phenylmethoxy)Carbonyl]-/Nl-Leucyl]Amino]-3-Pyrrolidinone/N	N2-[(Benzyloxy)Carbonyl]-N1-[(3s)-1-Cyanopyrrolidin-3-Yl]-L-Leucinamide	Benzofuran-2-Carboxylic Acid {(S)-3-Methyl-1-[3-Oxo-1-(Pyridin-2-Ylsulfonyl)Azepan-4-Ylcarbamoyl]Butyl}Amide	1,5-Bis(N-Benzyloxycarbonyl-L-Leucinyl)Carbohydrazide	N2-({[(4-Bromophenyl)Methyl]Oxy}Carbonyl)-N1-[(1s)-1-Formylpentyl]-L-Leucinamide	1-[2-(3-Biphenyl)-4-Methylvaleryl)]Amino-3-(2-Pyridylsulfonyl)Amino-2-Propanone	Tert-Butyl(1s)-1-Cyclohexyl-2-Oxoethylcarbamate	1-{7-cyclohexyl-6-[4-(4-methylpiperazin-1-yl)benzyl]-7H-pyrrolo[2,3-d]pyrimidin-2-yl}methanamine	(1R)-2-METHYL-1-(PHENYLMETHYL)PROPYL[(1S)-1-FORMYLPENTYL]CARBAMATE	1-(PHENYLMETHYL)CYCLOPENTYL[(1S)-1-FORMYLPENTYL]CARBAMATE	6-(CYCLOHEXYLAMINO)-9-[2-(4-METHYLPIPERAZIN-1-YL)-ETHYL]-9H-PURINE-2-CARBONITRILE	9-CYCLOPENTYL-6-[2-(3-IMIDAZOL-1-YL-PROPOXY)-PHENYLAMINO]-9H-PURINE-2-CARBONITRILE	N-(2-AMINOETHYL)-N~2~-{(1S)-1-[4'-(AMINOSULFONYL)BIPHENYL-4-YL]-2,2,2-TRIFLUOROETHYL}-L-LEUCINAMIDE	(1R,2R)-N-(2-AMINOETHYL)-2-{[(4-METHOXYPHENYL)SULFONYL]METHYL}CYCLOHEXANECARBOXAMIDE	TERT-BUTYL 2-CYANO-2-METHYLHYDRAZINECARBOXYLATE
MERTK	c-mer proto-oncogene tyrosine kinase	4	2-(2-HYDROXYETHYLAMINO)-6-(3-CHLOROANILINO)-9-ISOPROPYLPURINE
PRDX6	peroxiredoxin 6	4	2-(N-Morpholino)-Ethanesulfonic Acid
MIF	macrophage migration inhibitory factor (glycosylation-inhibiting factor)	4	3,4-Dihydroxycinnamic Acid	7-Hydroxy-2-Oxo-Chromene-3-Carboxylic Acid Ethyl Ester	Citric Acid	3-(4-HYDROXY-PHENYL)PYRUVIC ACID	3-(4-HYDROXYPHENYL)-4,5-DIHYDRO-5-ISOXAZOLE-ACETIC ACID METHYL ESTER	4-HYDROXYBENZALDEHYDE O-(CYCLOHEXYLCARBONYL)OXIME	3-FLUORO-4-HYDROXYBENZALDEHYDE O-(CYCLOHEXYLCARBONYL)OXIME	4-HYDROXYBENZALDEHYDE O-(3,3-DIMETHYLBUTANOYL)OXIME	6-HYDROXY-1,3-BENZOTHIAZOLE-2-SULFONAMIDE
UNG	uracil-DNA glycosylase	4	4-[(1E,7E)-8-(2,6-DIOXO-1,2,3,6-TETRAHYDROPYRIMIDIN-4-YL)-3,6-DIOXA-2,7-DIAZAOCTA-1,7-DIEN-1-YL]BENZOIC ACID	1-(2-DEOXY-5-O-PHOSPHONO-BETA-D-ERYTHRO-PENTOFURANOSYL)-4-METHYL-1H-INDOLE	3-[(1E,7E)-8-(2,6-dioxo-1,2,3,6-tetrahydropyrimidin-4-yl)-3,6-dioxa-2,7-diazaocta-1,7-dien-1-yl]benzoic acid
MMP12	matrix metallopeptidase 12 (macrophage elastase)	4	Acetohydroxamic Acid	Marimastat	CP-271485	PF-00356231	Batimastat	2-[2-(1,3-Dioxo-1,3-Dihydro-2h-Isoindol-2-Yl)Ethyl]-4-(4'-Ethoxy-1,1'-Biphenyl-4-Yl)-4-Oxobutanoic Acid	(1S,5S,7R)-N~7~-(BIPHENYL-4-YLMETHYL)-N~3~-HYDROXY-6,8-DIOXA-3-AZABICYCLO[3.2.1]OCTANE-3,7-DICARBOXAMIDE	N-(biphenyl-4-ylsulfonyl)-D-leucine	N-HYDROXY-2(R)-[[(4-METHOXYPHENYL)SULFONYL](3-PICOLYL)AMINO]-3-METHYLBUTANAMIDE HYDROCHLORIDE	N-(dibenzo[b,d]thiophen-3-ylsulfonyl)-L-valine	N-oxo-2-[(4-phenylphenyl)sulfonylamino]ethanamide	2-[(4-fluorophenyl)sulfonylamino]-N-oxo-ethanamide	N-oxo-2-(phenylsulfonylamino)ethanamide	N-ISOBUTYL-N-[4-METHOXYPHENYLSULFONYL]GLYCYL HYDROXAMIC ACID	N-[(4-methoxyphenyl)sulfonyl]-D-alanine
APRT	adenine phosphoribosyltransferase	4	Adenine	Alpha-Phosphoribosylpyrophosphoric Acid	9-Deazaadenine	Citric Acid	Adenine
PDE4B	phosphodiesterase 4B, cAMP-specific (phosphodiesterase E4 dunce homolog, Drosophila)	4	Adenosine monophosphate	Caffeine	Theophylline	Dyphylline	Pentoxifylline	Enprofylline	Ketotifen	Iloprost	Papaverine	Theobromine	Amrinone	Ibudilast	(R)-Mesopram	Piclamilast	4-[3-(Cyclopentyloxy)-4-Methoxyphenyl]-2-Pyrrolidinone	3,5-Dimethyl-1-(3-Nitrophenyl)-1h-Pyrazole-4-Carboxylic Acid Ethyl Ester	Filaminast	8-Bromo-Adenosine-5'-Monophosphate	(S)-Rolipram	1-(2-Chlorophenyl)-3,5-Dimethyl-1h-Pyrazole-4-Carboxylic Acid Ethyl Ester	Cis-4-Cyano-4-[3-(Cyclopentyloxy)-4-Methoxyphenyl]Cyclohexanecarboxylic Acid	(R)-Rolipram	S,S-(2-Hydroxyethyl)Thiocysteine	1-ethyl-N-(phenylmethyl)-4-(tetrahydro-2H-pyran-4-ylamino)-1H-pyrazolo[3,4-b]pyridine-5-carboxamide	4-[8-(3-nitrophenyl)-1,7-naphthyridin-6-yl]benzoic acid	Adenosine monophosphate
PYGL	phosphorylase, glycogen; liver (Hers disease, glycogen storage disease type VI)	4	Adenosine monophosphate	7,9-Dihydro-1h-Purine-2,6,8(3h)-Trione	CP-526423	1-N-Acetyl-Beta-D-Glucosamine	Beta-D-Glucose	5-Chloro-1h-Indole-2-Carboxylic Acid{[Cyclopentyl-(2-Hydroxy-Ethyl)-Carbamoyl]-Methyl}-Amide	Cp403700, (S)-1-{2-[(5-Chloro-1h-Indole-2-Carbonyl)-Amino]-3-Phenyl-Propionyl}-Azetidine-3-Carboxylate	Phosphonoserine	5-chloro-N-{4-[(1R)-1,2-dihydroxyethyl]phenyl}-1H-indole-2-carboxamide	4-[3-(2-Chloro-4,5-difluoro-benzoyl)ureido]-3-trifluoromethoxybenzoic acid	1-{2-[3-(2-Chloro-4,5-difluoro-benzoyl)-ureido]-4-fluoro-phenyl}-piperidine-4-carboxylic acid	N-(2-CHLORO-4-FLUOROBENZOYL)-N'-(5-HYDROXY-2-METHOXYPHENYL)UREA	Pyridoxal Phosphate	Adenosine monophosphate
ABCB11	ATP-binding cassette, sub-family B (MDR/TAP), member 11	4	Adenosine triphosphate	Glibenclamide	Adenosine triphosphate
ABCC2	ATP-binding cassette, sub-family C (CFTR/MRP), member 2	4	Adenosine triphosphate	Sulfinpyrazone	Adenosine triphosphate
ABCE1	ATP-binding cassette, sub-family E (OABP), member 1	4	Adenosine-5'-Diphosphate
KIF11	kinesin family member 11	4	Adenosine-5'-Diphosphate	3-[(5s)-1-Acetyl-3-(2-Chlorophenyl)-4,5-Dihydro-1h-Pyrazol-5-Yl]Phenol	Monastrol	(4R)-4-(3-HYDROXYPHENYL)-N,N,7,8-TETRAMETHYL-3,4-DIHYDROISOQUINOLINE-2(1H)-CARBOXAMIDE	N,N-DIETHYL-2-[(2-THIENYLCARBONYL)AMINO]-4,5,6,7-TETRAHYDRO-1-BENZOTHIOPHENE-3-CARBOXAMIDE	(5R)-N,N-DIETHYL-5-METHYL-2-[(THIOPHEN-2-YLCARBONYL)AMINO]-4,5,6,7-TETRAHYDRO-1-BENZOTHIOPHENE-3-CARBOXAMIDE	(2S)-4-(2,5-difluorophenyl)-N-[(3R,4S)-3-fluoro-1-methylpiperidin-4-yl]-2-(hydroxymethyl)-N-methyl-2-phenyl-2,5-dihydro-1H-pyrrole-1-carboxamide	[(4R)-4-(3-HYDROXYPHENYL)-1,6-DIMETHYL-2-THIOXO-1,2,3,4-TETRAHYDROPYRIMIDIN-5-YL](PHENYL)METHANONE	(2S)-4-(2,5-DIFLUOROPHENYL)-N-METHYL-2-PHENYL-N-PIPERIDIN-4-YL-2,5-DIHYDRO-1H-PYRROLE-1-CARBOXAMIDE	(1S)-1-CYCLOPROPYL-2-[(2S)-4-(2,5-DIFLUOROPHENYL)-2-PHENYL-2,5-DIHYDRO-1H-PYRROL-1-YL]-2-OXOETHANAMINE	(2S)-4-(2,5-DIFLUOROPHENYL)-N,N-DIMETHYL-2-PHENYL-2,5-DIHYDRO-1H-PYRROLE-1-CARBOXAMIDE	(5S)-5-(3-AMINOPROPYL)-3-(2,5-DIFLUOROPHENYL)-N-ETHYL-5-PHENYL-4,5-DIHYDRO-1H-PYRAZOLE-1-CARBOXAMIDE
KIF3B	kinesin family member 3B	4	Adenosine-5'-Diphosphate
PTPN4	protein tyrosine phosphatase, non-receptor type 4 (megakaryocyte)	4	Alendronate
CD209	CD209 molecule	4	Alpha-D-Mannose	Fucose
CYP11A1	cytochrome P450, family 11, subfamily A, polypeptide 1	4	Aminoglutethimide
CYP19A1	cytochrome P450, family 19, subfamily A, polypeptide 1	4	Aminoglutethimide	Testolactone	Exemestane	Letrozole	Anastrozole	4-ANDROSTENE-3-17-DIONE
PHYH	phytanoyl-CoA 2-hydroxylase	4	Antihemophilic Factor	Vitamin C	Vitamin C
CD1A	CD1a molecule	4	Antithymocyte globulin
EDNRA	endothelin receptor type A	4	Bosentan	Sitaxentan	2-HYDROXY-3,5-DIIODOBENZOIC ACID
PON1	paraoxonase 1	4	Cefazolin
NR1H4	nuclear receptor subfamily 1, group H, member 4	4	Chenodeoxycholic acid	Fexaramine	(8alpha,10alpha,13alpha,17beta)-17-[(4-hydroxyphenyl)carbonyl]androsta-3,5-diene-3-carboxylic acid
PCYT1A	phosphate cytidylyltransferase 1, choline, alpha	4	Choline	Choline
RRM2B	ribonucleotide reductase M2 B (TP53 inducible)	4	Cladribine
HRH4	histamine receptor H4	4	Clozapine	Histamine Phosphate
MUT	methylmalonyl Coenzyme A mutase	4	Cyanocobalamin	Hydroxocobalamin	Cyanocobalamin
ANXA3	annexin A3	4	Ethanolamine
DCK	deoxycytidine kinase	4	Fludarabine	2'-Deoxycytidine	Adenosine-5'-Diphosphate	2-CHLORO-9-(2-DEOXY-2-FLUORO-B -D-ARABINOFURANOSYL)-9H-PURIN-6-AMINE
PGD	phosphogluconate dehydrogenase	4	Gadopentetate dimeglumine	Dacarbazine	Ketotifen	6-Phosphogluconic Acid	Pyrophosphate 2-	Nicotinamide 8-Bromo-Adenine Dinucleotide Phosphate
IFNG	interferon, gamma	4	Glucosamine
GSPT1	G1 to S phase transition 1	4	Guanosine-5'-Diphosphate
HLA-DQB1	major histocompatibility complex, class II, DQ beta 1	4	Insulin, porcine
CACNA1C	calcium channel, voltage-dependent, L type, alpha 1C subunit	4	Isradipine	Ibutilide	Amlodipine	Nimodipine	Nisoldipine	Cinnarizine	Nicardipine	Magnesium Sulfate	Verapamil	Felodipine	Nitrendipine	Nifedipine	Nilvadipine	Drotaverine	Calcium	Mibefradil
ADSSL1	adenylosuccinate synthase like 1	4	L-Aspartic Acid	Hadacidin	6-O-Phosphoryl Inosine Monophosphate	Guanosine-5'-Triphosphate	Guanosine-5'-Diphosphate	Adenylosuccinic Acid	Inosinic Acid	L-Aspartic Acid
DSTN	destrin (actin depolymerizing factor)	4	Lauryl Dimethylamine-N-Oxide
GAD1	glutamate decarboxylase 1 (brain, 67kDa)	4	L-Glutamic Acid	Pyridoxal Phosphate	L-Glutamic Acid
GAD2	glutamate decarboxylase 2 (pancreatic islets and brain, 65kDa)	4	L-Glutamic Acid	Pyridoxal Phosphate	L-Glutamic Acid
TAT	tyrosine aminotransferase	4	L-Phenylalanine	L-Tyrosine	L-Glutamic Acid	Pyridoxal Phosphate	L-Phenylalanine	L-Tyrosine	L-Glutamic Acid
PPIG	peptidylprolyl isomerase G (cyclophilin G)	4	L-Proline	L-Proline
LCN2	lipocalin 2	4	Methyl Nonanoate (Ester)	2,3-Dihydroxy-Benzoic Acid	Carboxymycobactin S	2,3,-Dihydroxybenzoylserine	Alpha-D-Mannose	Carboxymycobactin T	Trencam-3,2-Hopo
CTSH	cathepsin H	4	N1-(1-Dimethylcarbamoyl-2-Phenyl-Ethyl)-2-Oxo-N4-(2-Pyridin-2-Yl-Ethyl)-Succinamide	Para-Toluene Sulfonate	N-[1-Hydroxycarboxyethyl-Carbonyl]Leucylamino-2-Methyl-Butane	CARBOBENZYLOXY-(L)-LEUCINYL-(L)LEUCINYL METHOXYMETHYLKETONE
CYP17A1	cytochrome P450, family 17, subfamily A, polypeptide 1	4	NADH	Progesterone	NADH
DHPS	deoxyhypusine synthase	4	Nicotinamide-Adenine-Dinucleotide	1-Guanidinium-7-Aminoheptane
CHRNA4	cholinergic receptor, nicotinic, alpha 4	4	Nicotine	Butabarbital	Butalbital	Talbutal	Pentobarbital	Secobarbital	Metharbital	Thiopental	Galantamine	Primidone	Methylphenobarbital	Phenobarbital	Varenicline	Amobarbital	Aprobarbital	Butethal	Heptabarbital	Hexobarbital	Barbital	Barbituric acid derivative	Butabarbital	Butalbital	Talbutal	Amobarbital	Aprobarbital	Butethal	Barbital	Barbituric acid derivative
ACADM	acyl-Coenzyme A dehydrogenase, C-4 to C-12 straight chain	4	Octanoyl-Coenzyme A	Flavin-Adenine Dinucleotide	3-Thiaoctanoyl-Coenzyme A
NEU1	sialidase 1 (lysosomal sialidase)	4	Oseltamivir
TYMS	thymidylate synthetase	4	Raltitrexed	Floxuridine	Trifluridine	Trimethoprim	Gemcitabine	Fluorouracil	Pemetrexed	Leucovorin	Capecitabine	Thymidine-5'-Phosphate	10-Propargyl-5,8-Dideazafolic Acid	2'-deoxyuridylic acid	S,S-(2-Hydroxyethyl)Thiocysteine	6-ETHYL-5-PHENYLPYRIMIDINE-2,4-DIAMINE	N-[2-chloro-5-(trifluoromethyl)phenyl]imidodicarbonimidic diamide	N-(3,5-dimethoxyphenyl)imidodicarbonimidic diamide	6,6-DIMETHYL-1-[3-(2,4,5-TRICHLOROPHENOXY)PROPOXY]-1,6-DIHYDRO-1,3,5-TRIAZINE-2,4-DIAMINE
PCMT1	protein-L-isoaspartate (D-aspartate) O-methyltransferase	4	S-Adenosyl-L-Homocysteine
SCTR	secretin receptor	4	Secretin
SDHA	succinate dehydrogenase complex, subunit A, flavoprotein (Fp)	4	Succinic acid	2-Hexyloxy-6-Hydroxymethyl-Tetrahydro-Pyran-3,4,5-Triol	Carboxin	Thenoyltrifluoroacetone	UBIQUINONE-1	Succinic acid
UPP1	uridine phosphorylase 1	3	1-((2-HYDROXYETHOXY)METHYL)-5-BENZYLPYRIMIDINE-2,4(1H,3H)-DIONE
ARL3	ADP-ribosylation factor-like 3	3	2-(N-Morpholino)-Ethanesulfonic Acid	Guanosine-5'-Diphosphate
PRSS3	protease, serine, 3 (mesotrypsin)	3	4-(1,3,2-Dioxaborolan-2-Yloxy)Butan-1-Aminium	4-Hydroxybutan-1-Aminium	4-(Hydroxymethyl)Benzamidine	Benzamidine	[3-(1,3,2-Dioxaborolan-2-Yloxy)Propyl]Guanidine	Guanidine-3-Propanol	Fucose	[4-(1,3,2-Dioxaborolan-2-Yloxy)Methyl]Benzamidine	1,3,2-Dioxaborolan-2-Ol
IL12B	interleukin 12B (natural killer cell stimulatory factor 2, cytotoxic lymphocyte maturation factor 2, p40)	3	5-Mercapto-2-Nitro-Benzoic Acid	Alpha-D-Mannose
CD80	CD80 molecule	3	Abatacept
FHIT	fragile histidine triad gene	3	Adenosine Monotungstate	Fructose	Ado-P-Ch2-P-Ps-Ado
XDH	xanthine dehydrogenase	3	Allopurinol	4-[5-Pyridin-4-Yl-1h-[1,2,4]Triazol-3-Yl]-Pyridine-2-Carbonitrile	Flavin-Adenine Dinucleotide	dioxothiomolybdenum(VI) ion	Y-700
ACPP	acid phosphatase, prostate	3	Alpha-D-Mannose	N-Propyl-Tartramic Acid	Alpha-Benzyl-Aminobenzyl-Phosphonic Acid	Fucose
DNASE1	deoxyribonuclease I	3	Alpha-D-Mannose
RTN4R	reticulon 4 receptor	3	Alpha-D-Mannose
TRPV1	transient receptor potential cation channel, subfamily V, member 1	3	Alpha-Linolenic Acid	Icosapent	Aspartame	Alpha-Linolenic Acid	Icosapent	Aspartame
CD86	CD86 molecule	3	Antithymocyte globulin	Abatacept
TACR1	tachykinin receptor 1	3	Aprepitant	Ketamine	Vapreotide	Fosaprepitant
KLK6	kallikrein-related peptidase 6	3	Benzamidine
SFTPD	surfactant, pulmonary-associated protein D	3	Beta-D-Glucose
SIGLEC7	sialic acid binding Ig-like lectin 7	3	Beta-D-Mannose	Alpha-D-Mannose	2-(Acetylamino)-2-Deoxy-a-D-Glucopyranose
PTS	6-pyruvoyltetrahydropterin synthase	3	Biopterin
PTGER1	prostaglandin E receptor 1 (subtype EP1), 42kDa	3	Bupivacaine	Carboprost Tromethamine	Alprostadil	Bimatoprost	Dinoprostone	Iloprost
COMP	cartilage oligomeric matrix protein	3	Calcium
FABP6	fatty acid binding protein 6, ileal (gastrotropin)	3	Cholic Acid	N-Cholylglycine	Taurocholic Acid
CASR	calcium-sensing receptor (hypocalciuric hypercalcemia 1, severe neonatal hyperparathyroidism)	3	Cinacalcet
PNLIPRP2	pancreatic lipase-related protein 2	3	Decylamine-N,N-Dimethyl-N-Oxide
PARK7	Parkinson disease (autosomal recessive, early onset) 7	3	Double Oxidized Cysteine
PDE4C	phosphodiesterase 4C, cAMP-specific (phosphodiesterase E1 dunce homolog, Drosophila)	3	Dyphylline	Ketotifen	Iloprost	Ibudilast	Piclamilast
HTR1A	5-hydroxytryptamine (serotonin) receptor 1A	3	Eletriptan	Ziprasidone	Methysergide	Cabergoline	Ropinirole	Zolmitriptan	Amitriptyline	Olanzapine	Clozapine	Pramipexole	Chlorpromazine	Buspirone	Nortriptyline	Propranolol	Lisuride	Trazodone	Sumatriptan	Apomorphine	Trimipramine	Risperidone	Alprenolol	Ondansetron	Naratriptan	Pindolol	Ergoloid mesylate	Doxepin	Nefazodone	Pergolide	Bromocriptine	Quetiapine	Aripiprazole	Paliperidone	Yohimbine	Acepromazine	Alverine	Molindone	Pipotiazine	Thioproperazine	Rotigotine Transdermal Patch	Vilazodone	Bopindolol	Cinitapride	Nefazodone	Pergolide
ADRB1	adrenergic, beta-1-, receptor	3	Esmolol	Betaxolol	Isoetharine	Metoprolol	Atenolol	Norepinephrine	Timolol	Phenylpropanolamine	Sotalol	Carteolol	Propranolol	Labetalol	Bisoprolol	Epinephrine	Dobutamine	Pseudoephedrine	Alprenolol	Pindolol	Salbutamol	Isoproterenol	Arbutamine	Amiodarone	Carvedilol	Desipramine	Acebutolol	Nadolol	Levobunolol	Metipranolol	Fenoterol	Pirbuterol	Bevantolol	Practolol	Penbutolol	Ephedra	Clenbuterol	Oxprenolol	Nebivolol	Droxidopa	Bopindolol	Bupranolol	4-{[(2S)-3-(tert-butylamino)-2-hydroxypropyl]oxy}-3H-indole-2-carbonitrile	2-HYDROXYMETHYL-6-OCTYLSULFANYL-TETRAHYDRO-PYRAN-3,4,5-TRIOL	Ephedra	Phenylpropanolamine	Ephedra
CD33	CD33 molecule	3	Gemtuzumab ozogamicin
GPX1	glutathione peroxidase 1	3	Glutathione	Glutathione
PCSK1	proprotein convertase subtilisin/kexin type 1	3	Insulin recombinant	Insulin, porcine
HLA-DQA2	major histocompatibility complex, class II, DQ alpha 2	3	Insulin, porcine
KYNU	kynureninase (L-kynurenine hydrolase)	3	L-Alanine	3-Hydroxyhippuric acid	Pyridoxal Phosphate	L-Alanine
ASL	argininosuccinate lyase	3	L-Arginine	Argininosuccinate	2-(N-Morpholino)-Ethanesulfonic Acid	L-Arginine
ADSS	adenylosuccinate synthase	3	L-Aspartic Acid	L-Aspartic Acid
SLC22A4	solute carrier family 22 (organic cation/ergothioneine transporter), member 4	3	L-Carnitine
GLS2	glutaminase 2 (liver, mitochondrial)	3	L-Glutamic Acid	L-Glutamic Acid
OTC	ornithine carbamoyltransferase	3	L-Ornithine	L-Citrulline	N-(Phosphonoacetyl)-L-Ornithine	2-Amino-Pentanoic Acid	Norvaline	L-Ornithine	L-Citrulline
MMP17	matrix metallopeptidase 17 (membrane-inserted)	3	Marimastat
NQO1	NAD(P)H dehydrogenase, quinone 1	3	Menadione	Dicumarol	Duroquinone	3-Hydroxymethyl-5-Aziridinyl-1methyl-2-[1h-Indole-4,7-Dione]-Propanol	5-Methoxy-1,2-Dimethyl-3-(4-Nitrophenoxymethyl)Indole-4,7-Dione	Cibacron Blue	Flavin-Adenine Dinucleotide	5-Methoxy-1,2-Dimethyl-3-(Phenoxymethyl)Indole-4,7-Dione	2,5-Diaziridin-1-Yl-3-(Hydroxymethyl)-6-Methylcyclohexa-2,5-Diene-1,4-Dione	Bishydroxy[2h-1-Benzopyran-2-One,1,2-Benzopyrone]	3-(HYDROXYMETHYL)-1-METHYL-5-(2-METHYLAZIRIDIN-1-YL)-2-PHENYL-1H-INDOLE-4,7-DIONE	Menadione
LTA4H	leukotriene A4 hydrolase	3	N-[3-[(1-Aminoethyl)(Hydroxy)Phosphoryl]-2-(1,1'-Biphenyl-4-Ylmethyl)Propanoyl]Alanine	3-(Benzyloxy)Pyridin-2-Amine	Bestatin	5-[2-(1H-pyrrol-1-yl)ethoxy]-1H-indole	N-(pyridin-3-ylmethyl)aniline	(4-fluorophenyl)(pyridin-4-yl)methanone	1-(2,2'-bithiophen-5-yl)methanamine	N-[4-(benzyloxy)phenyl]glycinamide	(2S)-2-amino-5-oxo-5-[(4-phenylmethoxyphenyl)amino]pentanoic acid	4-amino-N-[4-(benzyloxy)phenyl]butanamide	N-methyl-1-(2-thiophen-2-ylphenyl)methanamine	{4-[(2R)-pyrrolidin-2-ylmethoxy]phenyl}(4-thiophen-3-ylphenyl)methanone	(R)-pyridin-4-yl[4-(2-pyrrolidin-1-ylethoxy)phenyl]methanol	1-(4-thiophen-2-ylphenyl)methanamine	N-benzyl-4-[(2R)-pyrrolidin-2-ylmethoxy]aniline	4-(2-amino-1,3-thiazol-4-yl)phenol	N-[(2R)-2-benzyl-4-(hydroxyamino)-4-oxobutanoyl]-L-alanine	5-[2-(4-hydroxyphenyl)ethyl]benzene-1,3-diol
ADH1C	alcohol dehydrogenase 1C (class I), gamma polypeptide	3	NADH	Ethanol	Dimethyl sulfoxide	Fomepizole	2,3,4,5,6-Pentafluorobenzyl Alcohol	Nicotinamide-Adenine-Dinucleotide	N-1-Methylheptylformamide	2-Ethoxyethanol	Cholic Acid	4-Iodopyrazole	Pyrazole	Para-Bromobenzyl Alcohol	3-Butylthiolane 1-Oxide	5-Beta-D-Ribofuranosylnicotinamide Adenine Dinucleotide	(R)-N-(1-Methyl-Hexyl)-Formamide	Trifluoroethanol	Cyclohexylformamide	Cpad	N-Formylpiperidine	2,3-Difluorobenzyl Alcohol	2,4-Difluorobenzyl Alcohol 2,4-Difluoro-1-(Hydroxymethyl)Benzene	NADH
CYB5R3	cytochrome b5 reductase 3	3	NADH	Nicotinamide-Adenine-Dinucleotide	Flavin-Adenine Dinucleotide	NADH
HSD3B1	hydroxy-delta-5-steroid dehydrogenase, 3 beta- and steroid delta-isomerase 1	3	NADH	Trilostane	4-Androstenedione	NADH	4-Androstenedione	Trilostane
HSD3B2	hydroxy-delta-5-steroid dehydrogenase, 3 beta- and steroid delta-isomerase 2	3	NADH	Trilostane	NADH	Trilostane
TYR	tyrosinase (oculocutaneous albinism IA)	3	NADH	Azelaic Acid	Monobenzone	Mimosine	NADH
PDE1B	phosphodiesterase 1B, calmodulin-dependent	3	Nicardipine	Felodipine	Bepridil	S,S-(2-Hydroxyethyl)Thiocysteine
CHRNB4	cholinergic receptor, nicotinic, beta 4	3	Nicotine	Galantamine	Pentolinium	Levomethadyl Acetate
PLA2G1B	phospholipase A2, group IB (pancreas)	3	Niflumic Acid	Hexane-1,6-Diol	N-Tridecanoic Acid	Cholic Acid	P-Anisic Acid	Heptanoic Acid	Alpha-D-Mannose	1-O-Octyl-2-Heptylphosphonyl-Sn-Glycero-3-Phosphoethanolamine	Pyruvoyl Group	Lpc-Ether	PHOSPHONIC ACID 2-DODECANOYLAMINO-HEXYL ESTER PROPYL ESTER	1-DECYL-3-TRIFLUORO ETHYL-SN-GLYCERO-2-PHOSPHOMETHANOL
NPR1	natriuretic peptide receptor A/guanylate cyclase A (atrionatriuretic peptide receptor A)	3	Nitroprusside	Nitroglycerin	Isosorbide Dinitrate	Amyl Nitrite	Erythrityl Tetranitrate	Nesiritide
FCER1A	Fc fragment of IgE, high affinity I, receptor for; alpha polypeptide	3	Omalizumab	Benzylpenicilloyl Polylysine	Alpha-D-Mannose	Fucose
OXT	oxytocin, prepro- (neurophysin I)	3	Oxytocin
LALBA	lactalbumin, alpha-	3	Palmitic Acid
CCKBR	cholecystokinin B receptor	3	Pentagastrin
NT5E	5'-nucleotidase, ecto (CD73)	3	Pentoxifylline
SCARB1	scavenger receptor class B, member 1	3	Phosphatidylserine	Phosphatidylserine
IL5	interleukin 5 (colony-stimulating factor, eosinophil)	3	Pranlukast
REN	renin	3	Remikiren	Aliskiren	Dimethylformamide	1-Hydroxy-3-Methylbutane	3-Phenyl-1,2-Propandiol	2-Methyl-3-(2-Aminothiazolo)Propanal	Enalkiren	2-Cyclopropylmethylenepropanal	1-Methyl-2-Oxy-5,5-Dimethyl Pyrrolidine	N-Methyl-N-(Methylbenzyl)Formamide	1-Hydroxy-2-Amino-3-Cyclohexylpropane	N-{2-[6-(2,4-DIAMINO-6-ETHYLPYRIMIDIN-5-YL)-2,2-DIMETHYL-3-OXO-2,3-DIHYDRO-4H-1,4-BENZOTHIAZIN-4-YL]ETHYL}ACETAMIDE	6-ETHYL-5-[9-(3-METHOXYPROPYL)-9H-CARBAZOL-2-YL]PYRIMIDINE-2,4-DIAMINE	N-{2-[6-(2,4-DIAMINO-6-ETHYLPYRIMIDIN-5-YL)-2,2-DIMETHYL-3-OXO-2,3-DIHYDRO-4H-1,4-BENZOXAZIN-4-YL]ETHYL}ACETAMIDE	(2S)-6-(2,4-DIAMINO-6-ETHYLPYRIMIDIN-5-YL)-2-(3,5-DIFLUOROPHENYL)-4-(3-METHOXYPROPYL)-2H-1,4-BENZOXAZIN-3(4H)-ONE	6-(2,4-DIAMINO-6-ETHYLPYRIMIDIN-5-YL)-4-(3-METHOXYPROPYL)-2,2-DIMETHYL-2H-1,4-BENZOXAZIN-3(4H)-ONE	5-{4-[(3,5-DIFLUOROBENZYL)AMINO]PHENYL}-6-ETHYLPYRIMIDINE-2,4-DIAMINE	6-ETHYL-5-[(2S)-1-(3-METHOXYPROPYL)-2-PHENYL-1,2,3,4-TETRAHYDROQUINOLIN-7-YL]PYRIMIDINE-2,4-DIAMINE
SETD7	SET domain containing (lysine methyltransferase) 7	3	S-Adenosyl-L-Homocysteine
CAMP	cathelicidin antimicrobial peptide	3	Selenocysteine
ODC1	ornithine decarboxylase 1	3	Spermine	Putrescine	Pyridoxine-5'-Phosphate	N-Pyridoxyl-Glycine-5-Monophosphate	Alpha-Difluoromethylornithine	N'-Pyridoxyl-Lysine-5'-Monophosphate	G418	Pyridoxal Phosphate	Spermine
TPH1	tryptophan hydroxylase 1 (tryptophan 5-monooxygenase)	3	Tetrahydrobiopterin	7,8-Dihydro-L-Biopterin
FAAH	fatty acid amide hydrolase	3	Thiopental	Methoxy arachidonyl fluorophosphonate	1-DODECANOL	4-(quinolin-3-ylmethyl)piperidine-1-carboxylic acid	4-(3-{[5-(trifluoromethyl)pyridin-2-yl]oxy}benzyl)piperidine-1-carboxylic acid
OPRK1	opioid receptor, kappa 1	3	Tramadol	Morphine	Codeine	Amitriptyline	Hydromorphone	Mirtazapine	Meperidine	Oxycodone	Butorphanol	Propoxyphene	Pentazocine	Naltrexone	Sufentanil	Fentanyl	Menthol	Loperamide	Nalbuphine	Levorphanol	Remifentanil	Buprenorphine	Naloxone	Dezocine	Alvimopan	3-Methylthiofentanyl	Heroin	Etorphine	Carfentanil	Diprenorphine	Dihydromorphine	3-Methylfentanyl	Codeine	Hydromorphone	Oxycodone	Butorphanol	Propoxyphene	Fentanyl	Buprenorphine	3-Methylthiofentanyl	Heroin	Etorphine	Carfentanil	Diprenorphine	Dihydromorphine	3-Methylfentanyl
NEIL1	nei endonuclease VIII-like 1 (E. coli)	3	Tris(Hydroxymethyl)Aminomethane
DRD4	dopamine receptor D4	3	Ziprasidone	Cabergoline	Ropinirole	Olanzapine	Clozapine	Thiethylperazine	Remoxipride	Pramipexole	Promazine	Lisuride	Apomorphine	Risperidone	Propiomazine	Dopamine	Pergolide	Bromocriptine	Quetiapine	Levodopa	Aripiprazole	Paliperidone	Methotrimeprazine	Rotigotine Transdermal Patch	Remoxipride	Pergolide
LGALS9	lectin, galactoside-binding, soluble, 9 (galectin 9)	2	(R)-1-Para-Nitro-Phenyl-2-Azido-Ethanol
SFTPA1	surfactant, pulmonary-associated protein A1	2	2-(N-Morpholino)-Ethanesulfonic Acid
DNTT	deoxynucleotidyltransferase, terminal	2	2',3'-Dideoxyadenosine-5'-Triphosphate
ENOPH1	enolase-phosphatase 1	2	2-OXOHEPTYLPHOSPHONIC ACID
CYP1A2	cytochrome P450, family 1, subfamily A, polypeptide 2	2	2-PHENYL-4H-BENZO[H]CHROMEN-4-ONE
PRDX2	peroxiredoxin 2	2	3-Sulfinoalanine	N-Carbamoyl-Alanine
SCGB1A1	secretoglobin, family 1A, member 1 (uteroglobin)	2	4,4'-BIS([H]METHYLSULFONYL)-2,2',5,5'-TETRACHLOROBIPHENYL
TYMP	thymidine phosphorylase	2	5-Chloro-6-[(2-Iminopyrrolidin-1-Yl)Methyl]Pyrimidine-2,4(1h,3h)-Dione
GAA	glucosidase, alpha; acid (Pompe disease, glycogen storage disease type II)	2	Acarbose
ABCB1	ATP-binding cassette, sub-family B (MDR/TAP), member 1	2	Adenosine triphosphate	Roxithromycin	Voacamine	Adenosine triphosphate
KIF2C	kinesin family member 2C	2	Adenosine-5'-Diphosphate	Phosphoaminophosphonic Acid-Adenylate Ester
GALNT1	UDP-N-acetyl-alpha-D-galactosamine:polypeptide N-acetylgalactosaminyltransferase 1 (GalNAc-T1)	2	Alpha-D-Mannose
PTGER2	prostaglandin E receptor 2 (subtype EP2), 53kDa	2	Alprostadil	Dinoprostone	Misoprostol
SLC6A3	solute carrier family 6 (neurotransmitter transporter, dopamine), member 3	2	Amphetamine	Phentermine	Benztropine	Venlafaxine	Methylphenidate	Duloxetine	Mazindol	Procaine	Trimipramine	Modafinil	Phenmetrazine	Pseudoephedrine	Benzphetamine	Cocaine	Diethylpropion	Dopamine	Sertraline	Sibutramine	Chlorpheniramine	Diphenylpyraline	Nefazodone	Bupropion	Chloroprocaine	Escitalopram	Lisdexamfetamine	Ephedra	Fencamfamine	Dextroamphetamine	Methamphetamine	Dexmethylphenidate	MMDA	3,4-Methylenedioxymethamphetamine	4-Methoxyamphetamine	Ephedra	Amphetamine	Phentermine	Phenmetrazine	Benzphetamine	Cocaine	Diethylpropion	Sibutramine	MMDA	3,4-Methylenedioxymethamphetamine	Fencamfamine	4-Methoxyamphetamine	Dextroamphetamine	Methamphetamine
ASGR2	asialoglycoprotein receptor 2	2	Antihemophilic Factor
ADAMTS5	ADAM metallopeptidase with thrombospondin type 1 motif, 5 (aggrecanase-2)	2	Batimastat	(2R)-N~4~-hydroxy-2-(3-hydroxybenzyl)-N~1~-[(1S,2R)-2-hydroxy-2,3-dihydro-1H-inden-1-yl]butanediamide	N-hydroxy-4-({4-[4-(trifluoromethyl)phenoxy]phenyl}sulfonyl)tetrahydro-2H-pyran-4-carboxamide
CA9	carbonic anhydrase IX	2	Benzthiazide	Hydroflumethiazide	Zonisamide	Hydrochlorothiazide
IFNB1	interferon, beta 1, fibroblast	2	Beta-D-Glucose	Alpha-D-Mannose	Fucose
SIGLEC1	sialic acid binding Ig-like lectin 1, sialoadhesin	2	Beta-D-Glucose	O-Sialic Acid
PTGER3	prostaglandin E receptor 3 (subtype EP3)	2	Bimatoprost	Dinoprostone	Misoprostol
DDC	dopa decarboxylase (aromatic L-amino acid decarboxylase)	2	Carbidopa	Pyridoxal Phosphate
FCGR3B	Fc fragment of IgG, low affinity IIIb, receptor (CD16b)	2	Cetuximab	Etanercept	Intravenous Immunoglobulin	Adalimumab	Abciximab	Gemtuzumab ozogamicin	Trastuzumab	Rituximab	Basiliximab	Muromonab	Ibritumomab	Tositumomab	Alemtuzumab	Alefacept	Efalizumab	Natalizumab	Palivizumab	Daclizumab	Bevacizumab
CRH	corticotropin releasing hormone	2	Corticotropin	D-Phenylalanine	Alpha-Aminoisobutyric Acid
MC2R	melanocortin 2 receptor (adrenocorticotropic hormone)	2	Cosyntropin	Corticotropin
CKB	creatine kinase, brain	2	Creatine	Creatine
CKM	creatine kinase, muscle	2	Creatine	(Diaminomethyl-Methyl-Amino)-Acetic Acid	Adenosine-5'-Diphosphate	D-Arginine	Creatine
MTHFR	5,10-methylenetetrahydrofolate reductase (NADPH)	2	Cyanocobalamin	Tetrahydrofolic acid	Cyanocobalamin	Tetrahydrofolic acid
NPY2R	neuropeptide Y receptor Y2	2	Cysteamine
SST	somatostatin	2	Cysteamine
AVPR1A	arginine vasopressin receptor 1A	2	Desmopressin	Vasopressin	Felypressin	Conivaptan	Terlipressin
HTR1D	5-hydroxytryptamine (serotonin) receptor 1D	2	Eletriptan	Ziprasidone	Cabergoline	Ropinirole	Zolmitriptan	Dihydroergotamine	Olanzapine	Clozapine	Pramipexole	Lisuride	Sumatriptan	Ergotamine	Apomorphine	Risperidone	Almotriptan	Naratriptan	Rizatriptan	Frovatriptan	Pergolide	Bromocriptine	Quetiapine	Aripiprazole	Paliperidone	Yohimbine	Pergolide
KCNA1	potassium voltage-gated channel, shaker-related subfamily, member 1 (episodic ataxia with myokymia)	2	Enflurane	Amitriptyline	Isoflurane	Methoxyflurane	Nifedipine	Desflurane	Sevoflurane
KCNMA1	potassium large conductance calcium-activated channel, subfamily M, alpha member 1	2	Enflurane	Chlorzoxazone	Bendroflumethiazide	Hydroflumethiazide	Hydrochlorothiazide	Cromoglicate	Miconazole	Diazoxide	Halothane
OPRL1	opiate receptor-like 1	2	Etorphine	Etorphine
ACOX1	acyl-Coenzyme A oxidase 1, palmitoyl	2	Flavin-Adenine Dinucleotide	(3R)-3-HYDROXYDODECANOIC ACID
GGT1	gamma-glutamyltransferase 1	2	Glutathione	Glutathione
GSTA4	glutathione S-transferase A4	2	Glutathione	Glutathione
GSTM1	glutathione S-transferase M1	2	Glutathione	(9r,10r)-9-(S-Glutathionyl)-10-Hydroxy-9,10-Dihydrophenanthrene	Zinc Trihydroxide	Glutathione S-(2,4 Dinitrobenzene)	Fluorotryptophane	(9s,10s)-9-(S-Glutathionyl)-10-Hydroxy-9,10-Dihydrophenanthrene	1-(S-Glutathionyl)-2,4-Dinitrobenzene	Glutathione
RAB7A	RAB7A, member RAS oncogene family	2	Guanosine-5'-Diphosphate
CYP3A4	cytochrome P450, family 3, subfamily A, polypeptide 4	2	Heme
GOT1	glutamic-oxaloacetic transaminase 1, soluble (aspartate aminotransferase 1)	2	L-Aspartic Acid	L-Glutamic Acid	L-Cysteine	Maleic Acid	Pyridoxal Phosphate	L-Aspartic Acid	L-Glutamic Acid	L-Cysteine
PADI4	peptidyl arginine deiminase, type IV	2	L-Citrulline	N-[(1S)-1-(AMINOCARBONYL)-4-(ETHANIMIDOYLAMINO)BUTYL]BENZAMIDE	L-Citrulline
AADAT	aminoadipate aminotransferase	2	L-Glutamic Acid	Pyridoxal Phosphate	L-Glutamic Acid
AASS	aminoadipate-semialdehyde synthase	2	L-Glutamic Acid	NADH	Nadph Dihydro-Nicotinamide-Adenine-Dinucleotidephosphate	N-(5-Amino-5-Carboxypentyl)Glutamic Acid	L-Glutamic Acid	NADH
ENPEP	glutamyl aminopeptidase (aminopeptidase A)	2	L-Glutamic Acid	L-Glutamic Acid
GLUD1	glutamate dehydrogenase 1	2	L-Glutamic Acid	NADH	Hexachlorophene	Nicotinamide-Adenine-Dinucleotide	Adenosine-5'-Diphosphate	2-Oxyglutaric Acid	Guanosine-5'-Triphosphate	L-Glutamic Acid	NADH
SLC25A22	solute carrier family 25 (mitochondrial carrier: glutamate), member 22	2	L-Glutamic Acid	L-Glutamic Acid
HARS	histidyl-tRNA synthetase	2	L-Histidine	L-Histidine
MMP10	matrix metallopeptidase 10 (stromelysin 2)	2	Marimastat	N-ISOBUTYL-N-[4-METHOXYPHENYLSULFONYL]GLYCYL HYDROXAMIC ACID
MMP16	matrix metallopeptidase 16 (membrane-inserted)	2	Marimastat	Batimastat
FDX1	ferredoxin 1	2	Mitotane
CDIPT	CDP-diacylglycerol--inositol 3-phosphatidyltransferase (phosphatidylinositol synthase)	2	Myo-Inositol
EPHB4	EPH receptor B4	2	N-(5-chloro-1,3-benzodioxol-4-yl)-6-methoxy-7-(3-piperidin-1-ylpropoxy)quinazolin-4-amine	N'-(5-CHLORO-1,3-BENZODIOXOL-4-YL)-N-(3,4,5- TRIMETHOXYPHENYL)PYRIMIDINE-2,4-DIAMINE	N'-(3-CHLORO-4-METHOXY-PHENYL)-N-(3,4,5-TRIMETHOXYPHENYL)-1,3,5-TRIAZINE-2,4-DIAMINE	3-({4-[(5-chloro-1,3-benzodioxol-4-yl)amino]pyrimidin-2-yl}amino)benzenesulfonamide	N'-(5-chloro-1,3-benzodioxol-4-yl)-N-(3-methylsulfonylphenyl)pyrimidine-2,4-diamine	N-[3-[[4-[(5-CHLORO-1,3-BENZODIOXOL-4-YL)AMINO]PYRIMIDIN-2-YL]AMINO]PHENYL]METHANESULFONAMIDE	N'-(5-CHLORO-1,3-BENZODIOXOL-4-YL)-N-(3-MORPHOLIN-4-YLPHENYL)PYRIMIDINE-2,4-DIAMINE	3-({4-[(5-CHLORO-1,3-BENZODIOXOL-4-YL)AMINO]PYRIMIDIN-2-YL}AMINO)BENZAMIDE
B4GALT1	UDP-Gal:betaGlcNAc beta 1,4- galactosyltransferase, polypeptide 1	2	N-Acetyl-D-glucosamine	6-Aminohexyl-Uridine-C1,5'-Diphosphate	Di(N-Acetyl-D-Glucosamine)	Uridine Diphosphate Galactose	Uridine-5'-Monophosphate	2-(N-Morpholino)-Ethanesulfonic Acid	N-Acetyl-D-glucosamine
HSD11B1	hydroxysteroid (11-beta) dehydrogenase 1	2	NADH	Carbenoxolone	2'-Monophosphoadenosine 5'-Diphosphoribose	2-(N-Morpholino)-Ethanesulfonic Acid	(11-BETA)-11,21-DIHYDROXY-PREGN-4-ENE-3,20-DIONE	(3,3-dimethylpiperidin-1-yl)(6-(3-fluoro-4-methylphenyl)pyridin-2-yl)methanone	(5S)-2-{[(1S)-1-(4-fluorophenyl)ethyl]amino}-5-(1-hydroxy-1-methylethyl)-5-methyl-1,3-thiazol-4(5H)-one	(2R)-1-[(4-tert-butylphenyl)sulfonyl]-2-methyl-4-(4-nitrophenyl)piperazine	2-(6-{[(3-chloro-2-methylphenyl)sulfonyl]amino}pyridin-2-yl)-N,N-diethylacetamide	(5S)-2-{[(1S)-1-(2-fluorophenyl)ethyl]amino}-5-methyl-5-(trifluoromethyl)-1,3-thiazol-4(5H)-one	N-{1-[(1-carbamoylcyclopropyl)methyl]piperidin-4-yl}-N-cyclopropyl-4-[(1S)-2,2,2-trifluoro-1-hydroxy-1-methylethyl]benzamide	N-cyclopropyl-N-(trans-4-pyridin-3-ylcyclohexyl)-4-[(1S)-2,2,2-trifluoro-1-hydroxy-1-methylethyl]benzamide	1-{[(3R)-3-methyl-4-({4-[(1S)-2,2,2-trifluoro-1-hydroxy-1-methylethyl]phenyl}sulfonyl)piperazin-1-yl]methyl}cyclopropanecarboxamide	(5S)-2-(cyclooctylamino)-5-methyl-5-propyl-1,3-thiazol-4(5H)-one	2-(2-CHLORO-4-FLUOROPHENOXY)-2-METHYL-N-[(1R,2S,3S,5S,7S)-5-(METHYLSULFONYL)-2-ADAMANTYL]PROPANAMIDE	(1S,3R,4S,5S,7S)-4-{[2-(4-METHOXYPHENOXY)-2-METHYLPROPANOYL]AMINO}ADAMANTANE-1-CARBOXAMIDE	(5R)-2-[(2-fluorophenyl)amino]-5-(1-methylethyl)-1,3-thiazol-4(5H)-one	NADH
IMPDH1	IMP (inosine monophosphate) dehydrogenase 1	2	NADH	Mycophenolate mofetil	Ribavirin	Mycophenolic acid	6-Chloropurine Riboside, 5'-Monophosphate	NADH
CHRNA3	cholinergic receptor, nicotinic, alpha 3	2	Nicotine	Galantamine	Levamisole	Pentolinium	Bupropion	Levomethadyl Acetate	Varenicline
CHRNA7	cholinergic receptor, nicotinic, alpha 7	2	Nicotine	Butabarbital	Butalbital	Talbutal	Pentobarbital	Secobarbital	Metharbital	Thiopental	Galantamine	Primidone	Methylphenobarbital	Phenobarbital	Varenicline	Amobarbital	Aprobarbital	Butethal	Heptabarbital	Hexobarbital	Barbital	Barbituric acid derivative	Butabarbital	Butalbital	Talbutal	Amobarbital	Aprobarbital	Butethal	Barbital	Barbituric acid derivative
CACNB3	calcium channel, voltage-dependent, beta 3 subunit	2	Nimodipine	Verapamil	Mibefradil
CACNB4	calcium channel, voltage-dependent, beta 4 subunit	2	Nimodipine	Verapamil	Mibefradil
S100A12	S100 calcium binding protein A12	2	Olopatadine	Amlexanox
S100A13	S100 calcium binding protein A13	2	Olopatadine	Amlexanox
IL11RA	interleukin 11 receptor, alpha	2	Oprelvekin
TRDMT1	tRNA aspartic acid methyltransferase 1	2	Pentamidine	S-Adenosyl-L-Homocysteine	Cysteine Sulfenic Acid	Glycerol
CACNA1A	calcium channel, voltage-dependent, P/Q type, alpha 1A subunit	2	Pregabalin	Verapamil	Loperamide	Bepridil	Pregabalin
HCRT	hypocretin (orexin) neuropeptide precursor	2	Pyroglutamic Acid
PLA2G6	phospholipase A2, group VI (cytosolic, calcium-independent)	2	Quinacrine
ACE	angiotensin I converting enzyme (peptidyl-dipeptidase A) 1	2	Ramipril	Fosinopril	Trandolapril	Benazepril	Enalapril	Candoxatril	Moexipril	Lisinopril	Perindopril	Quinapril	Rescinnamine	Captopril	Cilazapril	Spirapril	1-(3-Mercapto-2-Methyl-Propionyl)-Pyrrolidine-2-Carboxylic Acid	2-(Acetylamino)-2-Deoxy-a-D-Glucopyranose
ENPP1	ectonucleotide pyrophosphatase/phosphodiesterase 1	2	Ribavirin	Amifostine
RFK	riboflavin kinase	2	Riboflavin	Riboflavin Monophosphate	Adenosine-5'-Diphosphate	Riboflavin
TBXAS1	thromboxane A synthase 1 (platelet, cytochrome P450, family 5, subfamily A)	2	Ridogrel	Dazoxiben
GNMT	glycine N-methyltransferase	2	S-Adenosylmethionine	Glycine	S-Adenosyl-L-Homocysteine	Citric Acid	S-Adenosylmethionine	Glycine
PDE5A	phosphodiesterase 5A, cGMP-specific	2	Sildenafil	Theophylline	Pentoxifylline	Tadalafil	Vardenafil	Dipyridamole	Udenafil	Guanosine-5'-Monophosphate	Gamma-Glutamyl[S-(2-Iodobenzyl)Cysteinyl]Glycine	Citric Acid	3-ISOBUTYL-1-METHYLXANTHINE	5-ethoxy-4-(1-methyl-7-oxo-3-propyl-6,7-dihydro-1H-pyrazolo[4,3-d]pyrimidin-5-yl)thiophene-2-sulfonamide
ADORA2B	adenosine A2b receptor	2	Theophylline	Adenosine	Enprofylline	Defibrotide
SCNN1A	sodium channel, nonvoltage-gated 1 alpha	2	Triamterene	Amiloride
EGLN1	egl nine homolog 1 (C. elegans)	2	Vitamin C	N-[(4-HYDROXY-8-IODOISOQUINOLIN-3-YL)CARBONYL]GLYCINE	N-[(1-CHLORO-4-HYDROXYISOQUINOLIN-3-YL)CARBONYL]GLYCINE	Vitamin C
DGKA	diacylglycerol kinase, alpha 80kDa	2	Vitamin E	Vitamin E
HTR3A	5-hydroxytryptamine (serotonin) receptor 3A	2	Ziprasidone	Olanzapine	Clozapine	Mirtazapine	Palonosetron	Cisapride	Procaine	Rocuronium	Dolasetron	Granisetron	Ondansetron	Alosetron	Memantine	Chloroprocaine	Tubocurarine	Quetiapine	Aripiprazole	Cisapride	Alosetron
CTSF	cathepsin F	1	[1-(1-Methyl-4,5-Dioxo-Pent-2-Enylcarbamoyl)-2-Phenyl-Ethyl]-Carbamic Acid Benzyl Ester	[1-(1-Benzyl-3-Hydroxy-2-Oxo-Propylcarbamoyl)-2-Phenyl-Ethyl]-Carbamic Acid Benzyl Ester	4-Morpholin-4-Yl-Piperidine-1-Carboxylic Acid [1-(3-Benzenesulfonyl-1-Propyl-Allylcarbamoyl)-2-Phenylethyl]-Amide	Benzoyl-Arginine-Alanine-Methyl Ketone	WRR-99	WRR-112	HOMOPHENYLALANINYLMETHANE	BENZOYL-TYROSINE-ALANINE-METHYL KETONE
POLK	polymerase (DNA directed) kappa	1	1,2,3-TRIHYDROXY-1,2,3,4-TETRAHYDROBENZO[A]PYRENE	1-[2-DEOXYRIBOFURANOSYL]-2,4-DIFLUORO-5-METHYL-BENZENE-5'MONOPHOSPHATE	2'-deoxy-N-(naphthalen-1-ylmethyl)guanosine 5'-(dihydrogen phosphate)
PRSS8	protease, serine, 8	1	1-[4-(hydroxymethyl)phenyl]guanidine
CSNK1G1	casein kinase 1, gamma 1	1	2-(2-HYDROXYETHYLAMINO)-6-(3-CHLOROANILINO)-9-ISOPROPYLPURINE
CEACAM5	carcinoembryonic antigen-related cell adhesion molecule 5	1	2,2,5,5-TETRAMETHYL-3-(SULFANYLMETHYL)-2,5-DIHYDRO-1H-PYRROL-1-OL
STS	steroid sulfatase (microsomal), isozyme S	1	2-Amino-3-Oxo-4-Sulfo-Butyric Acid
CTSL2	cathepsin L2	1	3-Amino-5-Phenylpentane	4-Methylpiperazin-1-Yl Carbonyl Group
MYL6B	myosin, light chain 6B, alkali, smooth muscle and non-muscle	1	4-[4-(2,5-DIOXO-PYRROLIDIN-1-YL)-PHENYLAMINO]-4-HYDROXY-BUTYRIC ACID
PDK4	pyruvate dehydrogenase kinase, isozyme 4	1	4-[4-(4-methoxyphenyl)-5-methyl-1H-pyrazol-3-yl]benzene-1,3-diol
ECE1	endothelin converting enzyme 1	1	5-(2-hydroxyethyl)nonane-1,9-diol
ART1	ADP-ribosyltransferase 1	1	5-Bromonicotinamide	Nicotinamide-Adenine-Dinucleotide
ADK	adenosine kinase	1	Adenosine monophosphate	Ribavirin	7-(5-DEOXY-BETA-D-RIBOFURANOSYL)-5-IODO-7H-PYRROLO[2,3-D]PYRIMIDIN-4-AMINE	5-[4-(DIMETHYLAMINO)PHENYL]-6-[(6-MORPHOLIN-4-YLPYRIDIN-3-YL)ETHYNYL]PYRIMIDIN-4-AMINE	Adenosine monophosphate
AMHR2	anti-Mullerian hormone receptor, type II	1	Adenosine triphosphate	Adenosine triphosphate
RNASE2	ribonuclease, RNase A family, 2 (liver, eosinophil-derived neurotoxin)	1	Adenosine-3'-5'-Diphosphate	Adenosine-2'-5'-Diphosphate	Adenosine-5'-Diphosphate
BST1	bone marrow stromal cell antigen 1	1	Adenosine-5'-Diphosphate Monothiophosphate	Etheno-Nad	Nicotinamide	Nicotinamide Mononucleotide	Etheno-Nadp
SIRT3	sirtuin (silent mating type information regulation 2 homolog) 3 (S. cerevisiae)	1	Adenosine-5-Diphosphoribose
AZGP1	alpha-2-glycoprotein 1, zinc-binding	1	Alpha-D-Mannose	O-Sialic Acid
GUSB	glucuronidase, beta	1	Alpha-D-Mannose
FADS1	fatty acid desaturase 1	1	Alpha-Linolenic Acid	Icosapent	Alpha-Linolenic Acid	Icosapent
ABP1	amiloride binding protein 1 (amine oxidase (copper-containing))	1	Amiloride	Diminazene
HNMT	histamine N-methyltransferase	1	Amodiaquine	S-Adenosyl-L-Homocysteine	METOPRINE, METHODICHLOROPHEN	N-[2-(BENZHYDRYLOXY)ETHYL]-N,N-DIMETHYLAMINE	4-(DIMETHYLAMINO)BUTYL IMIDOTHIOCARBAMATE
LMAN1	lectin, mannose-binding, 1	1	Antihemophilic Factor
KLK1	kallikrein 1	1	Aprotinin	Aprotinin
PRDX5	peroxiredoxin 5	1	Auranofin	Diminazene	Benzoic Acid
CA12	carbonic anhydrase XII	1	Benzthiazide	Hydroflumethiazide	Zonisamide	Hydrochlorothiazide
HRH1	histamine receptor H1	1	Benztropine	Ziprasidone	Clemastine	Amitriptyline	Olanzapine	Cetirizine	Terfenadine	Buclizine	Clozapine	Doxylamine	Mirtazapine	Dexbrompheniramine	Promazine	Triprolidine	Cyproheptadine	Loratadine	Imipramine	Nortriptyline	Hydroxyzine	Cinnarizine	Astemizole	Trazodone	Histamine Phosphate	Azatadine	Trimipramine	Risperidone	Meclizine	Carbinoxamine	Epinastine	Benzquinamide	Olopatadine	Propiomazine	Tripelennamine	Tolazoline	Brompheniramine	Pemirolast	Methdilazine	Ketotifen	Maprotiline	Fexofenadine	Desloratadine	Azelastine	Dimenhydrinate	Promethazine	Mequitazine	Diphenhydramine	Emedastine
SOD2	superoxide dismutase 2, mitochondrial	1	Benzylsulfinic Acid	3-Fluorotyrosine
TPO	thyroid peroxidase	1	Carbimazole	Dextrothyroxine	Propylthiouracil	Methimazole
MPO	myeloperoxidase	1	Cefdinir	Melatonin	Melatonin
CHRM1	cholinergic receptor, muscarinic 1	1	Cevimeline	Succinylcholine	Trospium	Oxyphenonium	Benztropine	Ziprasidone	Disopyramide	Amitriptyline	Ipratropium bromide	Olanzapine	Metixene	Buclizine	Clozapine	Doxylamine	Trihexyphenidyl	Oxyphencyclimine	Procyclidine	Ethopropazine	Carbachol	Promazine	Hyoscyamine	Cyproheptadine	Imipramine	Methylscopolamine	Darifenacin	Tridihexethyl	Triflupromazine	Anisotropine Methylbromide	Nortriptyline	Amoxapine	Atropine	Nicardipine	Pirenzepine	Paroxetine	Homatropine Methylbromide	Scopolamine	Benzquinamide	Clidinium	Propiomazine	Propantheline	Cryptenamine	Dicyclomine	Minaprine	Tropicamide	Biperiden	Brompheniramine	Flupenthixol
KCNN4	potassium intermediate/small conductance calcium-activated channel, subfamily N, member 4	1	Clotrimazole	Quinine	Miconazole	Halothane
CMAS	cytidine monophosphate N-acetylneuraminic acid synthetase	1	Cytidine-5'-Monophosphate-5-N-Acetylneuraminic Acid
PDE10A	phosphodiesterase 10A	1	Dipyridamole	Papaverine	Tofisopam	Triflusal	1-(3,4-DIMETHOXYBENZYL)-6,7-DIMETHOXYISOQUINOLINE	4,5-bis(4-methoxyphenyl)-2-thiophen-2-yl-1H-imidazole	2-({4-[4-(pyridin-4-ylmethyl)-1H-pyrazol-3-yl]phenoxy}methyl)quinoline	2-{[4-(4-pyridin-4-yl-1H-pyrazol-3-yl)phenoxy]methyl}quinoline	2-{[4-(1-methyl-4-pyridin-4-yl-1H-pyrazol-3-yl)phenoxy]methyl}quinoline	6,7-DIMETHOXY-4-[(3R)-3-(2-NAPHTHYLOXY)PYRROLIDIN-1-YL]QUINAZOLINE	6,7-DIMETHOXY-4-[(3R)-3-(QUINOXALIN-2-YLOXY)PYRROLIDIN-1-YL]QUINAZOLINE
BPI	bactericidal/permeability-increasing protein	1	Di-Stearoyl-3-Sn-Phosphatidylcholine
CNR2	cannabinoid receptor 2 (macrophage)	1	Dronabinol	Nabilone	Dronabinol
PROCR	protein C receptor, endothelial (EPCR)	1	Drotrecogin alfa	Phosphatidylethanolamine
TREM1	triggering receptor expressed on myeloid cells 1	1	D-tartaric acid
SLC6A4	solute carrier family 6 (neurotransmitter transporter, serotonin), member 4	1	Fluvoxamine	Phentermine	Tramadol	Citalopram	Venlafaxine	Atomoxetine	Amitriptyline	Protriptyline	Methylphenidate	Imipramine	Fluoxetine	Duloxetine	Dextromethorphan	Nortriptyline	Amoxapine	Mazindol	Trazodone	Verapamil	Paroxetine	Trimipramine	Minaprine	Pseudoephedrine	Cocaine	Sertraline	Sibutramine	Chlorpheniramine	Doxepin	Nefazodone	Desipramine	Escitalopram	Dexfenfluramine	Clomipramine	Ephedra	Methamphetamine	Milnacipran	Mianserin	Vilazodone	Desvenlafaxine	Dexmethylphenidate	MMDA	3,4-Methylenedioxymethamphetamine	4-Methoxyamphetamine	Ephedra	Phentermine	Fenfluramine	Cocaine	Sibutramine
FAH	fumarylacetoacetate hydrolase (fumarylacetoacetase)	1	Fumarate	Acetoacetic Acid	4-[Hydroxy-[Methyl-Phosphinoyl]]-3-Oxo-Butanoic Acid
GSTM3	glutathione S-transferase M3 (brain)	1	Glutathione	Glutathione
GARS	glycyl-tRNA synthetase	1	Glycine	Glycine
GCH1	GTP cyclohydrolase 1 (dopa-responsive dystonia)	1	Guanine
CYGB	cytoglobin	1	Heme
CBR1	carbonyl reductase 1	1	Heptaethylene Glycol, Peg330	2-(2-{2-[2-(2-{2-[2-(2-Ethoxy-Ethoxy)-Ethoxy]-Ethoxy}-Ethoxy)-Ethoxy]-Ethoxy}-Ethoxy)-Ethanol, Polyethyleneglycol Peg400	3-(4-Amino-1-Tert-Butyl-1h-Pyrazolo[3,4-D]Pyrimidin-3-Yl)Phenol
SOAT2	sterol O-acyltransferase 2	1	Hesperetin
CSNK1G2	casein kinase 1, gamma 2	1	IC261	N-(2-Aminoethyl)-5-Chloroisoquinoline-8-Sulfonamide	5-iodotubercidin
KLK7	kallikrein-related peptidase 7	1	L-alanyl-N-[(1S,2R)-1-benzyl-2-hydroxypropyl]-L-alaninamide
ARG2	arginase, type II	1	L-Arginine	L-Ornithine	S-2-(Boronoethyl)-L-Cysteine	L-Arginine	L-Ornithine
CARS	cysteinyl-tRNA synthetase	1	L-Cysteine	L-Cysteine
SLC7A11	solute carrier family 7, (cationic amino acid transporter, y+ system) member 11	1	L-Cystine	L-Glutamic Acid	Riluzole	Sulfasalazine	L-Cystine	L-Glutamic Acid
SLC7A9	solute carrier family 7 (cationic amino acid transporter, y+ system), member 9	1	L-Cystine	L-Cystine
DHODH	dihydroorotate dehydrogenase	1	Leflunomide	Atovaquone	Orotic Acid	Decylamine-N,N-Dimethyl-N-Oxide	Riboflavin Monophosphate	Brequinar Analog	6-Fluoro-2-(2'-Fluoro-1,1'-Biphenyl-4-Yl)-3-Methylquinoline-4-Carboxylic Acid	Antiproliferative Agent A771726	Lauryl Dimethylamine-N-Oxide	2-[4-(4-Chlorophenyl)Cyclohexylidene]-3,4-Dihydroxy-1(2h)-Naphthalenone	5-(AMINOCARBONYL)-1,1':4',1''-TERPHENYL-3-CARBOXYLICACID	(2Z)-N-biphenyl-4-yl-2-cyano-3-hydroxybut-2-enamide	(2Z)-2-cyano-N-(2,2'-dichlorobiphenyl-4-yl)-3-hydroxybut-2-enamide	(2Z)-2-cyano-N-(3'-ethoxybiphenyl-4-yl)-3-hydroxybut-2-enamide	UNDECYLAMINE-N,N-DIMETHYL-N-OXIDE	2-({[3,5-DIFLUORO-3'-(TRIFLUOROMETHOXY)BIPHENYL-4-YL]AMINO}CARBONYL)CYCLOPENT-1-ENE-1-CARBOXYLIC ACID	3-{[(3-FLUORO-3'-METHOXYBIPHENYL-4-YL)AMINO]CARBONYL}THIOPHENE-2-CARBOXYLIC ACID	3-({[3,5-DIFLUORO-3'-(TRIFLUOROMETHOXY)BIPHENYL-4-YL]AMINO}CARBONYL)THIOPHENE-2-CARBOXYLIC ACID	2-({[2,3,5,6-TETRAFLUORO-3'-(TRIFLUOROMETHOXY)BIPHENYL-4-YL]AMINO}CARBONYL)CYCLOPENTA-1,3-DIENE-1-CARBOXYLIC ACID	N-anthracen-2-yl-5-methyl[1,2,4]triazolo[1,5-a]pyrimidin-7-amine	5-methyl-N-[4-(trifluoromethyl)phenyl][1,2,4]triazolo[1,5-a]pyrimidin-7-amine	(2Z)-N-biphenyl-4-yl-2-cyano-3-cyclopropyl-3-hydroxyprop-2-enamide	(2Z)-N-(3-chloro-2'-methoxybiphenyl-4-yl)-2-cyano-3-hydroxybut-2-enamide	3,6,9,12,15-PENTAOXATRICOSAN-1-OL
TSPO	translocator protein (18kDa)	1	Lorazepam	Temazepam	Eszopiclone	Alprazolam	Clorazepate	Diazepam	Triazolam	Zaleplon	Clonazepam	Chlormezanone	Zopiclone	Flunitrazepam	Ketazolam	Alprazolam	Clorazepate	Diazepam	Triazolam	Zaleplon	Clonazepam	Flunitrazepam	Triazolam	Chlormezanone
PPIC	peptidylprolyl isomerase C (cyclophilin C)	1	L-Proline	L-Proline
WARS	tryptophanyl-tRNA synthetase	1	L-Tryptophan	Tryptophanyl-5'amp	L-Tryptophanamide	L-Tryptophan
CLCN2	chloride channel 2	1	Lubiprostone
MMP11	matrix metallopeptidase 11 (stromelysin 3)	1	Marimastat	1-Benzyloxycarbonylamino-2-Phenyl-Ethyl)-{2-[1-Carbamoyl-2-(1h-Indol-3-Yl)-Ethylcarbamoyl]-5-Phenyl-Pentyl}-Phosphinic Acid
MMP19	matrix metallopeptidase 19	1	Marimastat
GBA	glucosidase, beta; acid (includes glucosylceramidase)	1	Myo-Inositol	2-(Acetylamino)-2-Deoxy-a-D-Glucopyranose	(2R,3R,4R,5S)-2-(HYDROXYMETHYL)-1-NONYLPIPERIDINE-3,4,5-TRIOL
ARSA	arylsulfatase A	1	N,4-Dihydroxy-N-Oxo-3-(Sulfooxy)Benzenaminium	2-Amino-3-Hydroxy-3-Phosphonooxy-Propionic Acid
AKR1C4	aldo-keto reductase family 1, member C4 (chlordecone reductase; 3-alpha hydroxysteroid dehydrogenase, type I; dihydrodiol dehydrogenase 4)	1	NADH	NADH
DHCR7	7-dehydrocholesterol reductase	1	NADH	NADH
NQO2	NAD(P)H dehydrogenase, quinone 2	1	NADH	Menadione	Melatonin	Primaquine	Resveratrol	Flavin-Adenine Dinucleotide	10-Propargyl-5,8-Dideazafolic Acid	CB1954	(3S)-3-hydroxy-1-methyl-2,3-dihydro-1H-indole-5,6-dione	N-[2-(5-methoxy-1H-indol-3-yl)ethyl]acetamide	N-[2-(2-iodo-5-methoxy-1H-indol-3-yl)ethyl]acetamide	5,8-dimethoxy-1,4-dimethylquinolin-2(1H)-one	6-methoxy-9-methyl[1,3]dioxolo[4,5-h]quinolin-8(9H)-one	NADH	Menadione	Melatonin
PTGDR	prostaglandin D2 receptor (DP)	1	Nedocromil
NPR3	natriuretic peptide receptor C/guanylate cyclase C (atrionatriuretic peptide receptor C)	1	Nesiritide	Alpha-D-Mannose	Fucose
RABGGTA	Rab geranylgeranyltransferase, alpha subunit	1	N-Formylmethionine	FARNESYL	FARNESYL DIPHOSPHATE	GERANYLGERANYL DIPHOSPHATE
CHRNB2	cholinergic receptor, nicotinic, beta 2 (neuronal)	1	Nicotine	Galantamine
PTH	parathyroid hormone	1	Norleucine
AOC3	amine oxidase, copper containing 3 (vascular adhesion protein 1)	1	Phenelzine	Hydralazine	6-hydroxydopa quinone	2,6-DICHLORO-N-IMIDAZOLIDIN-2-YLIDENEANILINE
SGPL1	sphingosine-1-phosphate lyase 1	1	Pyridoxal Phosphate
CBS	cystathionine-beta-synthase	1	S-Adenosylmethionine	L-Serine	L-Cysteine	Pyridoxine	Heme	Pyridoxal Phosphate	S-Adenosylmethionine	L-Serine	L-Cysteine	Pyridoxine
MAN2A1	mannosidase, alpha, class 2A, member 1	1	Swainsonine	2-Deoxy-2-Fluoro-Alpha-D-Mannosyl Fluoride	Ghavamiol	Kifunensine	5-Fluoro-Beta-L-Gulosyl Fluoride	5-Thio-a/B-D-Mannopyranosylamine	1,5-Dideoxy-1,5-Imino-D-Mannitol	(1R,2R,3R,4S,5R)-4-(BENZYLAMINO)-5-(METHYLTHIO)CYCLOPENTANE-1,2,3-TRIOL	(1S,2S,3R,6R)-4-(hydroxymethyl)-6-(octylamino)cyclohex-4-ene-1,2,3-triol
AMT	aminomethyltransferase	1	Tetrahydrofolic acid	NADH	5-methyltetrahydrofolate	Tetrahydrofolic acid	NADH
MTHFD2	methylenetetrahydrofolate dehydrogenase (NADP+ dependent) 2, methenyltetrahydrofolate cyclohydrolase	1	Tetrahydrofolic acid	NADH	Tetrahydrofolic acid	NADH
HTR2C	5-hydroxytryptamine (serotonin) receptor 2C	1	Tramadol	Ziprasidone	Methysergide	Cabergoline	Ropinirole	Olanzapine	Clozapine	Mirtazapine	Loxapine	Pramipexole	Promazine	Cyproheptadine	Lisuride	Trazodone	Apomorphine	Risperidone	Propiomazine	Minaprine	Doxepin	Nefazodone	Pergolide	Dexfenfluramine	Bromocriptine	Quetiapine	Aripiprazole	Chlorprothixene	Clomipramine	Paliperidone	Yohimbine	Methotrimeprazine	Sertindole	Mianserin	3,4-Methylenedioxymethamphetamine	Fenfluramine	Dexfenfluramine	3,4-Methylenedioxymethamphetamine	Fenfluramine	Tegaserod	Nefazodone	Pergolide	Dexfenfluramine	Sertindole
DHRS4	dehydrogenase/reductase (SDR family) member 4	1	Vitamin A	Vitamin A
RBP3	retinol binding protein 3, interstitial	1	Vitamin A	Vitamin A
RLBP1	retinaldehyde binding protein 1	1	Vitamin A	Vitamin A
EGLN2	egl nine homolog 2 (C. elegans)	1	Vitamin C	Vitamin C
EGLN3	egl nine homolog 3 (C. elegans)	1	Vitamin C	Vitamin C
P4HA1	procollagen-proline, 2-oxoglutarate 4-dioxygenase (proline 4-hydroxylase), alpha polypeptide I	1	Vitamin C	Succinic acid	L-Proline	Hydralazine	Vitamin C	Succinic acid	L-Proline
SEC14L2	SEC14-like 2 (S. cerevisiae)	1	Vitamin E	Palmitic Acid	Vitamin E
CA6	carbonic anhydrase VI	1	Zonisamide
[truncated: 89 more columns]

## Sheet: Immunome_PharmGKB
Name	Description	Degree of genes in angiome	Drugs from PharmGKB
TP53	tumor protein p53	175	fluorouracil	cisplatin	cyclophosphamide	paclitaxel	antineoplastic agents
EGFR	epidermal growth factor receptor (erythroblastic leukemia viral (v-erb-b) oncogene homolog, avian)	137	cetuximab	gefitinib	erlotinib	topoisomerase I inhibitors	geldanamycin	lapatinib	egfr inhibitors	panitumumab	Alkylating Agents	carboplatin	irinotecan	leucovorin	paclitaxel
FYN	FYN oncogene related to SRC, FGR, YES	125	lithium
MAPK1	mitogen-activated protein kinase 1	123	sorafenib
ESR1	estrogen receptor 1	121	Alkylating Agents	fulvestrant	conjugated estrogens	cisplatin	exemestane	leflunomide	medroxyprogesterone	tamoxifen
CASP3	caspase 3, apoptosis-related cysteine peptidase	109	Immunoglobulins	celecoxib
BRCA1	breast cancer 1, early onset	104	tamoxifen
CTNNB1	catenin (cadherin-associated protein), beta 1, 88kDa	100	celecoxib
MAPK3	mitogen-activated protein kinase 3	95	sorafenib
HDAC1	histone deacetylase 1	92	valproic acid
IKBKG	inhibitor of kappa light polypeptide gene enhancer in B-cells, kinase gamma	91	artesunate	glibenclamide	primaquine	pyrimethamine	sulfadoxine
STAT3	signal transducer and activator of transcription 3 (acute-phase response factor)	91	interferons
ABL1	c-abl oncogene 1, receptor tyrosine kinase	89	imatinib	dasatinib
AKT1	v-akt murine thymoma viral oncogene homolog 1	89	risperidone
LYN	v-yes-1 Yamaguchi sarcoma viral related oncogene homolog	89	ziprasidone
RAF1	v-raf-1 murine leukemia viral oncogene homolog 1	87	sorafenib
MAPK8	mitogen-activated protein kinase 8	78	sorafenib
CDKN1A	cyclin-dependent kinase inhibitor 1A (p21, Cip1)	76	celecoxib
ERBB2	v-erb-b2 erythroblastic leukemia viral oncogene homolog 2, neuro/glioblastoma derived oncogene homolog (avian)	76	gefitinib	erlotinib	lapatinib	everolimus	Pertuzumab	trastuzumab
NR3C1	nuclear receptor subfamily 3, group C, member 1 (glucocorticoid receptor)	69	antidepressants
BCR	breakpoint cluster region	61	imatinib	dasatinib	lithium
MAPK14	mitogen-activated protein kinase 14	60	sorafenib
BCL2	B-cell CLL/lymphoma 2	58	ribavirin	vincristine	interferons
CDKN1B	cyclin-dependent kinase inhibitor 1B (p27, Kip1)	53	celecoxib
CCND1	cyclin D1	52	cetuximab	methotrexate
GSK3B	glycogen synthase kinase 3 beta	52	citalopram	fluoxetine	lithium
ATM	ataxia telangiectasia mutated	51	metformin
NCOA1	nuclear receptor coactivator 1	50	tamoxifen
KIT	v-kit Hardy-Zuckerman 4 feline sarcoma viral oncogene homolog	47	imatinib	sorafenib
CCR5	chemokine (C-C motif) receptor 5	46	maraviroc	glatiramer acetate
TNFRSF1B	tumor necrosis factor receptor superfamily, member 1B	45	infliximab
TRAF1	TNF receptor-associated factor 1	43	adalimumab	Tumor necrosis factor alpha (TNF-alpha) inhibitors	etanercept	infliximab
PML	promyelocytic leukemia	43	arsenic trioxide	tretinoin
RAC2	ras-related C3 botulinum toxin substrate 2 (rho family, small GTP binding protein Rac2)	43	doxorubicin
PSMD14	proteasome (prosome, macropain) 26S subunit, non-ATPase, 14	43	risperidone
TGFB1	transforming growth factor, beta 1	42	glatiramer acetate
CASP9	caspase 9, apoptosis-related cysteine peptidase	40	celecoxib
ITGB3	integrin, beta 3 (platelet glycoprotein IIIa, antigen CD61)	39	abciximab	aspirin	eptifibatide	tirofiban
HSPA1A	heat shock 70kDa protein 1A	39	carbamazepine
FCGR3A	Fc fragment of IgG, low affinity IIIa, receptor (CD16a)	39	cetuximab	cyclophosphamide	doxorubicin	prednisolone	rituximab	trastuzumab	vincristine	infliximab
ERBB3	v-erb-b2 erythroblastic leukemia viral oncogene homolog 3 (avian)	39	gefitinib	erlotinib	lapatinib
PDGFRB	platelet-derived growth factor receptor, beta polypeptide	39	sorafenib
XRCC5	X-ray repair complementing defective repair in Chinese hamster cells 5 (double-strand-break rejoining; Ku autoantigen, 80kDa)	39	thalidomide
PTPRC	protein tyrosine phosphatase, receptor type, C	38	adalimumab	Tumor necrosis factor alpha (TNF-alpha) inhibitors	etanercept	infliximab
CSK	c-src tyrosine kinase	37	Beta Blocking Agents	Thiazides, plain	diltiazem
PRKCE	protein kinase C, epsilon	37	perphenazine
FGFR1	fibroblast growth factor receptor 1 (fms-related tyrosine kinase 2, Pfeiffer syndrome)	36	brivanib	sorafenib
TLR4	toll-like receptor 4	36	folic acid	methotrexate
KDR	kinase insert domain receptor (a type III receptor tyrosine kinase)	36	sunitinib	brivanib	axitinib	sorafenib
RALBP1	ralA binding protein 1	35	carbamazepine	doxorubicin	vincristine
NTRK1	neurotrophic tyrosine kinase, receptor, type 1	34	aspirin
PIK3CA	phosphoinositide-3-kinase, catalytic, alpha polypeptide	34	egfr inhibitors	docetaxel
GNAS	GNAS complex locus	34	fluorouracil	cisplatin
XPO1	exportin 1 (CRM1 homolog, yeast)	33	isoniazid	rifampin
HLA-A	major histocompatibility complex, class I, A	32	allopurinol	carbamazepine	lamotrigine	phenytoin
CREB1	cAMP responsive element binding protein 1	32	antidepressants
RARA	retinoic acid receptor, alpha	32	arsenic trioxide	tretinoin
COL1A1	collagen, type I, alpha 1	32	zoledronate	etidronic acid	pamidronate	somatropin recombinant
REL	v-rel reticuloendotheliosis viral oncogene homolog (avian)	31	adalimumab	Tumor necrosis factor alpha (TNF-alpha) inhibitors	etanercept	infliximab
C3	complement component 3	30	bevacizumab
GRIN1	glutamate receptor, ionotropic, N-methyl D-aspartate 1	30	clozapine
MET	met proto-oncogene (hepatocyte growth factor receptor)	30	erlotinib
KRAS	v-Ki-ras2 Kirsten rat sarcoma viral oncogene homolog	29	cetuximab	panitumumab
BTRC	beta-transducin repeat containing	29	gemcitabine
MMP2	matrix metallopeptidase 2 (gelatinase A, 72kDa gelatinase, 72kDa type IV collagenase)	29	zoledronate	pamidronate
HSPG2	heparan sulfate proteoglycan 2	27	antipsychotics
ERCC2	excision repair cross-complementing rodent repair deficiency, complementation group 2 (xeroderma pigmentosum D)	27	fluorouracil	oxaliplatin	Platinum compounds	capecitabine	cisplatin	cyclophosphamide	docetaxel	doxorubicin	epirubicin	gemcitabine	ifosfamide	leucovorin	methotrexate
KNG1	kininogen 1	26	candesartan	hydrochlorothiazide
APOA1	apolipoprotein A-I	26	fenofibrate	protease inhibitors	ritonavir
IGFBP3	insulin-like growth factor binding protein 3	26	fluorouracil	celecoxib
MAPK9	mitogen-activated protein kinase 9	26	sorafenib
RET	ret proto-oncogene	26	sorafenib
BRAF	v-raf murine sarcoma viral oncogene homolog B1	26	vemurafenib	sorafenib
CD40	CD40 molecule, TNF receptor superfamily member 5	25	adalimumab	Tumor necrosis factor alpha (TNF-alpha) inhibitors	etanercept	infliximab
ESR2	estrogen receptor 2 (ER beta)	25	fulvestrant	alendronate	exemestane	leflunomide	tamoxifen
ERBB4	v-erb-a erythroblastic leukemia viral oncogene homolog 4 (avian)	25	gefitinib	erlotinib	lapatinib
APOB	apolipoprotein B (including Ag(x) antigen)	25	irbesartan
IL2RB	interleukin 2 receptor, beta	24	adalimumab	Tumor necrosis factor alpha (TNF-alpha) inhibitors	etanercept	infliximab
TAGAP	T-cell activation GTPase activating protein	24	adalimumab	Tumor necrosis factor alpha (TNF-alpha) inhibitors	etanercept	infliximab
MMP9	matrix metallopeptidase 9 (gelatinase B, 92kDa gelatinase, 92kDa type IV collagenase)	24	Antihypertensives	Methyldopa	celecoxib	hydralazine	nifedipine
LRP2	low density lipoprotein-related protein 2	24	cisplatin
PPARD	peroxisome proliferator-activated receptor delta	24	docetaxel	thalidomide
NGF	nerve growth factor (beta polypeptide)	24	methadone
HLA-B	major histocompatibility complex, class I, B	23	abacavir	allopurinol	carbamazepine	phenytoin	ribavirin
HLA-C	major histocompatibility complex, class I, C	23	allopurinol	nevirapine
IFNAR1	interferon (alpha, beta and omega) receptor 1	23	glatiramer acetate
PPARG	peroxisome proliferator-activated receptor gamma	23	zoledronate	celecoxib	metformin	olanzapine
TNF	tumor necrosis factor (TNF superfamily, member 2)	22	adalimumab	abacavir	carbamazepine	etanercept	infliximab
FGF5	fibroblast growth factor 5	22	Beta Blocking Agents	Thiazides, plain	diltiazem
THRB	thyroid hormone receptor, beta (erythroblastic leukemia viral (v-erb-a) oncogene homolog 2, avian)	22	salbutamol
CYP2D6	cytochrome P450, family 2, subfamily D, polypeptide 6	21	aripiprazole	bromazepam	duloxetine	escitalopram	flupenthixol	imatinib	perhexiline	gefitinib	hmg coa reductase inhibitors	mianserin	atomoxetine	tetrabenazine	Opipramol
EPB41	erythrocyte membrane protein band 4.1 (elliptocytosis 1, RH-linked)	21	bupropion	nicotine
DDIT3	DNA-damage-inducible transcript 3	21	celecoxib
F5	coagulation factor V (proaccelerin, labile factor)	21	drotrecogin alfa	eltrombopag	estrogens	tamoxifen	hormonal contraceptives for systemic use
PPARA	peroxisome proliferator-activated receptor alpha	21	fenofibrate
APOE	apolipoprotein E	21	hmg coa reductase inhibitors	Antivirals for treatment of HIV infections, combinations	acitretin	pravastatin	ritonavir	simvastatin
ERCC1	excision repair cross-complementing rodent repair deficiency, complementation group 1 (includes overlapping antisense sequence)	21	pemetrexed	fluorouracil	oxaliplatin	platinum	Platinum compounds	capecitabine	carboplatin	cisplatin	cyclophosphamide	dexamethasone	diphenhydramine	docetaxel	epirubicin
VDR	vitamin D (1,25- dihydroxyvitamin D3) receptor	21	zoledronate	clodronate	selective beta-2-adrenoreceptor agonists	Bisphosphonates	Calcium	conjugated estrogens	1,25-dihydroxyvitamin d3	alendronate	calcipotriol	calcitriol	calcium	dexamethasone	etidronic acid
PRKCQ	protein kinase C, theta	20	adalimumab	Tumor necrosis factor alpha (TNF-alpha) inhibitors	etanercept	infliximab
CD14	CD14 molecule	20	fluticasone propionate
NTRK2	neurotrophic tyrosine kinase, receptor, type 2	20	lithium
THRA	thyroid hormone receptor, alpha (erythroblastic leukemia viral (v-erb-a) oncogene homolog, avian)	20	lithium
TLR3	toll-like receptor 3	20	Measles vaccines
RUNX1	runt-related transcription factor 1 (acute myeloid leukemia 1; aml1 oncogene)	20	methacholine chloride
FLT1	fms-related tyrosine kinase 1 (vascular endothelial growth factor/vascular permeability factor receptor)	20	sunitinib	axitinib	sorafenib
MSH6	mutS homolog 6 (E. coli)	19	fluorouracil	oxaliplatin	leucovorin
SPP1	secreted phosphoprotein 1 (osteopontin, bone sialoprotein I, early T-lymphocyte activation 1)	19	zoledronate	pamidronate
ITGA2B	integrin, alpha 2b (platelet glycoprotein IIb of IIb/IIIa complex, antigen CD41)	18	abciximab	eptifibatide	tirofiban
NME2	non-metastatic cells 2, protein (NM23B) expressed in	18	adefovir dipivoxil	tenofovir	lamivudine	zidovudine
MMP1	matrix metallopeptidase 1 (interstitial collagenase)	18	Antiinflammatory agents, non-steroids
SERPINE1	serpin peptidase inhibitor, clade E (nexin, plasminogen activator inhibitor type 1), member 1	18	citalopram	fluoxetine
ALK	anaplastic lymphoma receptor tyrosine kinase	18	crizotinib
SH3BP2	SH3-domain binding protein 2	17	adalimumab	Tumor necrosis factor alpha (TNF-alpha) inhibitors	etanercept	infliximab
LPL	lipoprotein lipase	17	fenofibrate
ADRB2	adrenergic, beta-2-, receptor, surface	17	fenoterol	corticosteroids	formoterol	Beta Blocking Agents	Beta blocking agents, non-selective	indacaterol	salbutamol	atenolol	budesonide	carvedilol	epinephrine	hydrochlorothiazide	isoproterenol
GRIN2B	glutamate receptor, ionotropic, N-methyl D-aspartate 2B	17	lithium	valproic acid
HLA-G	major histocompatibility complex, class I, G	17	methotrexate
AHR	aryl hydrocarbon receptor	17	omeprazole	xenobiotics
ERCC5	excision repair cross-complementing rodent repair deficiency, complementation group 5 (xeroderma pigmentosum, complementation group G (Cockayne syndrome))	17	platinum
AGTR1	angiotensin II receptor, type 1	16	Angiotensin II Antagonists	Thiazides, plain	atenolol	benazepril	hydrochlorothiazide	irbesartan	losartan	perindopril
SERPING1	serpin peptidase inhibitor, clade G (C1 inhibitor), member 1, (angioedema, hereditary)	16	bevacizumab
GNB3	guanine nucleotide binding protein (G protein), beta polypeptide 3	16	hmg coa reductase inhibitors	diuretics	Beta Blocking Agents	Thiazides, plain	atenolol	hydrochlorothiazide	losartan	methadone	olanzapine	sildenafil	sumatriptan
MAPK11	mitogen-activated protein kinase 11	16	sorafenib
NME1	non-metastatic cells 1, protein (NM23A) expressed in	15	adefovir dipivoxil	tenofovir	lamivudine	zidovudine
VEGFA	vascular endothelial growth factor A	15	bevacizumab	oxaliplatin	sunitinib	capecitabine	celecoxib	irinotecan
XRCC4	X-ray repair complementing defective repair in Chinese hamster cells 4	15	docetaxel
NOS1	nitric oxide synthase 1 (neuronal)	15	doxorubicin
RRAS2	related RAS viral (r-ras) oncogene homolog 2	15	tamoxifen
HDAC9	histone deacetylase 9	15	valproic acid
CD28	CD28 molecule	14	adalimumab	Tumor necrosis factor alpha (TNF-alpha) inhibitors	etanercept	infliximab
SPARC	secreted protein, acidic, cysteine-rich (osteonectin)	14	antineoplastic agents
IL8	interleukin 8	14	bevacizumab	cyclophosphamide
EGF	epidermal growth factor (beta-urogastrone)	14	cetuximab	panitumumab
XPC	xeroderma pigmentosum, complementation group C	14	cisplatin
PLCB1	phospholipase C, beta 1 (phosphoinositide-specific)	14	irinotecan
OPRD1	opioid receptor, delta 1	14	naltrexone
YAP1	Yes-associated protein 1, 65kDa	14	Platinum compounds	etoposide
FGA	fibrinogen alpha chain	13	abciximab	eptifibatide	tirofiban
MME	membrane metallo-endopeptidase	13	Ace Inhibitors, Plain
RGS2	regulator of G-protein signaling 2, 24kDa	13	antipsychotics
XRCC1	X-ray repair complementing defective repair in Chinese hamster cells 1	13	fluorouracil	oxaliplatin	platinum	capecitabine	carboplatin	cisplatin	cyclophosphamide	docetaxel	epirubicin	gemcitabine	leucovorin
IL7R	interleukin 7 receptor	13	glatiramer acetate
RAD52	RAD52 homolog (S. cerevisiae)	13	hydrochlorothiazide
MAPK7	mitogen-activated protein kinase 7	13	sorafenib
FSHR	follicle stimulating hormone receptor	13	thyrotropin alfa	follitropin beta	urofollitropin
TK1	thymidine kinase 1, soluble	13	zidovudine
CTLA4	cytotoxic T-lymphocyte-associated protein 4	12	adalimumab	bortezomib	Tumor necrosis factor alpha (TNF-alpha) inhibitors	cyclosporine	dexamethasone	etanercept	glatiramer acetate	melphalan	prednisone	infliximab
NFE2L2	nuclear factor (erythroid-derived 2)-like 2	12	estradiol
TOP1	topoisomerase (DNA) I	12	irinotecan
TCF7L2	transcription factor 7-like 2 (T-cell specific, HMG-box)	12	sulfonamides, urea derivatives	repaglinide
PROC	protein C (inactivator of coagulation factors Va and VIIIa)	12	warfarin
TNFRSF11A	tumor necrosis factor receptor superfamily, member 11a, NFKB activator	12	zoledronate	pamidronate
BLK	B lymphoid tyrosine kinase	11	adalimumab	Tumor necrosis factor alpha (TNF-alpha) inhibitors	etanercept	infliximab
DRD2	dopamine receptor D2	11	aripiprazole	nemonapride	Bromperidol	bupropion	caffeine	chlorpromazine	clozapine	cocaine	lithium	methadone	nicotine	olanzapine	risperidone
NR1H3	nuclear receptor subfamily 1, group H, member 3	11	atenolol	verapamil
SPTA1	spectrin, alpha, erythrocytic 1 (elliptocytosis 2)	11	benazepril
FCGR2A	Fc fragment of IgG, low affinity IIa, receptor (CD32)	11	cyclophosphamide	doxorubicin	paclitaxel	trastuzumab
NCF4	neutrophil cytosolic factor 4, 40kDa	11	doxorubicin
NDUFS2	NADH dehydrogenase (ubiquinone) Fe-S protein 2, 49kDa (NADH-coenzyme Q reductase)	11	doxorubicin
GATA4	GATA binding protein 4	11	Drugs used in alcohol dependence
NR3C2	nuclear receptor subfamily 3, group C, member 2	11	eplerenone	spironolactone
GSTP1	glutathione S-transferase pi	11	fluorouracil	oxaliplatin	taxanes	Platinum compounds	busulfan	cisplatin	cyclophosphamide	dexamethasone	diphenhydramine	docetaxel	doxorubicin	epirubicin	etoposide
DAPK1	death-associated protein kinase 1	11	gemcitabine
MAFK	v-maf musculoaponeurotic fibrosarcoma oncogene homolog K (avian)	11	isoniazid	rifampin
DUSP1	dual specificity phosphatase 1	11	salbutamol
FGG	fibrinogen gamma chain	10	abciximab	eptifibatide	tirofiban
AGT	angiotensinogen (serpin peptidase inhibitor, clade A, member 8)	10	Ace Inhibitors, Plain	Antihypertensives	Antiinflammatory agents, non-steroids	atenolol	benazepril	hydrochlorothiazide	losartan
BDKRB2	bradykinin receptor B2	10	Ace Inhibitors, Plain	enalapril	lisinopril	imidapril
IL1B	interleukin 1, beta	10	Bisphosphonates
PKLR	pyruvate kinase, liver and RBC	10	Bisphosphonates
OPRM1	opioid receptor, mu 1	10	Drugs used in nicotine dependence	ethanol	alfentanil	amphetamine	methadone	morphine	naloxone	naltrexone	nicotine	oxycodone
KLC1	kinesin light chain 1	10	fluorouracil	irinotecan	leucovorin
NOS3	nitric oxide synthase 3 (endothelial cell)	10	fluorouracil	diuretics	sunitinib	Antihypertensives	cyclophosphamide	cytarabine	doxorubicin	hydrochlorothiazide	leucovorin	methotrexate	prednisone	sildenafil	vincristine
ABCA1	ATP-binding cassette, sub-family A (ABC1), member 1	10	hmg coa reductase inhibitors
RGS4	regulator of G-protein signaling 4	10	olanzapine	perphenazine	quetiapine	risperidone	ziprasidone	antipsychotics
STX4	syntaxin 4	10	phenprocoumon	warfarin
APOA4	apolipoprotein A-IV	10	protease inhibitors	ritonavir
APOC3	apolipoprotein C-III	10	protease inhibitors	ritonavir
IL2	interleukin 2	9	adalimumab	Tumor necrosis factor alpha (TNF-alpha) inhibitors	etanercept	infliximab
CUX1	cut-like homeobox 1	9	antidepressants
CRP	C-reactive protein, pentraxin-related	9	Antiinflammatory agents, non-steroids
SH2B3	SH2B adaptor protein 3	9	Beta Blocking Agents	Thiazides, plain	diltiazem
HBEGF	heparin-binding EGF-like growth factor	9	cetuximab	panitumumab
IMPDH2	IMP (inosine monophosphate) dehydrogenase 2	9	fluorouracil	mycophenolic acid	mycophenolate mofetil
CFTR	cystic fibrosis transmembrane conductance regulator (ATP-binding cassette sub-family C, member 7)	9	ivacaftor
ENG	endoglin (Osler-Rendu-Weber syndrome 1)	9	methotrexate
FLT3	fms-related tyrosine kinase 3	9	sorafenib
MAPK10	mitogen-activated protein kinase 10	9	sorafenib
HLA-DRB1	major histocompatibility complex, class II, DR beta 1	8	abacavir
LEPR	leptin receptor	8	antipsychotics
LDLR	low density lipoprotein receptor (familial hypercholesterolemia)	8	atenolol	atorvastatin	pravastatin
CFH	complement factor H	8	bevacizumab
FLOT1	flotillin 1	8	carbamazepine	phenytoin
FKBP5	FK506 binding protein 5	8	corticosteroids	Lithium	liothyronine	citalopram	clomipramine	mirtazapine	nefazodone	paroxetine	venlafaxine	antidepressants
TOP2B	topoisomerase (DNA) II beta 180kDa	8	dexrazoxane	doxorubicin
CYBA	cytochrome b-245, alpha polypeptide	8	doxorubicin
CAMK4	calcium/calmodulin-dependent protein kinase IV	8	gemcitabine
RYR1	ryanodine receptor 1 (skeletal)	8	hmg coa reductase inhibitors
BDNF	brain-derived neurotrophic factor	8	Lithium	desipramine	fluoxetine	lithium	metformin	paroxetine	sertraline	antidepressants
TH	tyrosine hydroxylase	8	metyrosine
G6PD	glucose-6-phosphate dehydrogenase	8	rasburicase	artesunate	chlorproguanil	3-aminopyridine-2-carboxaldehyde thiosemicarbazone	pegloticase	amodiaquine	aspirin	carmustine	chloroquine	dapsone	daunorubicin	doxorubicin	glibenclamide
MAPK12	mitogen-activated protein kinase 12	8	sorafenib
MAPK13	mitogen-activated protein kinase 13	8	sorafenib
FLT4	fms-related tyrosine kinase 4	8	sunitinib	sorafenib
TNFRSF11B	tumor necrosis factor receptor superfamily, member 11b (osteoprotegerin)	8	zoledronate	pamidronate
CCL21	chemokine (C-C motif) ligand 21	7	adalimumab	Tumor necrosis factor alpha (TNF-alpha) inhibitors	etanercept	infliximab
IL2RA	interleukin 2 receptor, alpha	7	adalimumab	Tumor necrosis factor alpha (TNF-alpha) inhibitors	denileukin diftitox	etanercept	infliximab
LTA	lymphotoxin alpha (TNF superfamily, member 1)	7	adalimumab	carbamazepine	etanercept	infliximab
STAT4	signal transducer and activator of transcription 4	7	adalimumab	Tumor necrosis factor alpha (TNF-alpha) inhibitors	etanercept	infliximab
KL	klotho	7	Antiinflammatory agents, non-steroids
CNR1	cannabinoid receptor 1 (brain)	7	aripiprazole	clozapine	haloperidol	olanzapine	quetiapine	risperidone	antipsychotics
IL4	interleukin 4	7	aspirin
NR1I2	nuclear receptor subfamily 1, group I, member 2	7	bosentan	cyproterone	atazanavir	troleandomycin	forskolin	permethrin	penicillin v	demeclocycline	econazole	sulfisoxazole	cefaclor	dicloxacillin	bexarotene
RYR2	ryanodine receptor 2 (cardiac)	7	cerivastatin
NRG1	neuregulin 1	7	cetuximab	panitumumab
CRHR1	corticotropin releasing hormone receptor 1	7	corticosteroids	fluticasone/salmeterol	beclomethasone	budesonide	fluoxetine	fluticasone propionate	glucocorticoids
CYP2E1	cytochrome P450, family 2, subfamily E, polypeptide 1	7	Drugs For Treatment Of Tuberculosis	gemtuzumab ozogamicin	pyridoxal phosphate	ethambutol	caffeine	cisplatin	cyclophosphamide	cytarabine	fludarabine	idarubicin	isoniazid	pyrazinamide	rifampin
DRD3	dopamine receptor D3	7	duloxetine	pramipexole	clozapine	lithium	methamphetamine	olanzapine	risperidone
NEDD4L	neural precursor cell expressed, developmentally down-regulated 4-like	7	hydrochlorothiazide
PRKAB1	protein kinase, AMP-activated, beta 1 non-catalytic subunit	7	metformin
ADA	adenosine deaminase	7	methotrexate
DHFR	dihydrofolate reductase	7	Multivitamins, Plain	hydroxychloroquine	folic acid	methotrexate	sulfasalazine
EDN1	endothelin 1	7	muraglitazar
ASS1	argininosuccinate synthetase 1	7	phenylacetic acid	sodium benzoate
IL6	interleukin 6 (interferon, beta 2)	7	Tumor necrosis factor alpha (TNF-alpha) inhibitors
PTGS2	prostaglandin-endoperoxide synthase 2 (prostaglandin G/H synthase and cyclooxygenase)	7	valdecoxib	antiinflammatory and antirheumatic products, non-steroids	oxaliplatin	nimesulide	Antiinflammatory agents, non-steroids	Coxibs	etoricoxib	aspirin	capecitabine	celecoxib	ibuprofen	omega-3 polyunsaturated fatty acids	rofecoxib
VEGFB	vascular endothelial growth factor B	6	bevacizumab
TNFRSF8	tumor necrosis factor receptor superfamily, member 8	6	brentuximab vedotin
TGFA	transforming growth factor, alpha	6	cetuximab	panitumumab
NRP2	neuropilin 2	6	daunorubicin
POR	P450 (cytochrome) oxidoreductase	6	doxorubicin	midazolam	tacrolimus	zidovudine
SOD1	superoxide dismutase 1, soluble (amyotrophic lateral sclerosis 1 (adult))	6	doxorubicin
SERPINC1	serpin peptidase inhibitor, clade C (antithrombin), member 1	6	eltrombopag
WWOX	WW domain containing oxidoreductase	6	gemcitabine
HMGCR	3-hydroxy-3-methylglutaryl-Coenzyme A reductase	6	hmg coa reductase inhibitors	rosuvastatin	atorvastatin	cerivastatin	fluvastatin	lovastatin	pravastatin	simvastatin
CNTF	ciliary neurotrophic factor	6	iloperidone
PRKAA1	protein kinase, AMP-activated, alpha 1 catalytic subunit	6	metformin
MTHFD1	methylenetetrahydrofolate dehydrogenase (NADP+ dependent) 1, methenyltetrahydrofolate cyclohydrolase, formyltetrahydrofolate synthetase	6	methotrexate
HPRT1	hypoxanthine phosphoribosyltransferase 1 (Lesch-Nyhan syndrome)	6	mycophenolic acid
LEP	leptin (obesity homolog, mouse)	6	olanzapine	risperidone	antipsychotics
ADM	adrenomedullin	6	paroxetine
ARG1	arginase, liver	6	selective beta-2-adrenoreceptor agonists	phenylacetic acid	sodium benzoate
MS4A2	membrane-spanning 4-domains, subfamily A, member 2 (Fc fragment of IgE, high affinity I, receptor for; beta polypeptide)	6	tositumomab	gemcitabine
AK2	adenylate kinase 2	5	adefovir dipivoxil	tenofovir
ADORA2A	adenosine A2a receptor	5	adenosine	caffeine	methotrexate
NPPA	natriuretic peptide precursor A	5	amlodipine	chlorthalidone
CAT	catalase	5	anthracyclines and related substances	doxorubicin
COMT	catechol-O-methyltransferase	5	catecholamines	Methyldopa	Selective serotonin reuptake inhibitors	bupropion	cisplatin	fluvoxamine	levodopa	lithium	morphine	nicotine	risperidone	antipsychotics
MC4R	melanocortin 4 receptor	5	clozapine	olanzapine
FCER2	Fc fragment of IgE, low affinity II, receptor for (CD23)	5	corticosteroids	budesonide
MTR	5-methyltetrahydrofolate-homocysteine methyltransferase	5	dactinomycin	hydroxychloroquine	carboplatin	cisplatin	cyclophosphamide	docetaxel	doxorubicin	folic acid	gemcitabine	mercaptopurine	methotrexate	paclitaxel	sulfasalazine
GSTZ1	glutathione transferase zeta 1 (maleylacetoacetate isomerase)	5	dichloroacetic acid
DRD1	dopamine receptor D1	5	drotrecogin alfa	bupropion	clozapine	lithium	nicotine
UMPS	uridine monophosphate synthetase	5	fluorouracil	leucovorin	tegafur
CRY1	cryptochrome 1 (photolyase-like)	5	lithium
HTR1B	5-hydroxytryptamine (serotonin) receptor 1B	5	Lithium	liothyronine	clomipramine	nefazodone	paroxetine	venlafaxine
MSH3	mutS homolog 3 (E. coli)	5	methotrexate
ALOX5	arachidonate 5-lipoxygenase	5	montelukast	zileuton
KCNH2	potassium voltage-gated channel, subfamily H (eag-related), member 2	5	telithromycin	perhexiline	sertindole	desmethylastemizole	prenylamine	pyrilamine	terodiline	lidoflazine	salbutamol	amiodarone	arsenic trioxide	astemizole	chlorpheniramine
XBP1	X-box binding protein 1	5	valproic acid
LTB	lymphotoxin beta (TNF superfamily, member 3)	4	abacavir
POU5F1	POU class 5 homeobox 1	4	allopurinol
PYGL	phosphorylase, glycogen; liver (Hers disease, glycogen storage disease type VI)	4	asparaginase	dexamethasone	methotrexate
UGT1A1	UDP glucuronosyltransferase 1 family, polypeptide A1	4	atazanavir	thyroid hormones	fluorouracil	tranilast	hmg coa reductase inhibitors	erlotinib	SN-38	Tipifarnib	nilotinib	atorvastatin	clozapine	estrogens	etoposide
VEGFC	vascular endothelial growth factor C	4	bevacizumab
EIF4E2	eukaryotic translation initiation factor 4E family member 2	4	carboplatin	paclitaxel
AREG	amphiregulin (schwannoma-derived growth factor)	4	cetuximab	panitumumab
BTC	betacellulin	4	cetuximab	panitumumab
EPO	erythropoietin	4	cisplatin
HLA-DQB1	major histocompatibility complex, class II, DQ beta 1	4	clavulanate	abacavir	amoxicillin
DTNBP1	dystrobrevin binding protein 1	4	clozapine	haloperidol	methamphetamine
DCK	deoxycytidine kinase	4	cytarabine	lamivudine
CACNA1C	calcium channel, voltage-dependent, L type, alpha 1C subunit	4	diuretics	Antibiotics	amiodarone	celecoxib	quinidine	sotalol	valproic acid	verapamil	warfarin	antipsychotics
CYP19A1	cytochrome P450, family 19, subfamily A, polypeptide 1	4	Enzyme inhibitors	anastrozole	exemestane	letrozole
CYP1A1	cytochrome P450, family 1, subfamily A, polypeptide 1	4	erlotinib	amodiaquine	caffeine	carbamazepine	phenobarbital	phenytoin	valproic acid	warfarin
IFNG	interferon, gamma	4	glatiramer acetate
ABCB11	ATP-binding cassette, sub-family B (MDR/TAP), member 11	4	hmg coa reductase inhibitors	rosuvastatin	pravastatin
CETP	cholesteryl ester transfer protein, plasma	4	hmg coa reductase inhibitors	pravastatin
SLCO1A2	solute carrier organic anion transporter family, member 1A2	4	imatinib	hmg coa reductase inhibitors	methotrexate
PCYT1A	phosphate cytidylyltransferase 1, choline, alpha	4	lamivudine
PDLIM5	PDZ and LIM domain 5	4	lithium
CHRNA4	cholinergic receptor, nicotinic, alpha 4	4	nicotine
TYMS	thymidylate synthetase	4	pemetrexed	fluorouracil	oxaliplatin	raltitrexed	dactinomycin	hydroxychloroquine	asparaginase	capecitabine	carboplatin	cisplatin	cyclophosphamide	cytarabine	daunorubicin
ABCC2	ATP-binding cassette, sub-family C (CFTR/MRP), member 2	4	tenofovir	fluorouracil	oxaliplatin	calcein	hmg coa reductase inhibitors	antiepileptics	talinolol	Platinum compounds	atorvastatin	carbamazepine	cisplatin	doxorubicin	erythromycin
PON1	paraoxonase 1	4	Tumor necrosis factor alpha (TNF-alpha) inhibitors	aspirin	clopidogrel
PTPN22	protein tyrosine phosphatase, non-receptor type 22 (lymphoid)	3	adalimumab	Tumor necrosis factor alpha (TNF-alpha) inhibitors	etanercept	methotrexate	infliximab
REN	renin	3	aliskiren	muraglitazar	hydrochlorothiazide
MICB	MHC class I polypeptide-related sequence B	3	allopurinol
TOMM40	translocase of outer mitochondrial membrane 40 homolog (yeast)	3	Antivirals for treatment of HIV infections, combinations	ritonavir
FAAH	fatty acid amide hydrolase	3	aripiprazole	cannabinoids	clozapine	haloperidol	olanzapine	quetiapine	risperidone
MICA	MHC class I polypeptide-related sequence A	3	carbamazepine
CASR	calcium-sensing receptor (hypocalciuric hypercalcemia 1, severe neonatal hyperparathyroidism)	3	cinacalcet
GPX1	glutathione peroxidase 1	3	doxorubicin
XDH	xanthine dehydrogenase	3	doxorubicin	theophylline
HFE	hemochromatosis	3	epoetin alfa	iron
ADH1C	alcohol dehydrogenase 1C (class I), gamma polypeptide	3	ethanol
NQO1	NAD(P)H dehydrogenase, quinone 1	3	fluorouracil	anthracyclines and related substances	cisplatin	cyclophosphamide	dicumarol	doxorubicin	epirubicin	etoposide	1-methyloxy-4-sulfone-benzene
UPP1	uridine phosphorylase 1	3	fluorouracil
UBASH3B	ubiquitin associated and SH3 domain containing, B	3	gemcitabine
TPH1	tryptophan hydroxylase 1 (tryptophan 5-monooxygenase)	3	lithium
HTR1A	5-hydroxytryptamine (serotonin) receptor 1A	3	milnacipran	fluvoxamine	paroxetine	sertraline	antidepressants
LTA4H	leukotriene A4 hydrolase	3	montelukast
COL18A1	collagen, type XVIII, alpha 1	3	pemetrexed	bevacizumab	methotrexate
ASL	argininosuccinate lyase	3	phenylacetic acid	sodium benzoate
OTC	ornithine carbamoyltransferase	3	phenylacetic acid	sodium benzoate	valproic acid
ATP7B	ATPase, Cu++ transporting, beta polypeptide	3	Platinum compounds
CYB5R3	cytochrome b5 reductase 3	3	primaquine
LRP5	low density lipoprotein receptor-related protein 5	3	risedronate
ADRB1	adrenergic, beta-1-, receptor	3	selective beta-2-adrenoreceptor agonists	muraglitazar	Beta Blocking Agents	Beta blocking agents, non-selective	Beta blocking agents, selective	bucindolol	acebutolol	atenolol	bisoprolol	carvedilol	diltiazem	dobutamine	dopamine
HDAC11	histone deacetylase 11	3	valproic acid
ORM1	orosomucoid 1	3	warfarin
ACE	angiotensin I converting enzyme (peptidyl-dipeptidase A) 1	2	Ace Inhibitors, Plain	Thiazides, plain	captopril	enalapril	fosinopril	furosemide	hydrochlorothiazide	lisinopril	sildenafil	spironolactone	imidapril
PTGER3	prostaglandin E receptor 3 (subtype EP3)	2	Ace Inhibitors, Plain
CDSN	corneodesmosin	2	allopurinol
RYR3	ryanodine receptor 3	2	amlodipine
SLC28A1	solute carrier family 28 (sodium-coupled nucleoside transporter), member 1	2	anthracyclines and related substances	zidovudine
MMP10	matrix metallopeptidase 10 (stromelysin 2)	2	Antiinflammatory agents, non-steroids
CYP3A4	cytochrome P450, family 3, subfamily A, polypeptide 4	2	aripiprazole	telithromycin	imatinib	fluorouracil	hmg coa reductase inhibitors	erlotinib	domperidone	nitrendipine	cilostazol	aprepitant	mycophenolic acid	eplerenone	lercanidipine
P2RY1	purinergic receptor P2Y, G-protein coupled, 1	2	aspirin	clopidogrel
TBXAS1	thromboxane A synthase 1 (platelet, cytochrome P450, family 5, subfamily A)	2	aspirin
HTR1D	5-hydroxytryptamine (serotonin) receptor 1D	2	atorvastatin	pravastatin	simvastatin
HTR3A	5-hydroxytryptamine (serotonin) receptor 3A	2	atorvastatin	clozapine	pravastatin	simvastatin
ANXA11	annexin A11	2	bevacizumab
CYP1A2	cytochrome P450, family 1, subfamily A, polypeptide 2	2	bromazepam	imatinib	erlotinib	albendazole	caffeine	chlorpromazine	clomipramine	clopidogrel	clozapine	desipramine	fluphenazine	fluvoxamine	imipramine
GSTM1	glutathione S-transferase M1	2	busulfan
DDC	dopa decarboxylase (aromatic L-amino acid decarboxylase)	2	carbidopa	nicotine
CA9	carbonic anhydrase IX	2	celecoxib
CACNA1A	calcium channel, voltage-dependent, P/Q type, alpha 1A subunit	2	celecoxib
CACNB3	calcium channel, voltage-dependent, beta 3 subunit	2	celecoxib
CACNB4	calcium channel, voltage-dependent, beta 4 subunit	2	celecoxib
EREG	epiregulin	2	cetuximab	panitumumab
NRG2	neuregulin 2	2	cetuximab	panitumumab
CHRNA3	cholinergic receptor, nicotinic, alpha 3	2	Drugs used in nicotine dependence
RFK	riboflavin kinase	2	escitalopram	citalopram
TYMP	thymidine phosphorylase	2	fluorouracil
IFNB1	interferon, beta 1, fibroblast	2	glatiramer acetate
SEMA3C	sema domain, immunoglobulin domain (Ig), short basic domain, secreted, (semaphorin) 3C	2	irinotecan
PRKAG1	protein kinase, AMP-activated, gamma 1 non-catalytic subunit	2	metformin
IMPDH1	IMP (inosine monophosphate) dehydrogenase 1	2	mycophenolic acid	mycophenolate mofetil
SLC6A3	solute carrier family 6 (neurotransmitter transporter, dopamine), member 3	2	nicotine
IL28B	interleukin 28B (interferon, lambda 3)	2	peginterferon alfa-2a	peginterferon alfa-2b	boceprevir	telaprevir	ribavirin	interferons
GGH	gamma-glutamyl hydrolase (conjugase, folylpolygammaglutamyl hydrolase)	2	pemetrexed	bevacizumab	methotrexate
ATP7A	ATPase, Cu++ transporting, alpha polypeptide (Menkes syndrome)	2	Platinum compounds	docetaxel	thalidomide
SLC31A1	solute carrier family 31 (copper transporters), member 1	2	Platinum compounds	carboplatin	cisplatin
KCNMA1	potassium large conductance calcium-activated channel, subfamily M, alpha member 1	2	quetiapine
CRHR2	corticotropin releasing hormone receptor 2	2	selective beta-2-adrenoreceptor agonists	salbutamol
MAPK4	mitogen-activated protein kinase 4	2	sorafenib
ABCB1	ATP-binding cassette, sub-family B (MDR/TAP), member 1	2	tenofovir	flupenthixol	phenothiazines with aliphatic side-chain	imatinib	corticosteroids	fluorouracil	anthracyclines and related substances	gefitinib	calcein	hmg coa reductase inhibitors	erlotinib	domperidone	tetrabenazine
MTHFR	5,10-methylenetetrahydrofolate reductase (NADPH)	2	vitamin b-complex, plain	pemetrexed	fluorouracil	bevacizumab	oxaliplatin	dactinomycin	Beta Blocking Agents	Thiazides, plain	hydroxychloroquine	azathioprine	busulfan	capecitabine	carboplatin
PRDM1	PR domain containing 1, with ZNF domain	1	adalimumab	Tumor necrosis factor alpha (TNF-alpha) inhibitors	etanercept	infliximab
ABCC4	ATP-binding cassette, sub-family C (CFTR/MRP), member 4	1	adefovir dipivoxil	tenofovir	fluorouracil	Bisphosphonates	cyclophosphamide	doxorubicin	indinavir	lamivudine	mercaptopurine	methotrexate	zidovudine	antineoplastic agents
ABCB4	ATP-binding cassette, sub-family B (MDR/TAP), member 4	1	anthracyclines and related substances
CBR1	carbonyl reductase 1	1	anthracyclines and related substances	doxorubicinol	daunorubicin	doxorubicin
HNMT	histamine N-methyltransferase	1	anthracyclines and related substances
SLC22A2	solute carrier family 22 (organic cation transporter), member 2	1	anthracyclines and related substances	cisplatin	lamivudine	metformin
SOD2	superoxide dismutase 2, mitochondrial	1	antiinflammatory and antirheumatic products, non-steroids	anthracyclines and related substances	antiepileptics	Analgesics and anesthetics	Antibiotics	Antifungals For Systemic Use	Antimycobacterials	Antithyroid Preparations	Drugs For Treatment Of Tuberculosis	cyclophosphamide
CBS	cystathionine-beta-synthase	1	Arsenic compounds
PLCD3	phospholipase C, delta 3	1	Beta Blocking Agents	Thiazides, plain	diltiazem
BLMH	bleomycin hydrolase	1	bleomycin
CA12	carbonic anhydrase XII	1	celecoxib	topiramate	zonisamide
NRG3	neuregulin 3	1	cetuximab	iloperidone	panitumumab
GSTM3	glutathione S-transferase M3 (brain)	1	cisplatin	cyclophosphamide
CYP3A7	cytochrome P450, family 3, subfamily A, polypeptide 7	1	cortisone acetate
NQO2	NAD(P)H dehydrogenase, quinone 2	1	cyclophosphamide	doxorubicin
CYP2C19	cytochrome P450, family 2, subfamily C, polypeptide 19	1	escitalopram	esomeprazole	voriconazole	imatinib	clobazam	hmg coa reductase inhibitors	prasugrel	Antibiotics	Proton pump inhibitors	cilostazol	drospirenone	flunitrazepam	ethambutol
HTR2C	5-hydroxytryptamine (serotonin) receptor 2C	1	escitalopram	iloperidone	amisulpride	atorvastatin	clozapine	haloperidol	olanzapine	pravastatin	quetiapine	risperidone	simvastatin	ziprasidone	antipsychotics
SLC6A4	solute carrier family 6 (neurotransmitter transporter, serotonin), member 4	1	escitalopram	Selective serotonin reuptake inhibitors	evodiamine	berberine	atorvastatin	citalopram	clomipramine	fluoxetine	fluvoxamine	nortriptyline	ondansetron	paroxetine	pravastatin
XRCC3	X-ray repair complementing defective repair in Chinese hamster cells 3	1	fluorouracil	oxaliplatin	cisplatin	docetaxel	irinotecan	leucovorin
TMCO6	transmembrane and coiled-coil domains 6	1	fluticasone propionate
DMWD	dystrophia myotonica, WD repeat containing	1	hmg coa reductase inhibitors
HLA-DQA1	major histocompatibility complex, class II, DQ alpha 1	1	interferon beta-1a	interferon beta-1b
DHODH	dihydroorotate dehydrogenase	1	leflunomide
FOLR1	folate receptor 1 (adult)	1	methotrexate
PTPRN2	protein tyrosine phosphatase, receptor type, N polypeptide 2	1	olanzapine
EPHA5	EPH receptor A5	1	paclitaxel
IFIT1	interferon-induced protein with tetratricopeptide repeats 1	1	peginterferon alfa-2b	ribavirin
OASL	2'-5'-oligoadenylate synthetase-like	1	peginterferon alfa-2b	ribavirin
BDKRB1	bradykinin receptor B1	1	perindopril
DYNC2H1	dynein, cytoplasmic 2, heavy chain 1	1	Platinum compounds	etoposide
MAPK6	mitogen-activated protein kinase 6	1	sorafenib
CAPN10	calpain 10	1	tacrolimus
CHRNB2	cholinergic receptor, nicotinic, beta 2 (neuronal)	1	varenicline
