# Supplementary material for: Computational drug repositioning for peripheral arterial disease: prediction of anti-inflammatory and pro-angiogenic therapeutics
Source: Front Pharmacol. 2015 Aug 25;6:179. doi: 10.3389/fphar.2015.00179 (PMC4548203; doi:10.3389/fphar.2015.00179)
Supplement: Supplementary file 3 [file Table3.XLS]

## Sheet: Arteriome_DrugBank
Table S3 Arteriome and repositioned drugs
Name	Description	Degree of nodes in arteriome	Drugs from DrugBank
FGF2	fibroblast growth factor 2 (basic)	36	Sucralfate	Pentosan Polysulfate	Sirolimus	1,4-Dideoxy-O2-Sulfo-Glucuronic Acid	N,O6-Disulfo-Glucosamine	1,4-Dideoxy-5-Dehydro-O2-Sulfo-Glucuronic Acid
TNFRSF1B	tumor necrosis factor receptor superfamily, member 1B	27	Etanercept
FGF1	fibroblast growth factor 1 (acidic)	25	Pentosan Polysulfate	Amlexanox	Sucrose Octasulfate	Formic Acid	O2-Sulfo-Glucuronic Acid	N,O6-Disulfo-Glucosamine	Naphthalene Trisulfonate	5-AMINO-NAPHTALENE-2-MONOSULFONATE
FGFR2	fibroblast growth factor receptor 2 (bacteria-expressed kinase, keratinocyte growth factor receptor, craniofacial dysostosis 1, Crouzon syndrome, Pfeiffer syndrome, Jackson-Weiss syndrome)	23	Palifermin	Thalidomide	SU4984	4-[4-(1-Amino-1-Methylethyl)Phenyl]-5-Chloro-N-[4-(2-Morpholin-4-Ylethyl)Phenyl]Pyrimidin-2-Amine	Thalidomide
NFKB1	nuclear factor of kappa light polypeptide gene enhancer in B-cells 1 (p105)	22	Thalidomide	Pranlukast	Triflusal	Thalidomide
EGFR	epidermal growth factor receptor (erythroblastic leukemia viral (v-erb-b) oncogene homolog, avian)	21	Cetuximab	Trastuzumab	Lidocaine	Gefitinib	Erlotinib	Lapatinib	Panitumumab	Flavopiridol	S-{3-[(4-ANILINOQUINAZOLIN-6-YL)AMINO]-3-OXOPROPYL}-L-CYSTEINE	N-[4-(3-BROMO-PHENYLAMINO)-QUINAZOLIN-6-YL]-ACRYLAMIDE	3-CHLORO-4-FLUORO-N-[(4Z)-7-METHOXY-6-(3-MORPHOLIN-4-YLPROPOXY)QUINAZOLIN-4(1H)-YLIDENE]ANILINE
FGF9	fibroblast growth factor 9 (glia-activating factor)	21	Fucose
FGFR3	fibroblast growth factor receptor 3 (achondroplasia, thanatophoric dwarfism)	21	Palifermin
FGFR4	fibroblast growth factor receptor 4	21	Palifermin
FGF4	fibroblast growth factor 4 (heparin secretory transforming protein 1, Kaposi sarcoma oncogene)	21	Pentosan Polysulfate
FGFR1	fibroblast growth factor receptor 1 (fms-related tyrosine kinase 2, Pfeiffer syndrome)	19	Palifermin	SU4984	3-(3-methoxybenzyl)-1H-pyrrolo[2,3-b]pyridine	(E)-[4-(3,5-difluorophenyl)-3H-pyrrolo[2,3-b]pyridin-3-ylidene](3-methoxyphenyl)methanol	3-[(3-(2-CARBOXYETHYL)-4-METHYLPYRROL-2-YL)METHYLENE]-2-INDOLINONE
VEGFA	vascular endothelial growth factor A	17	Bevacizumab	Minocycline	Gliclazide	Carvedilol	Ranibizumab	Dalteparin	Pyroglutamic Acid	Tris(Hydroxymethyl)Aminomethane
NOS1	nitric oxide synthase 1 (neuronal)	16	L-Citrulline	L-N(Omega)-Nitroarginine-2,4-L-Diaminobutyric Amide	Formic Acid	3-Bromo-7-Nitroindazole	N-{(4s)-4-Amino-5-[(2-Aminoethyl)Amino]Pentyl}-N'-Nitroguanidine	N-(3-(Aminomethyl)Benzyl)Acetamidine	L-N(Omega)-Nitroarginine-(4r)-Amino-L-Proline Amide	N-Isopropyl-N'-Hydroxyguanidine	N-Omega-Propyl-L-Arginine	(6r,1'r,2's)-5,6,7,8 Tetrahydrobiopterin	N-Butyl-N'-Hydroxyguanidine	Alpha-D-Mannose	S-Ethyl-N-[4-(Trifluoromethyl)Phenyl]Isothiourea	Heme	N-Omega-Hydroxy-L-Arginine	Flavin-Adenine Dinucleotide	Riboflavin Monophosphate	N-(4-(2-((3-Chlorophenylmethyl)Amino)Ethyl)Phenyl)-2-Thiophecarboxamidine	2'-Monophosphoadenosine 5'-Diphosphoribose	S-Ethyl-N-Phenyl-Isothiourea	N5-(1-Imino-3-Butenyl)-L-Ornithine	5-N-Allyl-Arginine	Nitroarginine	N-{(3S,4S)-4-[(6-AMINO-4-METHYLPYRIDIN-2-YL)METHYL]PYRROLIDIN-3-YL}-N'-(4-CHLOROBENZYL)ETHANE-1,2-DIAMINE	N-{(3R,4S)-4-[(6-amino-4-methylpyridin-2-yl)methyl]pyrrolidin-3-yl}-N'-(3-chlorobenzyl)ethane-1,2-diamine	L-Citrulline
EFNB2	ephrin-B2	15	Alpha-D-Mannose
EPHB2	EPH receptor B2	15	Phosphoaminophosphonic Acid-Adenylate Ester
ERBB2	v-erb-b2 erythroblastic leukemia viral oncogene homolog 2, neuro/glioblastoma derived oncogene homolog (avian)	15	Trastuzumab	Lapatinib
NRP1	neuropilin 1	12	Palifermin	Pegaptanib
DLG4	discs, large homolog 4 (Drosophila)	10	Guanidine	Guanosine-5'-Monophosphate
CCL2	chemokine (C-C motif) ligand 2	10	Mimosine	Danazol
BDKRB2	bradykinin receptor B2	9	Icatibant
KDR	kinase insert domain receptor (a type III receptor tyrosine kinase)	9	Sorafenib	Sunitinib	N-(4-{4-AMINO-6-[4-(METHYLOXY)PHENYL]FURO[2,3-D]PYRIMIDIN-5-YL}PHENYL)-N'-[2-FLUORO-5-(TRIFLUOROMETHYL)PHENYL]UREA	4-[[2-[[4-chloro-3-(trifluoromethyl)phenyl]amino]-3H-benzimidazol-5-yl]oxy]-N-methyl-pyridine-2-carboxamide	N-(4-phenoxyphenyl)-2-[(pyridin-4-ylmethyl)amino]nicotinamide	N-cyclopropyl-6-[(6,7-dimethoxyquinolin-4-yl)oxy]naphthalene-1-carboxamide	6-chloro-N-pyrimidin-5-yl-3-{[3-(trifluoromethyl)phenyl]amino}-1,2-benzisoxazole-7-carboxamide	N-(CYCLOPROPYLMETHYL)-4-(METHYLOXY)-3-({5-[3-(3-PYRIDINYL)PHENYL]-1,3-OXAZOL-2-YL}AMINO)BENZENESULFONAMIDE	N-[5-(ETHYLSULFONYL)-2-METHOXYPHENYL]-5-[3-(2-PYRIDINYL)PHENYL]-1,3-OXAZOL-2-AMINE	3-(2-aminoquinazolin-6-yl)-1-(3,3-dimethylindolin-6-yl)-4-methylpyridin-2(1H)-one	3-(2-aminoquinazolin-6-yl)-4-methyl-1-[3-(trifluoromethyl)phenyl]pyridin-2(1H)-one	N'-(6-aminopyridin-3-yl)-N-(2-cyclopentylethyl)-4-methyl-benzene-1,3-dicarboxamide	N~4~-methyl-N~4~-(3-methyl-1H-indazol-6-yl)-N~2~-(3,4,5-trimethoxyphenyl)pyrimidine-2,4-diamine	N~4~-(3-methyl-1H-indazol-6-yl)-N~2~-(3,4,5-trimethoxyphenyl)pyrimidine-2,4-diamine
NFKB2	nuclear factor of kappa light polypeptide gene enhancer in B-cells 2 (p49/p100)	8	Glucosamine
CRP	C-reactive protein, pentraxin-related	8	Phosphocholine
FLT1	fms-related tyrosine kinase 1 (vascular endothelial growth factor/vascular permeability factor receptor)	8	Sunitinib	N-(4-chlorophenyl)-2-[(pyridin-4-ylmethyl)amino]benzamide
PDGFRB	platelet-derived growth factor receptor, beta polypeptide	7	Becaplermin	Sorafenib	Imatinib	Dasatinib	Sunitinib
EGF	epidermal growth factor (beta-urogastrone)	7	Sucralfate	Alpha-Aminobutyric Acid
KCNJ12	potassium inwardly-rectifying channel, subfamily J, member 12	6	Dofetilide
SDC2	syndecan 2	6	Sargramostim
AGTR1	angiotensin II receptor, type 1	6	Valsartan	Olmesartan	Losartan	Candesartan	Eprosartan	Telmisartan	Irbesartan	Forasartan	Saprisartan	Tasosartan
ADAM17	ADAM metallopeptidase domain 17 (tumor necrosis factor, alpha, converting enzyme)	5	(3S)-1-{[4-(BUT-2-YN-1-YLOXY)PHENYL]SULFONYL}PYRROLIDINE-3-THIOL	3-{[4-(but-2-yn-1-yloxy)phenyl]sulfonyl}propane-1-thiol	4-({4-[(4-AMINOBUT-2-YNYL)OXY]PHENYL}SULFONYL)-N-HYDROXY-2,2-DIMETHYLTHIOMORPHOLINE-3-CARBOXAMIDE	(2R)-N-HYDROXY-2-[(3S)-3-METHYL-3-{4-[(2-METHYLQUINOLIN-4-YL)METHOXY]PHENYL}-2-OXOPYRROLIDIN-1-YL]PROPANAMIDE	methyl (1R,2S)-2-(hydroxycarbamoyl)-1-{4-[(2-methylquinolin-4-yl)methoxy]benzyl}cyclopropanecarboxylate	(1S,3R,6S)-4-oxo-6-{4-[(2-phenylquinolin-4-yl)methoxy]phenyl}-5-azaspiro[2.4]heptane-1-carboxylic acid	N-{[4-(but-2-yn-1-yloxy)phenyl]sulfonyl}-5-methyl-D-tryptophan	(3S)-4-{[4-(BUT-2-YNYLOXY)PHENYL]SULFONYL}-N-HYDROXY-2,2-DIMETHYLTHIOMORPHOLINE-3-CARBOXAMIDE
TUBA1A	tubulin, alpha 1a	5	Albendazole	Vinblastine	Mebendazole	Epothilone D	Epothilone B	2-MERCAPTO-N-[1,2,3,10-TETRAMETHOXY-9-OXO-5,6,7,9-TETRAHYDRO-BENZO[A]HEPTALEN-7-YL]ACETAMIDE	9-HYDROXY-5-(3,4,5-TRIMETHOXYPHENYL)-5,8,8A,9-TETRAHYDROFURO[3',4':6,7]NAPHTHO[2,3-D][1,3]DIOXOL-6(5AH)-ONE
ABL2	v-abl Abelson murine leukemia viral oncogene homolog 2 (arg, Abelson-related gene)	4	Adenosine triphosphate	Dasatinib
ADRBK1	adrenergic, beta, receptor kinase 1	4	Adenosine triphosphate	Adenosine triphosphate
PDGFRA	platelet-derived growth factor receptor, alpha polypeptide	4	Becaplermin	Imatinib	Sunitinib
PF4	platelet factor 4 (chemokine (C-X-C motif) ligand 4)	4	Drotrecogin alfa
LTA	lymphotoxin alpha (TNF superfamily, member 1)	4	Etanercept
GRIN1	glutamate receptor, ionotropic, N-methyl D-aspartate 1	4	L-Glutamic Acid	Meperidine	Orphenadrine	Dcka, 5,7-Dichlorokynurenic Acid	(R)-4-Amino-Isoxazolidin-3-One	D-Serine	Cycloleucine	L-Glutamic Acid
ARG1	arginase, liver	4	L-Ornithine	2(S)-Amino-6-Boronohexanoic Acid	Nor-N-Omega-Hydroxy-L-Arginine	Dinor-N(Omega)-Hydroxy-L-Arginine	S-{2-[Amino(Dihydroxy)-Lambda~4~-Sulfanyl]Ethyl}-D-Cysteine	N-Omega-Hydroxy-L-Arginine	S-2-(Boronoethyl)-L-Cysteine	Urea	Descarboxy-nor-N(Omega)-Hydroxy-L-Arginine	S,S-(2-Hydroxyethyl)Thiocysteine	DEHYDRO-2(S)-AMINO-6-BORONOHEXANOIC ACID	S-propylamine-L-cysteine	L-Ornithine
IFNAR2	interferon (alpha, beta and omega) receptor 2	4	Peginterferon alfa-2a	Interferon alfa-n1	Interferon alfa-n3	Peginterferon alfa-2b	Interferon Alfa-2a, Recombinant	Interferon beta-1a	Interferon beta-1b	Interferon alfacon-1	Interferon Alfa-2b, Recombinant
TUBB2B	tubulin, beta 2B	3	2-MERCAPTO-N-[1,2,3,10-TETRAMETHOXY-9-OXO-5,6,7,9-TETRAHYDRO-BENZO[A]HEPTALEN-7-YL]ACETAMIDE	N-[(7S)-1,2,3,10-tetramethoxy-9-oxo-6,7-dihydro-5H-benzo[d]heptalen-7-yl]ethanamide	9-HYDROXY-5-(3,4,5-TRIMETHOXYPHENYL)-5,8,8A,9-TETRAHYDROFURO[3',4':6,7]NAPHTHO[2,3-D][1,3]DIOXOL-6(5AH)-ONE
VTN	vitronectin	3	Abciximab
ACP1	acid phosphatase 1, soluble	3	Adenine	4-Nitrophenyl Phosphate	Adenine
LGALS2	lectin, galactoside-binding, soluble, 2	3	Beta-D-Glucose
FCGR1A	Fc fragment of IgG, high affinity Ia, receptor (CD64)	3	Cetuximab	Etanercept	Intravenous Immunoglobulin	Adalimumab	Abciximab	Gemtuzumab ozogamicin	Trastuzumab	Rituximab	Basiliximab	Muromonab	Ibritumomab	Tositumomab	Alemtuzumab	Alefacept	Efalizumab	Natalizumab	Palivizumab	Daclizumab	Bevacizumab	Porfimer	Methyl aminolevulinate
NOV	nephroblastoma overexpressed gene	3	Insulin recombinant	Insulin, porcine
MET	met proto-oncogene (hepatocyte growth factor receptor)	3	K-252a	1-(4-fluorophenyl)-N-[3-fluoro-4-(1H-pyrrolo[2,3-b]pyridin-4-yloxy)phenyl]-2-oxo-1,2-dihydropyridine-3-carboxamide	N-({4-[(2-aminopyridin-4-yl)oxy]-3-fluorophenyl}carbamoyl)-2-(4-fluorophenyl)acetamide	2-(4-fluorophenyl)-N-{[3-fluoro-4-(1H-pyrrolo[2,3-b]pyridin-4-yloxy)phenyl]carbamoyl}acetamide	N-(3-chlorophenyl)-N-methyl-2-oxo-3-[(3,4,5-trimethyl-1H-pyrrol-2-yl)methyl]-2H-indole-5-sulfonamide	3-[3-(4-methylpiperazin-1-yl)-7-(trifluoromethyl)quinoxalin-5-yl]phenol	6-{[6-(1-methyl-1H-pyrazol-4-yl)[1,2,4]triazolo[4,3-b]pyridazin-3-yl]sulfanyl}quinoline	3-[(1R)-1-(2,6-dichloro-3-fluorophenyl)ethoxy]-5-(1-piperidin-4-yl-1H-pyrazol-4-yl)pyridin-2-amine	1-[(2-NITROPHENYL)SULFONYL]-1H-PYRROLO[3,2-B]PYRIDINE-6-CARBOXAMIDE
NOS3	nitric oxide synthase 3 (endothelial cell)	3	L-Arginine	L-Citrulline	Tetrahydrobiopterin	Miconazole	N,N-dimethylarginine	L-N(Omega)-Nitroarginine-2,4-L-Diaminobutyric Amide	L-2-Amino-4-(Guanidinooxy)Butyric Acid	3-Bromo-7-Nitroindazole	N-{(4s)-4-Amino-5-[(2-Aminoethyl)Amino]Pentyl}-N'-Nitroguanidine	N-(3-(Aminomethyl)Benzyl)Acetamidine	1,2,4-Triazole-Carboxamidine	L-N(Omega)-Nitroarginine-(4r)-Amino-L-Proline Amide	S,S'-(1,4-Phenylene-Bis(1,2-Ethanediyl))Bis-Isothiourea	7-Nitroindazole	Ethylisothiourea	2-Aminothiazoline	Se-Ethyl-Isoselenourea	(6r,1'r,2's)-5,6,7,8 Tetrahydrobiopterin	2,4-Diamino-6-Phenyl-5,6,7,8,-Tetrahydropteridine	N1,N14-Bis((S-Methyl)Isothioureido)Tetradecane	Hydroxydimethylarsine Oxide	Heme	7-Nitroindazole-2-Carboxamidine	6-Nitroindazole	N-Omega-Hydroxy-L-Arginine	N5-Iminoethyl-L-Ornithine	5,6-Cyclic-Tetrahydropteridine	S-Ethyl-N-Phenyl-Isothiourea	S,S'-(1,3-Phenylene-Bis(1,2-Ethanediyl))Bis-Isothiourea	6s-5,6,7,8-Tetrahydrobiopterin	S-(Dimethylarsenic)Cysteine	L-Homoarginine	S-Isopropyl-Isothiourea	Nitroarginine	5-Nitroindazole	N-(Chlorophenyl)-N'-Hydroxyguanidine	(3S,5E)-3-propyl-3,4-dihydrothieno[2,3-f][1,4]oxazepin-5(2H)-imine	5-{4-[(3,5-DIFLUOROBENZYL)AMINO]PHENYL}-6-ETHYLPYRIMIDINE-2,4-DIAMINE	ETHYL 4-[(4-METHYLPYRIDIN-2-YL)AMINO]PIPERIDINE-1-CARBOXYLATE	N-{(3S,4S)-4-[(6-AMINO-4-METHYLPYRIDIN-2-YL)METHYL]PYRROLIDIN-3-YL}-N'-(4-CHLOROBENZYL)ETHANE-1,2-DIAMINE	N-{(3R,4S)-4-[(6-amino-4-methylpyridin-2-yl)methyl]pyrrolidin-3-yl}-N'-(3-chlorobenzyl)ethane-1,2-diamine	L-Arginine	L-Citrulline
EPHB4	EPH receptor B4	3	N-(5-chloro-1,3-benzodioxol-4-yl)-6-methoxy-7-(3-piperidin-1-ylpropoxy)quinazolin-4-amine	N'-(5-CHLORO-1,3-BENZODIOXOL-4-YL)-N-(3,4,5- TRIMETHOXYPHENYL)PYRIMIDINE-2,4-DIAMINE	N'-(3-CHLORO-4-METHOXY-PHENYL)-N-(3,4,5-TRIMETHOXYPHENYL)-1,3,5-TRIAZINE-2,4-DIAMINE	3-({4-[(5-chloro-1,3-benzodioxol-4-yl)amino]pyrimidin-2-yl}amino)benzenesulfonamide	N'-(5-chloro-1,3-benzodioxol-4-yl)-N-(3-methylsulfonylphenyl)pyrimidine-2,4-diamine	N-[3-[[4-[(5-CHLORO-1,3-BENZODIOXOL-4-YL)AMINO]PYRIMIDIN-2-YL]AMINO]PHENYL]METHANESULFONAMIDE	N'-(5-CHLORO-1,3-BENZODIOXOL-4-YL)-N-(3-MORPHOLIN-4-YLPHENYL)PYRIMIDINE-2,4-DIAMINE	3-({4-[(5-CHLORO-1,3-BENZODIOXOL-4-YL)AMINO]PYRIMIDIN-2-YL}AMINO)BENZAMIDE
IFNAR1	interferon (alpha, beta and omega) receptor 1	3	Peginterferon alfa-2a	Interferon alfa-n1	Interferon alfa-n3	Peginterferon alfa-2b	Interferon Alfa-2a, Recombinant	Interferon beta-1a	Interferon beta-1b	Interferon alfacon-1	Interferon Alfa-2b, Recombinant
ITK	IL2-inducible T-cell kinase	3	Staurosporine
TUBA4A	tubulin, alpha 4a	3	Vincristine	Podofilox	Cabazitaxel	Epothilone D	Epothilone B
CAMK4	calcium/calmodulin-dependent protein kinase IV	2	5-AMINO-3-{[4-(AMINOSULFONYL)PHENYL]AMINO}-N-(2,6-DIFLUOROPHENYL)-1H-1,2,4-TRIAZOLE-1-CARBOTHIOAMIDE	3-({[(3S)-3,4-dihydroxybutyl]oxy}amino)-1H,2'H-2,3'-biindol-2'-one
AQP1	aquaporin 1 (Colton blood group)	2	Acetazolamide
PIM1	pim-1 oncogene	2	Adenosine monophosphate	3,4-Dihydroxy-1-Methylquinolin-2(1h)-One	Staurosporine	2-(4-Morpholinyl)-8-Phenyl-4h-1-Benzopyran-4-One	(3e)-3-[(4-Hydroxyphenyl)Imino]-1h-Indol-2(3h)-One	Rbt205 Inhibitor	Quercetin	Phosphoaminophosphonic Acid-Adenylate Ester	Phosphonoserine	S,S-(2-Hydroxyethyl)Thiocysteine	IMIDAZOPYRIDAZIN 1	4-(4-hydroxy-3-methylphenyl)-6-phenylpyrimidin-2(5H)-one	(4R)-7,8-dichloro-1',9-dimethyl-1-oxo-1,2,4,9-tetrahydrospiro[beta-carboline-3,4'-piperidine]-4-carbonitrile	N-phenyl-1H-pyrrolo[2,3-b]pyridin-3-amine	(2S)-1,3-benzothiazol-2-yl{2-[(2-pyridin-3-ylethyl)amino]pyrimidin-4-yl}ethanenitrile	(4R)-7-chloro-9-methyl-1-oxo-1,2,4,9-tetrahydrospiro[beta-carboline-3,4'-piperidine]-4-carbonitrile	5,7-DIHYDROXY-2-(3,4,5-TRIHYDROXYPHENYL)-4H-CHROMEN-4-ONE	6-(5-BROMO-2-HYDROXYPHENYL)-2-OXO-4-PHENYL-1,2-DIHYDROPYRIDINE-3-CARBONITRILE	4-[3-(4-chlorophenyl)-2,1-benzisoxazol-5-yl]pyrimidin-2-amine	N-cyclohexyl-3-[3-(trifluoromethyl)phenyl][1,2,4]triazolo[4,3-b]pyridazin-6-amine	2,3-diphenyl-1H-indole-7-carboxylic acid
ADRBK2	adrenergic, beta, receptor kinase 2	2	Adenosine triphosphate	Adenosine triphosphate
IFNB1	interferon, beta 1, fibroblast	2	Beta-D-Glucose	Alpha-D-Mannose	Fucose
FCGR2A	Fc fragment of IgG, low affinity IIa, receptor (CD32)	2	Cetuximab	Etanercept	Intravenous Immunoglobulin	Adalimumab	Abciximab	Gemtuzumab ozogamicin	Trastuzumab	Rituximab	Basiliximab	Muromonab	Ibritumomab	Tositumomab	Alemtuzumab	Alefacept	Efalizumab	Natalizumab	Palivizumab	Daclizumab	Bevacizumab
IGF1R	insulin-like growth factor 1 receptor	2	Insulin recombinant	Insulin Lispro	Insulin Glargine	Insulin, porcine	Mecasermin	Alpha-D-Mannose	Fucose	Phosphoaminophosphonic Acid-Adenylate Ester	(4Z)-6-bromo-4-({[4-(pyrrolidin-1-ylmethyl)phenyl]amino}methylidene)isoquinoline-1,3(2H,4H)-dione	3-[5-(1H-IMIDAZOL-1-YL)-7-METHYL-1H-BENZIMIDAZOL-2-YL]-4-[(PYRIDIN-2-YLMETHYL)AMINO]PYRIDIN-2(1H)-ONE
IFNGR1	interferon gamma receptor 1	2	Interferon gamma-1b
MMP1	matrix metallopeptidase 1 (interstitial collagenase)	2	Marimastat	N-HYDROXY-2(R)-[[(4-METHOXYPHENYL)SULFONYL](3-PICOLYL)AMINO]-3-METHYLBUTANAMIDE HYDROCHLORIDE	N-[3-(N'-HYDROXYCARBOXAMIDO)-2-(2-METHYLPROPYL)-PROPANOYL]-O-TYROSINE-N-METHYLAMIDE	METHYLAMINO-PHENYLALANYL-LEUCYL-HYDROXAMIC ACID	[[1-[N-HYDROXY-ACETAMIDYL]-3-METHYL-BUTYL]-CARBONYL-LEUCINYL]-ALANINE ETHYL ESTER	N-HYDROXY-2-[4-(4-PHENOXY-BENZENESULFONYL)-TETRAHYDRO-PYRAN-4-YL]-ACETAMIDE
APCS	amyloid P component, serum	2	Methyl 4,6-O-[(1r)-1-Carboxyethylidene]-Beta-D-Galactopyranoside	BIS-1,2-{[(Z)-2-CARBOXY-2-METHYL-1,3-DIOXANE]-5-YLOXYCARBAMOYL}-ETHANE	BIS-1,2-{[(Z)-2CARBOXY-2-METHYL-1,3-DIOXANE]-5-YLOXYCARBONYL}-PIPERAZINE
TEK	TEK tyrosine kinase, endothelial (venous malformations, multiple cutaneous and mucosal)	2	N-{4-METHYL-3-[(3-PYRIMIDIN-4-YLPYRIDIN-2-YL)AMINO]PHENYL}-3-(TRIFLUOROMETHYL)BENZAMIDE
SDHD	succinate dehydrogenase complex, subunit D, integral membrane protein	2	Succinic acid	Hexachlorophene	2-Hexyloxy-6-Hydroxymethyl-Tetrahydro-Pyran-3,4,5-Triol	UBIQUINONE-1	Succinic acid
SELE	selectin E (endothelial adhesion molecule 1)	1	1na	O-Sialic Acid	Fucose
ATP2A1	ATPase, Ca++ transporting, cardiac muscle, fast twitch 1	1	Adenosine-5'-Diphosphate	Adenosine-5'-[Beta, Gamma-Methylene]Triphosphate	Tetrafluoroaluminate Ion	2,5-DI-(TERT-BUTYL)-1,4,BENZOHYDROQUINONE	(6AR,11AS,11BR)-10-ACETYL-9-HYDROXY-7,7-DIMETHYL-2,6,6A,7,11A,11B-HEXAHYDRO-11H-PYRROLO[1',2':2,3]ISOINDOLO[4,5,6-CD]INDOL-11-ONE
SERPINB3	serpin peptidase inhibitor, clade B (ovalbumin), member 3	1	D-Serine	Phosphonoserine
HTR2B	5-hydroxytryptamine (serotonin) receptor 2B	1	Eletriptan	Methysergide	Cabergoline	Ropinirole	Dihydroergotamine	Pramipexole	Triflupromazine	Lisuride	Apomorphine	Minaprine	Doxepin	Pergolide	Bromocriptine	Chlorprothixene	Clomipramine	3,4-Methylenedioxymethamphetamine	Fenfluramine	3,4-Methylenedioxymethamphetamine	Fenfluramine	Tegaserod	Pergolide
OPRL1	opiate receptor-like 1	1	Etorphine	Etorphine
TUFM	Tu translation elongation factor, mitochondrial	1	Guanosine-5'-Diphosphate
IGFBP7	insulin-like growth factor binding protein 7	1	Insulin recombinant	Insulin, porcine
IFNGR2	interferon gamma receptor 2 (interferon gamma transducer 1)	1	Interferon gamma-1b
ARG2	arginase, type II	1	L-Arginine	L-Ornithine	S-2-(Boronoethyl)-L-Cysteine	L-Arginine	L-Ornithine
ASL	argininosuccinate lyase	1	L-Arginine	Argininosuccinate	2-(N-Morpholino)-Ethanesulfonic Acid	L-Arginine
SLC1A3	solute carrier family 1 (glial high affinity glutamate transporter), member 3	1	L-Glutamic Acid	L-Glutamic Acid
OTC	ornithine carbamoyltransferase	1	L-Ornithine	L-Citrulline	N-(Phosphonoacetyl)-L-Ornithine	2-Amino-Pentanoic Acid	Norvaline	L-Ornithine	L-Citrulline
MMP3	matrix metallopeptidase 3 (stromelysin 1, progelatinase)	1	Marimastat	N-Hydroxy 1n(4-Methoxyphenyl)Sulfonyl-4-(Z,E-N-Methoxyimino)Pyrrolidine-2r-Carboxamide	3-Methylpyridine	A Disubstituted Succinyl Caprolactam Hydroxymate Mmp3inhibitor	N-Hydroxy-4-[(4-Methoxylphenyl)Sulfonyl]-2,2-Dimethyl-Hexahydro-1,4-Thiazepine-3(S)-Carboxamide	(1n)-4-N-Butoxyphenylsulfonyl-(2r)-N-Hydroxycarboxamido-(4s)-Methanesulfonylamino-Pyrrolidine	3-(1h-Indol-3-Yl)-2-[4-(4-Phenyl-Piperidin-1-Yl)-Benzenesulfonylamino]-Propionic Acid	Hydroxyaminovaline	1-Methyloxy-4-Sulfone-Benzene	5-Methyl-5-(4-Phenoxy-Phenyl)-Pyrimidine-2,4,6-Trione	1-Benzyl-3-(4-Methoxy-Benzenesulfonyl)-6-Oxo-Hexahydro-Pyrimidine-4-Carboxylic Acid Hydroxyamide	N-Hydroxy-1-(4-Methoxyphenyl)Sulfonyl-4-Benzyloxycarbonyl-Piperazine-2-Carboxamide	R-2-{[4'-Methoxy-(1,1'-Biphenyl)-4-Yl]-Sulfonyl}-Amino-6-Methoxy-Hex-4-Ynoic Acid	2-[3-(5-MERCAPTO-[1,3,4]THIADIAZOL-2-YL)-UREIDO]-N-METHYL-3-PHENYL-PROPIONAMIDE	[4-(4-PHENYL-PIPERIDIN-1-YL)-BENZENESULFONYLAMINO]-ACETIC ACID	[2-(5-MERCAPTO-[1,3,4]THIADIAZOL-2-YLCARBAMOYL)-1-PHENYL-ETHYL]-CARBAMIC ACID BENZYL ESTER	2-[3-(5-MERCAPTO-[1,3,4]THIADIAZOL-2YL)-UREIDO]-N-METHYL-3-PENTAFLUOROPHENYL-PROPIONAMIDE	N~2~-(biphenyl-4-ylsulfonyl)-N-hydroxy-N~2~-(2-hydroxyethyl)glycinamide	3-[(4'-cyanobiphenyl-4-yl)oxy]-N-hydroxypropanamide	N-ISOBUTYL-N-[4-METHOXYPHENYLSULFONYL]GLYCYL HYDROXAMIC ACID	N-[[2-METHYL-4-HYDROXYCARBAMOYL]BUT-4-YL-N]-BENZYL-P-[PHENYL]-P-[METHYL]PHOSPHINAMID	2-(2-{2-[(BIPHENYL-4-YLMETHYL)-AMINO]-3-MERCAPTO-PENTANOYLAMINO}-ACETYLAMINO)-3-METHYL-BUTYRIC ACID METHYL ESTER
MMP8	matrix metallopeptidase 8 (neutrophil collagenase)	1	Marimastat	1-Hydroxyamine-2-Isobutylmalonic Acid	2-Thiomethyl-3-Phenylpropanoic Acid	2-(Biphenyl-4-Sulfonyl)-1,2,3,4-Tetrahydro-Isoquinoline-3-Carboxylic Acid	2-Hydroxy-5-[4-(2-Hydroxy-Ethyl)-Piperidin-1-Yl]-5-Phenyl-1h-Pyrimidine-4,6-Dione	Glycinamid	Batimastat	N-{2-[(4'-CYANO-1,1'-BIPHENYL-4-YL)OXY]ETHYL}-N'-HYDROXY-N-METHYLUREA	(5S)-5-(2-amino-2-oxoethyl)-4-oxo-N-[(3-oxo-3,4-dihydro-2H-1,4-benzoxazin-6-yl)methyl]-3,4,5,6,7,8-hexahydro[1]benzothieno[2,3-d]pyrimidine-2-carboxamide	(1S)-1-{[(4'-METHOXY-1,1'-BIPHENYL-4-YL)SULFONYL]AMINO}-2-METHYLPROPYLPHOSPHONIC ACID	(1R)-1-{[(4'-METHOXY-1,1'-BIPHENYL-4-YL)SULFONYL]AMINO}-2-METHYLPROPYLPHOSPHONIC ACID	3-FORMYL-2-HYDROXY-5-METHYL-HEXANOIC ACID HYDROXYAMIDE	BUT-3-ENYL-[5-(4-CHLORO-PHENYL)-3,6-DIHYDRO-[1,3,4]THIADIAZIN-2-YLIDENE]-AMINE	METHYLAMINO-PHENYLALANYL-LEUCYL-HYDROXAMIC ACID	3-AMINO-AZACYCLOTRIDECAN-2-ONE
HIF1A	hypoxia-inducible factor 1, alpha subunit (basic helix-loop-helix transcription factor)	1	N-[(1-CHLORO-4-HYDROXYISOQUINOLIN-3-YL)CARBONYL]GLYCINE
HMOX1	heme oxygenase (decycling) 1	1	NADH	Formic Acid	Biliverdine Ix Alpha	12-Phenylheme	Heme	2-Phenylheme	Verdoheme	1-({2-[2-(4-CHLOROPHENYL)ETHYL]-1,3-DIOXOLAN-2-YL}METHYL)-1H-IMIDAZOLE	1-(adamantan-1-yl)-2-(1H-imidazol-1-yl)ethanone	NADH
PHGDH	phosphoglycerate dehydrogenase	1	NADH	NADH
ACE	angiotensin I converting enzyme (peptidyl-dipeptidase A) 1	1	Ramipril	Fosinopril	Trandolapril	Benazepril	Enalapril	Candoxatril	Moexipril	Lisinopril	Perindopril	Quinapril	Rescinnamine	Captopril	Cilazapril	Spirapril	1-(3-Mercapto-2-Methyl-Propionyl)-Pyrrolidine-2-Carboxylic Acid	2-(Acetylamino)-2-Deoxy-a-D-Glucopyranose
RBP3	retinol binding protein 3, interstitial	1	Vitamin A	Vitamin A

## Sheet: Arteriome_PharmGKB
Name	Description	Degree of nodes in arteriome	Drugs from PharmGKB
TNFRSF1B	tumor necrosis factor receptor superfamily, member 1B	27	infliximab
EGFR	epidermal growth factor receptor (erythroblastic leukemia viral (v-erb-b) oncogene homolog, avian)	21	cetuximab	gefitinib	erlotinib	topoisomerase I inhibitors	geldanamycin	lapatinib	egfr inhibitors	panitumumab	Alkylating Agents	carboplatin	irinotecan	leucovorin	paclitaxel	tegafur
FGF5	fibroblast growth factor 5	20	Beta Blocking Agents	Thiazides, plain	diltiazem
FGFR1	fibroblast growth factor receptor 1 (fms-related tyrosine kinase 2, Pfeiffer syndrome)	19	brivanib	sorafenib
STAT3	signal transducer and activator of transcription 3 (acute-phase response factor)	18	interferons
VEGFA	vascular endothelial growth factor A	17	bevacizumab	oxaliplatin	sunitinib	capecitabine	celecoxib	irinotecan
NOS1	nitric oxide synthase 1 (neuronal)	16	doxorubicin
ERBB2	v-erb-b2 erythroblastic leukemia viral oncogene homolog 2, neuro/glioblastoma derived oncogene homolog (avian)	15	gefitinib	erlotinib	lapatinib	everolimus	Pertuzumab	trastuzumab
ERBB4	v-erb-a erythroblastic leukemia viral oncogene homolog 4 (avian)	11	gefitinib	erlotinib	lapatinib
BDKRB2	bradykinin receptor B2	9	Ace Inhibitors, Plain	enalapril	lisinopril	imidapril
KDR	kinase insert domain receptor (a type III receptor tyrosine kinase)	9	sunitinib	brivanib	axitinib	sorafenib
CRP	C-reactive protein, pentraxin-related	8	Antiinflammatory agents, non-steroids
NRG1	neuregulin 1	8	cetuximab	panitumumab
FLT1	fms-related tyrosine kinase 1 (vascular endothelial growth factor/vascular permeability factor receptor)	8	sunitinib	axitinib	sorafenib
EGF	epidermal growth factor (beta-urogastrone)	7	cetuximab	panitumumab
PDGFRB	platelet-derived growth factor receptor, beta polypeptide	7	sorafenib
AGTR1	angiotensin II receptor, type 1	6	Angiotensin II Antagonists	Thiazides, plain	atenolol	benazepril	hydrochlorothiazide	irbesartan	losartan	perindopril
VEGFB	vascular endothelial growth factor B	6	bevacizumab
NRP2	neuropilin 2	5	daunorubicin
PICK1	protein interacting with PRKCA 1	5	methamphetamine
LTA	lymphotoxin alpha (TNF superfamily, member 1)	4	adalimumab	carbamazepine	etanercept	infliximab
IL8	interleukin 8	4	bevacizumab	cyclophosphamide
GRIN1	glutamate receptor, ionotropic, N-methyl D-aspartate 1	4	clozapine
MAML3	mastermind-like 3 (Drosophila)	4	perphenazine
ARG1	arginase, liver	4	selective beta-2-adrenoreceptor agonists	phenylacetic acid	sodium benzoate
MET	met proto-oncogene (hepatocyte growth factor receptor)	3	erlotinib
GRK5	G protein-coupled receptor kinase 5	3	escitalopram	Beta Blocking Agents	atenolol	citalopram	hydrochlorothiazide	trandolapril	verapamil
NOS3	nitric oxide synthase 3 (endothelial cell)	3	fluorouracil	diuretics	sunitinib	Antihypertensives	cyclophosphamide	cytarabine	doxorubicin	hydrochlorothiazide	leucovorin	methotrexate	prednisone	sildenafil	vincristine	antipsychotics
IFNAR1	interferon (alpha, beta and omega) receptor 1	3	glatiramer acetate
MMP1	matrix metallopeptidase 1 (interstitial collagenase)	2	Antiinflammatory agents, non-steroids
SPARC	secreted protein, acidic, cysteine-rich (osteonectin)	2	antineoplastic agents
CFH	complement factor H	2	bevacizumab
FCGR2A	Fc fragment of IgG, low affinity IIa, receptor (CD32)	2	cyclophosphamide	doxorubicin	paclitaxel	trastuzumab
NOS1AP	nitric oxide synthase 1 (neuronal) adaptor protein	2	dolasetron	granisetron	verapamil
CAMK4	calcium/calmodulin-dependent protein kinase IV	2	gemcitabine
IFNB1	interferon, beta 1, fibroblast	2	glatiramer acetate
ADAMTS1	ADAM metallopeptidase with thrombospondin type 1 motif, 1	2	hmg coa reductase inhibitors
LEP	leptin (obesity homolog, mouse)	2	olanzapine	risperidone	antipsychotics
ACE	angiotensin I converting enzyme (peptidyl-dipeptidase A) 1	1	Ace Inhibitors, Plain	Thiazides, plain	captopril	enalapril	fosinopril	furosemide	hydrochlorothiazide	lisinopril	sildenafil	spironolactone	imidapril
GRK4	G protein-coupled receptor kinase 4	1	atenolol	metoprolol	verapamil
IGFBP7	insulin-like growth factor binding protein 7	1	Bisphosphonates
ATP2A1	ATPase, Ca++ transporting, cardiac muscle, fast twitch 1	1	celecoxib
PDZRN3	PDZ domain containing RING finger 3	1	irinotecan
CNKSR3	CNKSR family member 3	1	lithium
ASL	argininosuccinate lyase	1	phenylacetic acid	sodium benzoate
OTC	ornithine carbamoyltransferase	1	phenylacetic acid	sodium benzoate	valproic acid
																#REF!
																#REF!
																#REF!	#REF!	#REF!	#REF!	#REF!
																#REF!	#REF!	#REF!
																#REF!	#REF!	#REF!	#REF!
