# Supplementary material for: Computational drug repositioning for peripheral arterial disease: prediction of anti-inflammatory and pro-angiogenic therapeutics
Source: Front Pharmacol. 2015 Aug 25;6:179. doi: 10.3389/fphar.2015.00179 (PMC4548203; doi:10.3389/fphar.2015.00179)
Supplement: Supplementary file 4 [file Table4.XLS]

## Sheet: Angiome
Table S4 FDA approved drugs targeting Angiome, Immunome and Arteriome
genes in angiome	Description	Degree of nodes in angiome	Drugs from DrugBank
ITGB3	integrin, beta 3 (platelet glycoprotein IIIa, antigen CD61)	41	Abciximab	Eptifibatide	Antithymocyte globulin	Tirofiban
VTN	vitronectin	25	Abciximab
AQP1	aquaporin 1 (Colton blood group)	1	Acetazolamide
MMP12	matrix metallopeptidase 12 (macrophage elastase)	3	Acetohydroxamic Acid	Marimastat
RARA	retinoic acid receptor, alpha	14	Adapalene	Acitretin	Alitretinoin	Tazarotene	Isotretinoin	Tamibarotene
RARB	retinoic acid receptor, beta	4	Adapalene	Acitretin	Alitretinoin	Tazarotene	Tamibarotene
ACP1	acid phosphatase 1, soluble	9	Adenine	Adenine
CREB1	cAMP responsive element binding protein 1	15	Adenosine monophosphate	Naloxone	Adenosine monophosphate
PRKAB1	protein kinase, AMP-activated, beta 1 non-catalytic subunit	5	Adenosine monophosphate	Metformin	Adenosine monophosphate
PRKAA1	protein kinase, AMP-activated, alpha 1 catalytic subunit	3	Adenosine monophosphate	Adenosine triphosphate	Phenformin	Adenosine monophosphate	Adenosine triphosphate	Phenformin
AKT1	v-akt murine thymoma viral oncogene homolog 1	58	Adenosine triphosphate	Arsenic trioxide	Adenosine triphosphate
ABL1	c-abl oncogene 1, receptor tyrosine kinase	43	Adenosine triphosphate	Imatinib	Dasatinib	Nilotinib	Adenosine triphosphate
ALK	anaplastic lymphoma receptor tyrosine kinase	12	Adenosine triphosphate	Adenosine triphosphate
ACVR1	activin A receptor, type I	10	Adenosine triphosphate		Adenosine triphosphate
ACVRL1	activin A receptor type II-like 1	6	Adenosine triphosphate	Adenosine triphosphate
ACVR1B	activin A receptor, type IB	5	Adenosine triphosphate	Adenosine triphosphate
XDH	xanthine dehydrogenase	2	Allopurinol	Flavin-Adenine Dinucleotide
PTGER2	prostaglandin E receptor 2 (subtype EP2), 53kDa	2	Alprostadil	Dinoprostone	Misoprostol
PLG	plasminogen	40	Alteplase	Urokinase	Reteplase	Anistreplase	Tenecteplase	Streptokinase	Tranexamic Acid	Aminocaproic Acid	Aprotinin	Aprotinin
PLAUR	plasminogen activator, urokinase receptor	21	Alteplase	Urokinase	Reteplase	Anistreplase	Tenecteplase
SERPINE1	serpin peptidase inhibitor, clade E (nexin, plasminogen activator inhibitor type 1), member 1	14	Alteplase	Urokinase	Reteplase	Anistreplase	Tenecteplase	Drotrecogin alfa
FGA	fibrinogen alpha chain	11	Alteplase	Reteplase	Anistreplase	Tenecteplase	Sucralfate
TF	transferrin	5	Aluminium
LPA	lipoprotein, Lp(a)	5	Aminocaproic Acid
CHUK	conserved helix-loop-helix ubiquitous kinase	33	Aminosalicylic Acid	Mesalazine	Sulfasalazine
NTRK1	neurotrophic tyrosine kinase, receptor, type 1	23	Amitriptyline	Imatinib
NTRK2	neurotrophic tyrosine kinase, receptor, type 2	11	Amitriptyline
IL3	interleukin 3 (colony-stimulating factor, multiple)	5	Amlexanox
IL1R1	interleukin 1 receptor, type I	2	Anakinra
HSPA5	hypothetical gene supported by AF216292; NM_005347; heat shock 70kDa protein 5 (glucose-regulated protein, 78kDa)	22	Antihemophilic Factor
CALR	calreticulin	16	Antihemophilic Factor	Tenecteplase	Melatonin	Melatonin
F10	coagulation factor X	14	Antihemophilic Factor	Coagulation factor VIIa	Coagulation Factor IX	Menadione	Fondaparinux sodium	Heparin	Enoxaparin	Rivaroxaban																																	Menadione
LRP1	low density lipoprotein-related protein 1 (alpha-2-macroglobulin receptor)	14	Antihemophilic Factor	Tenecteplase	Coagulation Factor IX
CANX	calnexin	10	Antihemophilic Factor	Tenecteplase
VWF	von Willebrand factor	10	Antihemophilic Factor
PHYH	phytanoyl-CoA 2-hydroxylase	2	Antihemophilic Factor	Vitamin C	Vitamin C
ITGB1	integrin, beta 1 (fibronectin receptor, beta polypeptide, antigen CD29 includes MDF2, MSK12)	37	Antithymocyte globulin
ITGAV	integrin, alpha V (vitronectin receptor, alpha polypeptide, antigen CD51)	35	Antithymocyte globulin
TACR1	tachykinin receptor 1	1	Aprepitant	Ketamine	Vapreotide
KLK1	kallikrein 1	3	Aprotinin	Aprotinin
CEACAM1	carcinoembryonic antigen-related cell adhesion molecule 1 (biliary glycoprotein)	9	Arcitumomab
SERPINC1	serpin peptidase inhibitor, clade C (antithrombin), member 1	6	Ardeparin	Fondaparinux sodium	Heparin	Enoxaparin	Sulodexide	Dalteparin	Tinzaparin	Nadroparin	Ardeparin
CCND1	cyclin D1	27	Arsenic trioxide
DPP4	dipeptidyl-peptidase 4	9	Atorvastatin	Sitagliptin	Vildagliptin	Saxagliptin
PRDX5	peroxiredoxin 5	1	Auranofin
TYR	tyrosinase-like (pseudogene); tyrosinase (oculocutaneous albinism IA)	1	Azelaic Acid	Monobenzone	Mimosine
PDGFRB	platelet-derived growth factor receptor, beta polypeptide	32	Becaplermin	Sorafenib	Imatinib	Dasatinib	Sunitinib
PDGFRA	platelet-derived growth factor receptor, alpha polypeptide	16	Becaplermin	Imatinib	Sunitinib
A2M	alpha-2-macroglobulin	12	Becaplermin	Bacitracin
CA9	carbonic anhydrase IX	3	Benzthiazide	Hydroflumethiazide	Zonisamide	Hydrochlorothiazide
HRH1	histamine receptor H1	1	Benztropine	Ziprasidone	Clemastine	Amitriptyline	Olanzapine	Cetirizine	Buclizine	Clozapine	Doxylamine	Mirtazapine	Dexbrompheniramine	Promazine	Triprolidine	Cyproheptadine	Loratadine	Imipramine	Nortriptyline	Hydroxyzine	Cinnarizine	Astemizole	Trazodone	Histamine Phosphate	Azatadine	Trimipramine	Risperidone	Meclizine	Carbinoxamine	Epinastine			Olopatadine	Propiomazine	Tripelennamine	Tolazoline	Brompheniramine		Methdilazine	Ketotifen	Maprotiline	Fexofenadine	Desloratadine	Azelastine	Dimenhydrinate	Promethazine	Mequitazine	Diphenhydramine	Emedastine
VEGFA	vascular endothelial growth factor A	19	Bevacizumab	Minocycline	Gliclazide	Carvedilol	Ranibizumab	Dalteparin
PTGER3	prostaglandin E receptor 3 (subtype EP3)	1	Bimatoprost	Dinoprostone	Misoprostol
ACACA	acetyl-Coenzyme A carboxylase alpha	3	Biotin
EDNRB	endothelin receptor type B	4	Bosentan	Sitaxentan
EDNRA	endothelin receptor type A	1	Bosentan	Sitaxentan
RHOB	ras homolog gene family, member B	13	Botulinum Toxin Type A
ADORA1	adenosine A1 receptor	1	Caffeine	Theophylline	Adenosine	Dyphylline	Pentoxifylline	Gabapentin	Aminophylline	Oxtriphylline	Theobromine	Defibrotide
VDR	vitamin D (1,25- dihydroxyvitamin D3) receptor	11	Calcitriol	Calcidiol	Ergocalciferol	Cholecalciferol	Paricalcitol	Dihydrotachysterol	Alfacalcidol	Calcipotriol	Calcitriol	Calcidiol	Ergocalciferol	Cholecalciferol	Alfacalcidol	Calcipotriol
MME	membrane metallo-endopeptidase	10	Candoxatril
GJA1	gap junction protein, alpha 1, 43kDa	9	Carvedilol
VCAM1	vascular cell adhesion molecule 1	6	Carvedilol
NPPB	natriuretic peptide precursor B	3	Carvedilol
PON1	paraoxonase 1	2	Cefazolin
PDPK1	3-phosphoinositide dependent protein kinase-1	15	Celecoxib
EGFR	epidermal growth factor receptor (erythroblastic leukemia viral (v-erb-b) oncogene homolog, avian)	80	Cetuximab	Trastuzumab	Lidocaine	Gefitinib	Erlotinib	Lapatinib	Panitumumab
CD55	CD55 molecule, decay accelerating factor for complement (Cromer blood group)	4	Chloramphenicol
ACHE	acetylcholinesterase (Yt blood group)	4	Choline	Gallamine Triethiodide	Pyridostigmine	Galantamine	Isoflurophate	Pralidoxime	Minaprine	Donepezil	Demecarium	Physostigmine	Rivastigmine	Edrophonium	Ambenonium	Tubocurarine	Decamethonium	Ephedrine	Neostigmine
RRM2	ribonucleotide reductase M2 polypeptide	5	Cladribine	Gallium nitrate
NGF	nerve growth factor (beta polypeptide)	14	Clenbuterol
PPARA	peroxisome proliferator-activated receptor alpha	11	Clofibrate	Fenofibrate	Gemfibrozil	Bezafibrate
F3	coagulation factor III (thromboplastin, tissue factor)	10	Coagulation factor VIIa
TFPI	tissue factor pathway inhibitor (lipoprotein-associated coagulation inhibitor)	8	Coagulation factor VIIa	Dalteparin
HPN	hepsin	1	Coagulation factor VIIa
COL1A2	collagen, type I, alpha 2	16	Collagenase
COL1A1	collagen, type I, alpha 1	15	Collagenase
S100P	S100 calcium binding protein P	5	Cromoglicate
SST	somatostatin	1	Cysteamine
EPOR	erythropoietin receptor	19	Darbepoetin alfa	Epoetin alfa
SRC	v-src sarcoma (Schmidt-Ruppin A-2) viral oncogene homolog (avian)	94	Dasatinib
FYN	FYN oncogene related to SRC, FGR, YES	60	Dasatinib
LCK	lymphocyte-specific protein tyrosine kinase	45	Dasatinib
EPHA2	EPH receptor A2	16	Dasatinib
YES1	v-yes-1 Yamaguchi sarcoma viral oncogene homolog 1	13	Dasatinib
IL2RA	interleukin 2 receptor, alpha	4	Denileukin diftitox	Aldesleukin	Basiliximab	Daclizumab
ESR1	estrogen receptor 1	64	Diethylstilbestrol	Conjugated Estrogens	Etonogestrel	Desogestrel	Levonorgestrel	Progesterone	Raloxifene	Toremifene	Medroxyprogesterone	Estrone	Tamoxifen	Estradiol	Ethynodiol Diacetate	Clomifene	Dienestrol	Fulvestrant	Norgestimate	Ethinyl Estradiol	Melatonin	Trilostane	Naloxone	Fluoxymesterone	Estramustine	Mestranol	Danazol	Allylestrenol	Estriol	Estropipate	Quinestrol	Norelgestromin
ESR2	estrogen receptor 2 (ER beta)	13	Diethylstilbestrol	Raloxifene	Tamoxifen	Estradiol	Trilostane	Estramustine	Estriol	Estropipate																							Trilostane
CNR1	cannabinoid receptor 1 (brain)	1	Dronabinol	Nabilone	Rimonabant	Dronabinol
THBD	thrombomodulin	14	Drotrecogin alfa
F5	coagulation factor V (proaccelerin, labile factor)	12	Drotrecogin alfa
F8	coagulation factor VIII, procoagulant component	11	Drotrecogin alfa	Coagulation Factor IX
PF4	platelet factor 4	10	Drotrecogin alfa
SERPINB6	serpin peptidase inhibitor, clade B (ovalbumin), member 6	4	Drotrecogin alfa
PROCR	protein C receptor, endothelial (EPCR)	1	Drotrecogin alfa
HTR1A	5-hydroxytryptamine (serotonin) receptor 1A	2	Eletriptan	Ziprasidone	Methysergide	Cabergoline	Ropinirole	Zolmitriptan	Amitriptyline	Olanzapine	Clozapine	Pramipexole	Chlorpromazine	Buspirone	Nortriptyline	Propranolol	Lisuride	Trazodone	Sumatriptan	Apomorphine	Trimipramine	Risperidone	Alprenolol	Ondansetron	Naratriptan	Pindolol	Ergoloid mesylate	Doxepin	Nefazodone	Pergolide	Bromocriptine	Quetiapine	Aripiprazole	Paliperidone	Yohimbine	Acepromazine	Alverine	Molindone	Pipotiazine	Thioproperazine	Rotigotine Transdermal Patch	Vilazodone	Bopindolol	Cinitapride	Nefazodone	Pergolide
HTR1D	5-hydroxytryptamine (serotonin) receptor 1D	2	Eletriptan	Ziprasidone	Cabergoline	Ropinirole	Zolmitriptan	Dihydroergotamine	Olanzapine	Clozapine	Pramipexole	Lisuride	Sumatriptan	Ergotamine	Apomorphine	Risperidone	Almotriptan	Naratriptan	Rizatriptan	Frovatriptan	Pergolide	Bromocriptine	Quetiapine	Aripiprazole	Paliperidone	Yohimbine	Pergolide
HTR2B	5-hydroxytryptamine (serotonin) receptor 2B	1	Eletriptan	Methysergide	Cabergoline	Ropinirole	Dihydroergotamine	Pramipexole	Triflupromazine	Lisuride	Apomorphine	Minaprine	Doxepin	Pergolide	Bromocriptine	Chlorprothixene	Clomipramine						Pergolide
TNF	tumor necrosis factor (TNF superfamily, member 2)	17	Etanercept	Adalimumab	Infliximab	Chloroquine	Thalidomide	Glucosamine	Clenbuterol	Pranlukast	Amrinone	Thalidomide
TNFRSF1B	tumor necrosis factor receptor superfamily, member 1B	15	Etanercept
LTA	lymphotoxin alpha (TNF superfamily, member 1)	3	Etanercept
F12	coagulation factor XII (Hageman factor)	7	Ethanolamine Oleate
PGR	progesterone receptor	5	Etonogestrel	Desogestrel	Megestrol	Levonorgestrel	Dydrogesterone	Progesterone	Fluticasone Propionate	Medroxyprogesterone	Norethindrone	Ethynodiol Diacetate	Mifepristone	Norgestimate	Drospirenone	Danazol	Allylestrenol	Norelgestromin
ANPEP	alanyl (membrane) aminopeptidase	1	Ezetimibe	Icatibant
NR3C1	nuclear receptor subfamily 3, group C, member 1 (glucocorticoid receptor)	29	Flunisolide	Diflorasone	Alclometasone	Medrysone	Amcinonide	Fluorometholone	Megestrol	Beclomethasone	Betamethasone	Desoximetasone	Fluticasone Propionate	Fluocinolone Acetonide	Halobetasol Propionate	Triamcinolone	Prednisone	Flumethasone Pivalate	Fludrocortisone	Hydrocortisone	Mometasone	Hydrocortamate	Mifepristone	Clocortolone	Flurandrenolide	Prednisolone	Loteprednol	Rimexolone	Methylprednisolone	Clobetasol	Fluocinonide	Prednicarbate	Fluoxymesterone	Budesonide	Dexamethasone	Desonide	Cortisone acetate	Paramethasone	Ciclesonide	Difluprednate	Fluoxymesterone
PLA2G4A	phospholipase A2, group IVA (cytosolic, calcium-dependent)	3	Fluticasone Propionate	Quinacrine
SLC6A4	solute carrier family 6 (neurotransmitter transporter, serotonin), member 4	2	Fluvoxamine	Phentermine	Tramadol	Citalopram	Venlafaxine	Atomoxetine	Amitriptyline	Protriptyline	Methylphenidate	Imipramine	Fluoxetine	Duloxetine	Dextromethorphan	Nortriptyline	Amoxapine	Mazindol	Trazodone	Verapamil	Paroxetine	Trimipramine	Minaprine	Pseudoephedrine	Cocaine	Sertraline	Sibutramine	Chlorpheniramine	Doxepin	Nefazodone	Desipramine	Escitalopram	Dexfenfluramine	Clomipramine	Ephedra	Methamphetamine	Milnacipran	Mianserin	Vilazodone	Desvenlafaxine	Dexmethylphenidate		Ephedra	Phentermine	Cocaine	Sibutramine	Dexfenfluramine	Methamphetamine	Sibutramine
CXCR4	chemokine (C-X-C motif) receptor 4	12	Framycetin	Plerixafor
PTGS2	prostaglandin-endoperoxide synthase 2 (prostaglandin G/H synthase and cyclooxygenase)	5	gamma-Homolinolenic acid	Icosapent	Aminosalicylic Acid	Mesalazine	Acetaminophen	Indomethacin	Nabumetone	Ketorolac	Tenoxicam	Lenalidomide	Celecoxib	Tolmetin	Piroxicam	Fenoprofen	Diclofenac	Sulindac	Flurbiprofen	Etodolac	Mefenamic acid	Naproxen	Sulfasalazine	Phenylbutazone	Meloxicam	Carprofen	Diflunisal	Suprofen	Salicyclic acid	Meclofenamic acid	Acetylsalicylic acid	Bromfenac	Oxaprozin	Ketoprofen	Balsalazide	Thalidomide	Ibuprofen	Lumiracoxib	Magnesium salicylate	Salicylate-sodium	Salsalate	Trisalicylate-choline	Ginseng	Antrafenine	Antipyrine	Tiaprofenic acid	Etoricoxib	Niflumic Acid	Lornoxicam
IL6	interleukin 6 (interferon, beta 2)	6	Ginseng
IFNG	interferon, gamma	3	Glucosamine
NFKB2	nuclear factor of kappa light polypeptide gene enhancer in B-cells 2 (p49/p100)	3	Glucosamine
GPX1	glutathione peroxidase 1	2	Glutathione
RHO	rhodopsin	2	Halothane
SELP	selectin P (granule membrane protein 140kDa, antigen CD62)	2	Heparin	Dalteparin	Nadroparin
GLUD1	glutamate dehydrogenase 1	1	Hexachlorophene
APOE	hypothetical LOC100129500; apolipoprotein E	8	Human Serum Albumin	Serum albumin iodonated
TGFB1	transforming growth factor, beta 1	36	Hyaluronidase
BDKRB2	bradykinin receptor B2	6	Icatibant
PPARG	peroxisome proliferator-activated receptor gamma	12	Icosapent	Mesalazine	Indomethacin	Rosiglitazone	Nateglinide	Sulfasalazine	Repaglinide	Telmisartan	Balsalazide	Glipizide	Pioglitazone	Mitiglinide	Bezafibrate																									Icosapent
PPARD	peroxisome proliferator-activated receptor delta	7	Icosapent	Treprostinil	Sulindac	Bezafibrate	Icosapent
PLA2G2A	phospholipase A2, group IIA (platelets, synovial fluid)	3	Indomethacin	Diclofenac	Ginkgo biloba	Suramin	Ginkgo biloba
RB1	retinoblastoma 1	54	Insulin recombinant	Insulin, porcine
INSR	insulin receptor	32	Insulin recombinant	Insulin Lispro	Insulin Glargine	Insulin, porcine	Mecasermin	Insulin Aspart	Insulin Detemir	Insulin Glulisine
IGF1R	insulin-like growth factor 1 receptor	24	Insulin recombinant	Insulin Lispro	Insulin Glargine	Insulin, porcine	Mecasermin
CTSD	cathepsin D	12	Insulin recombinant	Insulin, porcine
IGFBP7	insulin-like growth factor binding protein 7	9	Insulin recombinant	Insulin, porcine
NOV	nephroblastoma overexpressed gene	5	Insulin recombinant	Insulin, porcine
IDE	insulin-degrading enzyme	1	Insulin recombinant	Insulin, porcine	Bacitracin
IFNGR1	interferon gamma receptor 1	3	Interferon gamma-1b
IFNGR2	interferon gamma receptor 2 (interferon gamma transducer 1)	2	Interferon gamma-1b
C3	similar to Complement C3 precursor; complement component 3; hypothetical protein LOC100133511	10	Intravenous Immunoglobulin
C5	complement component 5	3	Intravenous Immunoglobulin	Eculizumab
TOP1	topoisomerase (DNA) I	6	Irinotecan	Topotecan	Lucanthone	Sodium stibogluconate
FTH1	ferritin, heavy polypeptide 1; ferritin, heavy polypeptide-like 16; similar to ferritin, heavy polypeptide 1; ferritin, heavy polypeptide-like 3 pseudogene	1	Iron Dextran
PIK3R1	phosphoinositide-3-kinase, regulatory subunit 1 (alpha)	70	Isoproterenol
MAPK1	mitogen-activated protein kinase 1	69	Isoproterenol	Arsenic trioxide
NOS3	nitric oxide synthase 3 (endothelial cell)	9	L-Arginine	L-Citrulline	Tetrahydrobiopterin	Miconazole																																						L-Arginine	L-Citrulline
NOS1	nitric oxide synthase 1 (neuronal)	7	L-Citrulline															Flavin-Adenine Dinucleotide										L-Citrulline
MGMT	O-6-methylguanine-DNA methyltransferase	8	L-Cysteine
GCLC	glutamate-cysteine ligase, catalytic subunit	1	L-Cysteine
GCLM	glutamate-cysteine ligase, modifier subunit	1	L-Cysteine
PTK2B	PTK2B protein tyrosine kinase 2 beta	31	Leflunomide
CDH5	cadherin 5, type 2 (vascular endothelium)	17	Lenalidomide
TNFSF11	tumor necrosis factor (ligand) superfamily, member 11	13	Lenalidomide
F2	coagulation factor II (thrombin)	32	Lepirudin	Bivalirudin	Drotrecogin alfa	Coagulation Factor IX	Menadione	Argatroban	Proflavine	Suramin	Ximelagatran	Dabigatran etexilate
SV2A	synaptic vesicle glycoprotein 2A	1	Levetiracetam
AR	androgen receptor	50	Levonorgestrel	Spironolactone	Flutamide	Oxandrolone	Testosterone	Nilutamide	Fludrocortisone	Dromostanolone	Nandrolone phenpropionate	Bicalutamide	Fluoxymesterone	Drospirenone	Danazol	Testosterone Propionate	Cyproterone	Methyltestosterone	Nandrolone decanoate																								Dromostanolone	Nandrolone phenpropionate	Fluoxymesterone
GSK3B	glycogen synthase kinase 3 beta	32	Lithium
METAP2	methionyl aminopeptidase 2	5	L-Methionine
POMC	proopiomelanocortin	2	Loperamide
EPRS	glutamyl-prolyl-tRNA synthetase	3	L-Proline
TARS	threonyl-tRNA synthetase	2	L-Threonine	L-Threonine
APEX1	APEX nuclease (multifunctional DNA repair enzyme) 1	9	Lucanthone
CCR5	chemokine (C-C motif) receptor 5	11	Maraviroc
MMP2	matrix metallopeptidase 2 (gelatinase A, 72kDa gelatinase, 72kDa type IV collagenase)	34	Marimastat	Captopril
MMP9	matrix metallopeptidase 9 (gelatinase B, 92kDa gelatinase, 92kDa type IV collagenase)	30	Marimastat	Minocycline	Captopril	Glucosamine
MMP14	matrix metallopeptidase 14 (membrane-inserted)	17	Marimastat
MMP3	matrix metallopeptidase 3 (stromelysin 1, progelatinase)	16	Marimastat
MMP7	matrix metallopeptidase 7 (matrilysin, uterine)	16	Marimastat
MMP1	matrix metallopeptidase 1 (interstitial collagenase)	15	Marimastat
MMP13	matrix metallopeptidase 13 (collagenase 3)	6	Marimastat
MMP8	matrix metallopeptidase 8 (neutrophil collagenase)	6	Marimastat
MMP10	matrix metallopeptidase 10 (stromelysin 2)	3	Marimastat
MMP17	matrix metallopeptidase 17 (membrane-inserted)	3	Marimastat
MMP16	matrix metallopeptidase 16 (membrane-inserted)	2	Marimastat
MMP25	matrix metallopeptidase 25	2	Marimastat
MMP26	matrix metallopeptidase 26	2	Marimastat
MMP11	matrix metallopeptidase 11 (stromelysin 3)	1	Marimastat
MMP15	matrix metallopeptidase 15 (membrane-inserted)	1	Marimastat
MMP24	matrix metallopeptidase 24 (membrane-inserted)	1	Marimastat
IGFBP3	insulin-like growth factor binding protein 3	23	Mecasermin
PROC	protein C (inactivator of coagulation factors Va and VIIIa)	11	Menadione	Sodium Tetradecyl Sulfate	Menadione
VKORC1	vitamin K epoxide reductase complex, subunit 1	3	Menadione	Dicumarol	Phenindione	Warfarin	Phenprocoumon	Acenocoumarol	Menadione
IKBKB	inhibitor of kappa light polypeptide gene enhancer in B-cells, kinase beta	30	Mesalazine	Sulfasalazine	Auranofin	Arsenic trioxide
AHR	aryl hydrocarbon receptor	9	Mexiletine	Nimodipine	Flutamide	Atorvastatin	Leflunomide	Ginseng	Ginseng
CCL2	chemokine (C-C motif) ligand 2	12	Mimosine	Danazol
CASP3	caspase 3, apoptosis-related cysteine peptidase	48	Minocycline
IL1B	interleukin 1, beta	6	Minocycline	Gallium nitrate	Canakinumab
ACE2	angiotensin I converting enzyme (peptidyl-dipeptidase A) 2	3	Moexipril	Lisinopril
B4GALT1	UDP-Gal:betaGlcNAc beta 1,4- galactosyltransferase, polypeptide 1	1	N-Acetyl-D-glucosamine	N-Acetyl-D-glucosamine
MYC	v-myc myelocytomatosis viral oncogene homolog (avian)	90	Nadroparin
FOS	v-fos FBJ murine osteosarcoma viral oncogene homolog	28	Nadroparin
ITGA4	integrin, alpha 4 (antigen CD49D, alpha 4 subunit of VLA-4 receptor)	10	Natalizumab	Tinzaparin
ICAM1	intercellular adhesion molecule 1	7	Natalizumab
NPR3	natriuretic peptide receptor C/guanylate cyclase C (atrionatriuretic peptide receptor C)	2	Nesiritide
CHRNA7	CHRNA7 (cholinergic receptor, nicotinic, alpha 7, exons 5-10) and FAM7A (family with sequence similarity 7A, exons A-E) fusion; cholinergic receptor, nicotinic, alpha 7	3	Nicotine	Butabarbital	Butalbital	Talbutal	Pentobarbital	Secobarbital	Thiopental	Galantamine	Primidone	Methylphenobarbital	Phenobarbital	Varenicline	Amobarbital	Aprobarbital	Butethal	Heptabarbital	Hexobarbital	Butabarbital	Butalbital	Talbutal	Amobarbital	Aprobarbital	Butethal
GUCY1A2	guanylate cyclase 1, soluble, alpha 2	1	Nitric Oxide	Isosorbide Mononitrate
NPR1	natriuretic peptide receptor A/guanylate cyclase A (atrionatriuretic peptide receptor A)	4	Nitroprusside	Nitroglycerin	Isosorbide Dinitrate	Amyl Nitrite	Erythrityl Tetranitrate	Nesiritide
SSTR2	somatostatin receptor 2	2	Octreotide	Vapreotide
S100A13	S100 calcium binding protein A13	4	Olopatadine	Amlexanox
S100A2	S100 calcium binding protein A2	2	Olopatadine
TLR2	toll-like receptor 2	7	OspA lipoprotein
OXT	oxytocin, prepropeptide	1	Oxytocin
BCL2	B-cell CLL/lymphoma 2	31	Paclitaxel	Docetaxel	Rasagiline
FGFR3	fibroblast growth factor receptor 3	34	Palifermin
FGFR1	fibroblast growth factor receptor 1	31	Palifermin
FGFR2	fibroblast growth factor receptor 2	27	Palifermin	Thalidomide
FGFR4	fibroblast growth factor receptor 4	26	Palifermin
HSPG2	heparan sulfate proteoglycan 2	20	Palifermin
NRP1	neuropilin 1	19	Palifermin	Pegaptanib
GRB2	growth factor receptor-bound protein 2	87	Pegademase bovine
IFNAR2	interferon (alpha, beta and omega) receptor 2	5	Peginterferon alfa-2a	Interferon alfa-n1	Interferon alfa-n3	Peginterferon alfa-2b	Interferon Alfa-2a, Recombinant	Interferon beta-1a	Interferon beta-1b	Interferon alfacon-1	Interferon Alfa-2b, Recombinant
IFNAR1	interferon (alpha, beta and omega) receptor 1	4	Peginterferon alfa-2a	Interferon alfa-n1	Interferon alfa-n3	Peginterferon alfa-2b	Interferon Alfa-2a, Recombinant	Interferon beta-1a	Interferon beta-1b	Interferon alfacon-1	Interferon Alfa-2b, Recombinant
FGF1	fibroblast growth factor 1 (acidic)	30	Pentosan Polysulfate	Amlexanox
FGF4	fibroblast growth factor 4	22	Pentosan Polysulfate
PTGIS	prostaglandin I2 (prostacyclin) synthase	1	Phenylbutazone	Epoprostenol
PRKCA	protein kinase C, alpha	49	Phosphatidylserine	Vitamin E	Phosphatidylserine	Vitamin E
SCARB1	scavenger receptor class B, member 1	2	Phosphatidylserine	Phosphatidylserine
LDLR	low density lipoprotein receptor	1	Porfimer
RAMP1	receptor (G protein-coupled) activity modifying protein 1	2	Pramlintide
RAMP2	receptor (G protein-coupled) activity modifying protein 2	2	Pramlintide
HMGCR	3-hydroxy-3-methylglutaryl-Coenzyme A reductase	2	Pravastatin	Lovastatin	Simvastatin	Atorvastatin	Fluvastatin	Rosuvastatin
PKM2	similar to Pyruvate kinase, isozymes M1/M2 (Pyruvate kinase muscle isozyme) (Cytosolic thyroid hormone-binding protein) (CTHBP) (THBP1); pyruvate kinase, muscle	4	Pyruvic acid
SLC16A1	solute carrier family 16, member 1 (monocarboxylic acid transporter 1)	1	Pyruvic acid	Pyruvic acid
ACE	angiotensin I converting enzyme (peptidyl-dipeptidase A) 1	2	Ramipril	Fosinopril	Trandolapril	Benazepril	Enalapril	Candoxatril	Moexipril	Lisinopril	Perindopril	Quinapril	Rescinnamine	Captopril	Cilazapril	Spirapril
REN	renin	1	Remikiren	Aliskiren
TBXA2R	thromboxane A2 receptor	3	Ridogrel
TBXAS1	thromboxane A synthase 1 (platelet)	1	Ridogrel
HSP90AA1	heat shock protein 90kDa alpha (cytosolic), class A member 2; heat shock protein 90kDa alpha (cytosolic), class A member 1	47	Rifabutin	Nedocromil
CSF2RB	colony stimulating factor 2 receptor, beta, low-affinity (granulocyte-macrophage)	18	Sargramostim
SDC2	syndecan 2	15	Sargramostim
ITGB2	integrin, beta 2 (complement component 3 receptor 3 and 4 subunit)	14	Simvastatin
GHR	growth hormone receptor	11	Somatropin recombinant	Pegvisomant
RAF1	v-raf-1 murine leukemia viral oncogene homolog 1	46	Sorafenib
KDR	kinase insert domain receptor (a type III receptor tyrosine kinase)	35	Sorafenib	Sunitinib
KIT	similar to Mast/stem cell growth factor receptor precursor (SCFR) (Proto-oncogene tyrosine-protein kinase Kit) (c-kit) (CD117 antigen); v-kit Hardy-Zuckerman 4 feline sarcoma viral oncogene homolog	19	Sorafenib	Imatinib	Dasatinib	Sunitinib	Nilotinib
BRAF	v-raf murine sarcoma viral oncogene homolog B1	13	Sorafenib
FLT4	fms-related tyrosine kinase 4	10	Sorafenib	Sunitinib
FLT3	fms-related tyrosine kinase 3	3	Sorafenib	Sunitinib
ODC1	ornithine decarboxylase 1	2	Spermine
F2R	coagulation factor II (thrombin) receptor	8	Streptokinase
FGF2	fibroblast growth factor 2 (basic)	40	Sucralfate	Pentosan Polysulfate	Sirolimus
EGF	epidermal growth factor (beta-urogastrone)	12	Sucralfate
FGG	fibrinogen gamma chain	8	Sucralfate
FGB	fibrinogen beta chain	6	Sucralfate
MAPK3	hypothetical LOC100271831; mitogen-activated protein kinase 3	55	Sulindac	Arsenic trioxide
FLT1	fms-related tyrosine kinase 1 (vascular endothelial growth factor/vascular permeability factor receptor)	19	Sunitinib
P2RY2	purinergic receptor P2Y, G-protein coupled, 2	4	Suramin
AGTR2	angiotensin II receptor, type 2	5	Tasosartan
ANXA2	annexin A2 pseudogene 3; annexin A2; annexin A2 pseudogene 1	13	Tenecteplase
KRT8	keratin 8 pseudogene 9; similar to keratin 8; keratin 8	13	Tenecteplase
CLEC3B	C-type lectin domain family 3, member B	3	Tenecteplase
PRNP	prion protein	9	Tetracycline
NFKB1	nuclear factor of kappa light polypeptide gene enhancer in B-cells 1	42	Thalidomide	Pranlukast	Triflusal	Thalidomide
ADORA2B	hypothetical LOC100131909; adenosine A2b receptor	2	Theophylline	Adenosine	Enprofylline	Defibrotide
PDE4A	phosphodiesterase 4A, cAMP-specific (phosphodiesterase E2 dunce homolog, Drosophila)	1	Theophylline	Dyphylline	Pentoxifylline	Enprofylline	Ketotifen	Dipyridamole	Iloprost	Oxtriphylline	Ibudilast	Drotaverine	Tofisopam
TSHR	thyroid stimulating hormone receptor	10	Thyrotropin Alfa
PTPN1	protein tyrosine phosphatase, non-receptor type 1	24	Tiludronate
CXCL12	chemokine (C-X-C motif) ligand 12 (stromal cell-derived factor 1)	7	Tinzaparin
ERBB2	v-erb-b2 erythroblastic leukemia viral oncogene homolog 2, neuro/glioblastoma derived oncogene homolog (avian)	40	Trastuzumab	Lapatinib
PTGFR	prostaglandin F receptor (FP)	1	Travoprost	Latanoprost	Bimatoprost	Dinoprost Tromethamine
S100A4	S100 calcium binding protein A4	5	Trifluoperazine
PLAT	plasminogen activator, tissue	21	Urokinase	Aminocaproic Acid	Iloprost
PLAU	plasminogen activator, urokinase	19	Urokinase	Amiloride
NID1	nidogen 1	11	Urokinase
SERPINA5	serpin peptidase inhibitor, clade A (alpha-1 antiproteinase, antitrypsin), member 5	10	Urokinase	Drotrecogin alfa
SERPINB2	serpin peptidase inhibitor, clade B (ovalbumin), member 2	5	Urokinase	Tenecteplase
ST14	suppression of tumorigenicity 14 (colon carcinoma)	5	Urokinase
HDAC9	histone deacetylase 9	6	Valproic Acid
AGTR1	angiotensin II receptor, type 1	12	Valsartan	Olmesartan	Losartan	Candesartan	Eprosartan	Telmisartan	Irbesartan	Forasartan	Saprisartan	Tasosartan
JUN	jun oncogene	123	Vinblastine	Irbesartan	Arsenic trioxide
TUBB	tubulin, beta; similar to tubulin, beta 5; tubulin, beta pseudogene 2; tubulin, beta pseudogene 1	19	Vinorelbine	Vincristine	Vinblastine	Podofilox	Colchicine
EGLN1	egl nine homolog 1 (C. elegans)	3	Vitamin C
EGLN3	egl nine homolog 3 (C. elegans)	1	Vitamin C	Vitamin C
PPP2CA	protein phosphatase 2 (formerly 2A), catalytic subunit, alpha isoform	20	Vitamin E
ALOX5	arachidonate 5-lipoxygenase	1	Vitamin E	Masoprocol	Aminosalicylic Acid	Mesalazine	Montelukast	Diclofenac	Diethylcarbamazine	Zileuton	Sulfasalazine	Meclofenamic acid	Balsalazide	Minocycline	Leflunomide	Vitamin E
HDAC1	histone deacetylase 1	44	Vorinostat
DRD2	dopamine receptor D2	1	Ziprasidone	Cabergoline	Ropinirole	Olanzapine	Clozapine	Sulpiride	Loxapine	Remoxipride	Pramipexole	Promazine	Prochlorperazine	Droperidol	Chlorpromazine	Buspirone	Haloperidol	Triflupromazine	Amoxapine	Cinnarizine	Lisuride	Fluphenazine	Thioridazine	Ergotamine	Apomorphine	Trimipramine	Risperidone	Propiomazine	Minaprine	Trifluoperazine	Perphenazine	Flupenthixol	Amantadine	Mesoridazine	Dopamine	Acetophenazine	Promethazine	Pimozide	Doxepin	Domperidone	Pergolide	Bromocriptine	Ketamine	Quetiapine	Metoclopramide	Levodopa	Aripiprazole	Chlorprothixene	Paliperidone
[truncated: 29 more columns]

## Sheet: Immunome
Name	Description	Degree of nodes in immunome	Drugs from DrugBank
MYC	v-myc myelocytomatosis viral oncogene homolog (avian)	348	Nadroparin
JUN	jun oncogene	217	Vinblastine	Irbesartan	Arsenic trioxide
GRB2	growth factor receptor-bound protein 2	172	Pegademase bovine
SRC	v-src sarcoma (Schmidt-Ruppin A-2) viral oncogene homolog (avian)	171	Dasatinib
EGFR	epidermal growth factor receptor (erythroblastic leukemia viral (v-erb-b) oncogene homolog, avian)	137	Cetuximab	Trastuzumab	Lidocaine	Gefitinib	Erlotinib	Lapatinib	Panitumumab
FYN	FYN oncogene related to SRC, FGR, YES	125	Dasatinib
MAPK1	mitogen-activated protein kinase 1	123	Isoproterenol	Arsenic trioxide
ESR1	estrogen receptor 1	121	Diethylstilbestrol	Conjugated Estrogens	Etonogestrel	Desogestrel	Levonorgestrel	Progesterone	Raloxifene	Toremifene	Medroxyprogesterone	Estrone	Tamoxifen	Estradiol	Ethynodiol Diacetate	Clomifene	Dienestrol	Fulvestrant	Norgestimate	Ethinyl Estradiol	Melatonin	Trilostane	Naloxone	Fluoxymesterone	Estramustine	Mestranol	Danazol	Allylestrenol	Estriol	Estropipate	Quinestrol	Norelgestromin	Melatonin	Fluoxymesterone	Trilostane
RB1	retinoblastoma 1 (including osteosarcoma)	118	Insulin recombinant	Insulin, porcine
PIK3R1	phosphoinositide-3-kinase, regulatory subunit 1 (alpha)	115	Isoproterenol
CASP3	caspase 3, apoptosis-related cysteine peptidase	109	Minocycline
PRKCA	protein kinase C, alpha	108	Phosphatidylserine	Vitamin E	Phosphatidylserine	Vitamin E
NFKB1	nuclear factor of kappa light polypeptide gene enhancer in B-cells 1 (p105)	101	Thalidomide	Pranlukast	Triflusal	Thalidomide
LCK	lymphocyte-specific protein tyrosine kinase	97	Dasatinib
AR	androgen receptor (dihydrotestosterone receptor; testicular feminization; spinal and bulbar muscular atrophy; Kennedy disease)	97	Levonorgestrel	Spironolactone	Flutamide	Oxandrolone	Testosterone	Nilutamide	Fludrocortisone	Dromostanolone	Nandrolone phenpropionate	Bicalutamide	Fluoxymesterone	Drospirenone	Danazol	Testosterone Propionate	Cyproterone	Methyltestosterone	Nandrolone decanoate	Dromostanolone	Nandrolone phenpropionate	Fluoxymesterone	Nandrolone decanoate
MAPK3	mitogen-activated protein kinase 3	95	Sulindac	Arsenic trioxide
HSP90AA1	heat shock protein 90kDa alpha (cytosolic), class A member 1	94	Rifabutin	Nedocromil
HDAC1	histone deacetylase 1	92	Vorinostat
ABL1	c-abl oncogene 1, receptor tyrosine kinase	89	Adenosine triphosphate	Imatinib	Dasatinib	Nilotinib	Adenosine triphosphate
AKT1	v-akt murine thymoma viral oncogene homolog 1	89	Adenosine triphosphate	Arsenic trioxide	Adenosine triphosphate
RAF1	v-raf-1 murine leukemia viral oncogene homolog 1	87	Sorafenib
CHUK	conserved helix-loop-helix ubiquitous kinase	77	Aminosalicylic Acid	Mesalazine	Sulfasalazine
PSMB2	proteasome (prosome, macropain) subunit, beta type, 2	76	Bortezomib
ERBB2	v-erb-b2 erythroblastic leukemia viral oncogene homolog 2, neuro/glioblastoma derived oncogene homolog (avian)	76	Trastuzumab	Lapatinib
NR3C1	nuclear receptor subfamily 3, group C, member 1 (glucocorticoid receptor)	69	Flunisolide	Diflorasone	Alclometasone	Medrysone	Amcinonide	Fluorometholone	Megestrol	Beclomethasone	Betamethasone	Desoximetasone	Fluticasone Propionate	Fluocinolone Acetonide	Halobetasol Propionate	Triamcinolone	Prednisone	Flumethasone Pivalate	Fludrocortisone	Hydrocortisone	Mometasone	Hydrocortamate	Mifepristone	Clocortolone	Flurandrenolide	Prednisolone	Loteprednol	Rimexolone	Methylprednisolone	Clobetasol	Fluocinonide	Prednicarbate	Fluoxymesterone	Budesonide	Dexamethasone	Desonide	Cortisone acetate	Paramethasone	Ciclesonide	Difluprednate	Fluoxymesterone
IKBKB	inhibitor of kappa light polypeptide gene enhancer in B-cells, kinase beta	69	Mesalazine	Sulfasalazine	Auranofin	Arsenic trioxide
INSR	insulin receptor	65	Insulin recombinant	Insulin Lispro	Insulin Glargine	Insulin, porcine	Mecasermin	Insulin Aspart	Insulin Detemir	Insulin Glulisine
NFKB2	nuclear factor of kappa light polypeptide gene enhancer in B-cells 2 (p49/p100)	58	Glucosamine
PIK3R2	phosphoinositide-3-kinase, regulatory subunit 2 (beta)	58	Isoproterenol
BCL2	B-cell CLL/lymphoma 2	58	Paclitaxel	Docetaxel	Rasagiline
ITGB1	integrin, beta 1 (fibronectin receptor, beta polypeptide, antigen CD29 includes MDF2, MSK12)	55	Antithymocyte globulin
CD4	CD4 molecule	54	Antithymocyte globulin
HDAC3	histone deacetylase 3	53	Vorinostat
CCND1	cyclin D1	52	Arsenic trioxide
A2M	alpha-2-macroglobulin	52	Becaplermin	Bacitracin
GSK3B	glycogen synthase kinase 3 beta	52	Lithium
PTK2B	PTK2B protein tyrosine kinase 2 beta	49	Leflunomide
PSMB1	proteasome (prosome, macropain) subunit, beta type, 1	47	Bortezomib
C1QA	complement component 1, q subcomponent, A chain	47	Cetuximab	Etanercept	Adalimumab	Abciximab	Gemtuzumab ozogamicin	Trastuzumab	Rituximab	Basiliximab	Muromonab	Ibritumomab	Tositumomab	Alemtuzumab	Alefacept	Efalizumab	Natalizumab	Palivizumab	Daclizumab	Bevacizumab
KIT	v-kit Hardy-Zuckerman 4 feline sarcoma viral oncogene homolog	47	Sorafenib	Imatinib	Dasatinib	Sunitinib	Nilotinib
TUBB	tubulin, beta	47	Vinorelbine	Vincristine	Vinblastine	Podofilox	Colchicine
RXRA	retinoid X receptor, alpha	46	Adapalene	Bexarotene	Acitretin	Alitretinoin	Etodolac
HSPA5	heat shock 70kDa protein 5 (glucose-regulated protein, 78kDa)	46	Antihemophilic Factor
PSMD1	proteasome (prosome, macropain) 26S subunit, non-ATPase, 1	46	Bortezomib
CCR5	chemokine (C-C motif) receptor 5	46	Maraviroc
FOS	v-fos FBJ murine osteosarcoma viral oncogene homolog	46	Nadroparin
PSMB5	proteasome (prosome, macropain) subunit, beta type, 5	45	Bortezomib
PSMD2	proteasome (prosome, macropain) 26S subunit, non-ATPase, 2	45	Bortezomib
TNFRSF1B	tumor necrosis factor receptor superfamily, member 1B	45	Etanercept
TGFB1	transforming growth factor, beta 1	42	Hyaluronidase
CD247	CD247 molecule	42	Muromonab
LRP1	low density lipoprotein-related protein 1 (alpha-2-macroglobulin receptor)	41	Antihemophilic Factor	Tenecteplase	Coagulation Factor IX
C1R	complement component 1, r subcomponent	41	Cetuximab	Etanercept	Adalimumab	Abciximab	Gemtuzumab ozogamicin	Trastuzumab	Rituximab	Basiliximab	Muromonab	Ibritumomab	Tositumomab	Alemtuzumab	Alefacept	Efalizumab	Natalizumab	Palivizumab	Daclizumab	Bevacizumab
HDAC2	histone deacetylase 2	41	Lovastatin	Vorinostat
CYCS	cytochrome c, somatic	41	Minocycline
ITGB3	integrin, beta 3 (platelet glycoprotein IIIa, antigen CD61)	39	Abciximab	Eptifibatide	Antithymocyte globulin	Tirofiban
PLG	plasminogen	39	Alteplase	Urokinase	Reteplase	Anistreplase	Tenecteplase	Streptokinase	Tranexamic Acid	Aminocaproic Acid	Aprotinin	Aprotinin
PDGFRB	platelet-derived growth factor receptor, beta polypeptide	39	Becaplermin	Sorafenib	Imatinib	Dasatinib	Sunitinib
C1S	complement component 1, s subcomponent	39	Cetuximab	Etanercept	Adalimumab	Abciximab	Gemtuzumab ozogamicin	Trastuzumab	Rituximab	Basiliximab	Muromonab	Ibritumomab
FCGR3A	Fc fragment of IgG, low affinity IIIa, receptor (CD16a)	39	Cetuximab	Etanercept	Intravenous Immunoglobulin	Adalimumab	Abciximab	Gemtuzumab ozogamicin	Trastuzumab	Rituximab	Basiliximab	Muromonab	Ibritumomab	Tositumomab	Alemtuzumab	Alefacept	Efalizumab	Natalizumab	Palivizumab	Daclizumab	Bevacizumab
IGF1R	insulin-like growth factor 1 receptor	39	Insulin recombinant	Insulin Lispro	Insulin Glargine	Insulin, porcine	Mecasermin
F2	coagulation factor II (thrombin)	39	Lepirudin	Bivalirudin	Drotrecogin alfa	Coagulation Factor IX	Menadione	Argatroban	Proflavine	Suramin	Ximelagatran	Dabigatran etexilate
C1QB	complement component 1, q subcomponent, B chain	38	Cetuximab	Etanercept	Adalimumab	Abciximab	Gemtuzumab ozogamicin	Trastuzumab	Rituximab	Basiliximab	Muromonab	Ibritumomab	Tositumomab	Alemtuzumab	Alefacept	Efalizumab	Natalizumab	Palivizumab	Daclizumab	Bevacizumab
FCGR2B	Fc fragment of IgG, low affinity IIb, receptor (CD32)	37	Cetuximab	Etanercept	Intravenous Immunoglobulin	Adalimumab	Abciximab	Gemtuzumab ozogamicin	Trastuzumab	Rituximab	Basiliximab	Muromonab	Ibritumomab	Tositumomab	Alemtuzumab	Alefacept	Efalizumab	Antithymocyte globulin	Natalizumab	Palivizumab	Daclizumab	Bevacizumab
C1QC	complement component 1, q subcomponent, C chain	36	Cetuximab	Etanercept	Adalimumab	Abciximab	Gemtuzumab ozogamicin	Trastuzumab	Rituximab	Basiliximab	Muromonab	Ibritumomab	Tositumomab	Alemtuzumab	Alefacept	Efalizumab	Natalizumab	Palivizumab	Daclizumab	Bevacizumab
FGFR1	fibroblast growth factor receptor 1 (fms-related tyrosine kinase 2, Pfeiffer syndrome)	36	Palifermin
KDR	kinase insert domain receptor (a type III receptor tyrosine kinase)	36	Sorafenib	Sunitinib
FGF2	fibroblast growth factor 2 (basic)	36	Sucralfate	Pentosan Polysulfate	Sirolimus
CALR	calreticulin	35	Antihemophilic Factor	Tenecteplase	Melatonin	Melatonin
NTRK1	neurotrophic tyrosine kinase, receptor, type 1	34	Amitriptyline	Imatinib
EPOR	erythropoietin receptor	34	Darbepoetin alfa	Epoetin alfa
STAT5B	signal transducer and activator of transcription 5B	33	Dasatinib
ITGB2	integrin, beta 2 (complement component 3 receptor 3 and 4 subunit)	33	Simvastatin
RARA	retinoic acid receptor, alpha	32	Adapalene	Acitretin	Alitretinoin	Tazarotene	Isotretinoin	Tamibarotene
CREB1	cAMP responsive element binding protein 1	32	Adenosine monophosphate	Naloxone	Adenosine monophosphate
CANX	calnexin	32	Antihemophilic Factor	Tenecteplase
COL1A1	collagen, type I, alpha 1	32	Collagenase
FGFR4	fibroblast growth factor receptor 4	32	Palifermin
PTPN1	protein tyrosine phosphatase, non-receptor type 1	32	Tiludronate
ITGAV	integrin, alpha V (vitronectin receptor, alpha polypeptide, antigen CD51)	30	Antithymocyte globulin
C3	complement component 3	30	Intravenous Immunoglobulin
GRIN1	glutamate receptor, ionotropic, N-methyl D-aspartate 1	30	Meperidine	Orphenadrine
VTN	vitronectin	29	Abciximab
MMP2	matrix metallopeptidase 2 (gelatinase A, 72kDa gelatinase, 72kDa type IV collagenase)	29	Marimastat	Captopril
CASP1	caspase 1, apoptosis-related cysteine peptidase (interleukin 1, beta, convertase)	29	Minocycline
FGF1	fibroblast growth factor 1 (acidic)	29	Pentosan Polysulfate	Amlexanox
ADRBK1	adrenergic, beta, receptor kinase 1	28	Adenosine triphosphate	Adenosine triphosphate
PLAUR	plasminogen activator, urokinase receptor	28	Alteplase	Urokinase	Reteplase	Anistreplase	Tenecteplase
PDPK1	3-phosphoinositide dependent protein kinase-1	28	Celecoxib
FGFR3	fibroblast growth factor receptor 3 (achondroplasia, thanatophoric dwarfism)	28	Palifermin
HSPG2	heparan sulfate proteoglycan 2	27	Palifermin
CSF2RB	colony stimulating factor 2 receptor, beta, low-affinity (granulocyte-macrophage)	27	Sargramostim
CXCR4	chemokine (C-X-C motif) receptor 4	26	Framycetin	Plerixafor
IGFBP3	insulin-like growth factor binding protein 3	26	Mecasermin
TLR2	toll-like receptor 2	26	OspA lipoprotein
BRAF	v-raf murine sarcoma viral oncogene homolog B1	26	Sorafenib
ESR2	estrogen receptor 2 (ER beta)	25	Diethylstilbestrol	Raloxifene	Tamoxifen	Estradiol	Trilostane	Estramustine	Estriol	Estropipate	Trilostane
APEX1	APEX nuclease (multifunctional DNA repair enzyme) 1	25	Lucanthone
F10	coagulation factor X	24	Antihemophilic Factor	Coagulation factor VIIa	Coagulation Factor IX	Menadione	Fondaparinux sodium	Heparin	Enoxaparin	Rivaroxaban																																	Menadione
NGF	nerve growth factor (beta polypeptide)	24	Clenbuterol
YES1	v-yes-1 Yamaguchi sarcoma viral oncogene homolog 1	24	Dasatinib
IL2RB	interleukin 2 receptor, beta	24	Denileukin diftitox	Aldesleukin	Basiliximab	Daclizumab
PPARD	peroxisome proliferator-activated receptor delta	24	Icosapent	Treprostinil	Sulindac	Bezafibrate	Icosapent
MMP9	matrix metallopeptidase 9 (gelatinase B, 92kDa gelatinase, 92kDa type IV collagenase)	24	Marimastat	Minocycline	Captopril	Glucosamine
CD3E	CD3e molecule, epsilon (CD3-TCR complex)	24	Muromonab
FGFR2	fibroblast growth factor receptor 2 (bacteria-expressed kinase, keratinocyte growth factor receptor, craniofacial dysostosis 1, Crouzon syndrome, Pfeiffer syndrome, Jackson-Weiss syndrome)	24	Palifermin	Thalidomide	Thalidomide
FGF4	fibroblast growth factor 4 (heparin secretory transforming protein 1, Kaposi sarcoma oncogene)	24	Pentosan Polysulfate
LRP2	low density lipoprotein-related protein 2	24	Urokinase	Insulin recombinant	Insulin, porcine	Gentamicin
POLE	polymerase (DNA directed), epsilon	23	Cladribine
PPARG	peroxisome proliferator-activated receptor gamma	23	Icosapent	Mesalazine	Indomethacin	Rosiglitazone	Nateglinide	Sulfasalazine	Repaglinide	Telmisartan	Balsalazide	Glipizide	Pioglitazone	Mitiglinide	Bezafibrate	Icosapent
IFNAR1	interferon (alpha, beta and omega) receptor 1	23	Peginterferon alfa-2a	Interferon alfa-n1	Interferon alfa-n3	Peginterferon alfa-2b	Interferon Alfa-2a, Recombinant	Interferon beta-1a	Interferon beta-1b	Interferon alfacon-1	Interferon Alfa-2b, Recombinant
APAF1	apoptotic peptidase activating factor 1	22	Adenosine triphosphate		Adenosine triphosphate
TLR9	toll-like receptor 9	22	Chloroquine	Hydroxychloroquine
TNF	tumor necrosis factor (TNF superfamily, member 2)	22	Etanercept	Adalimumab	Infliximab	Chloroquine	Thalidomide	Glucosamine	Clenbuterol	Pranlukast	Amrinone	Thalidomide
THRB	thyroid hormone receptor, beta (erythroblastic leukemia viral (v-erb-a) oncogene homolog 2, avian)	22	Liothyronine	Levothyroxine	Dextrothyroxine	Liotrix
VDR	vitamin D (1,25- dihydroxyvitamin D3) receptor	21	Calcitriol	Calcidiol	Ergocalciferol	Cholecalciferol	Paricalcitol	Dihydrotachysterol	Alfacalcidol	Calcipotriol	Calcitriol	Calcidiol	Ergocalciferol	Cholecalciferol	Alfacalcidol	Calcipotriol
PPARA	peroxisome proliferator-activated receptor alpha	21	Clofibrate	Fenofibrate	Gemfibrozil	Bezafibrate
F5	coagulation factor V (proaccelerin, labile factor)	21	Drotrecogin alfa
APOE	apolipoprotein E	21	Human Serum Albumin	Serum albumin iodonated
NTRK2	neurotrophic tyrosine kinase, receptor, type 2	20	Amitriptyline
PDGFRA	platelet-derived growth factor receptor, alpha polypeptide	20	Becaplermin	Imatinib	Sunitinib
COL2A1	collagen, type II, alpha 1	20	Collagenase
F8	coagulation factor VIII, procoagulant component (hemophilia A)	20	Drotrecogin alfa	Coagulation Factor IX
THRA	thyroid hormone receptor, alpha (erythroblastic leukemia viral (v-erb-a) oncogene homolog, avian)	20	Liothyronine	Levothyroxine	Dextrothyroxine	Liotrix
GHR	growth hormone receptor	20	Somatropin recombinant	Pegvisomant
FLT1	fms-related tyrosine kinase 1 (vascular endothelial growth factor/vascular permeability factor receptor)	20	Sunitinib
TSHR	thyroid stimulating hormone receptor	20	Thyrotropin Alfa
PLAT	plasminogen activator, tissue	20	Urokinase	Aminocaproic Acid	Iloprost
PPIA	peptidylprolyl isomerase A (cyclophilin A)	19	Cyclosporine	L-Proline
ITGA2B	integrin, alpha 2b (platelet glycoprotein IIb of IIb/IIIa complex, antigen CD41)	18	Abciximab	Tirofiban
RXRB	retinoid X receptor, beta	18	Adapalene	Bexarotene	Acitretin	Alitretinoin	Tretinoin	Tazarotene
ALK	anaplastic lymphoma receptor tyrosine kinase	18	Adenosine triphosphate	Adenosine triphosphate
SERPINE1	serpin peptidase inhibitor, clade E (nexin, plasminogen activator inhibitor type 1), member 1	18	Alteplase	Urokinase	Reteplase	Anistreplase	Tenecteplase	Drotrecogin alfa
SLC25A6	solute carrier family 25 (mitochondrial carrier; adenine nucleotide translocator), member 6	18	Clodronate
MMP1	matrix metallopeptidase 1 (interstitial collagenase)	18	Marimastat
HSP90B1	heat shock protein 90kDa beta (Grp94), member 1	18	Rifabutin
ANXA2	annexin A2	18	Tenecteplase
PLAU	plasminogen activator, urokinase	18	Urokinase	Amiloride
DNMT1	DNA (cytosine-5-)-methyltransferase 1	17	Azacitidine	Procainamide	Flucytosine	Decitabine
ADRB2	adrenergic, beta-2-, receptor, surface	17	Betaxolol	Metoprolol	Norepinephrine	Timolol	Dipivefrin	Sotalol	Carteolol	Propranolol	Labetalol	Bisoprolol	Epinephrine	Orciprenaline	Dobutamine	Pseudoephedrine	Alprenolol	Ritodrine	Terbutaline	Phenoxybenzamine	Salmeterol	Pindolol	Formoterol	Salbutamol	Isoproterenol	Arbutamine	Carvedilol	Desipramine	Acebutolol	Nadolol	Levobunolol	Metipranolol	Arformoterol	Fenoterol	Pirbuterol	Bevantolol	Penbutolol	Ephedra	Procaterol	Clenbuterol	Bambuterol	Oxprenolol	Nebivolol	Droxidopa	Bopindolol	Bupranolol	Ephedra
IL2RG	interleukin 2 receptor, gamma (severe combined immunodeficiency)	17	Denileukin diftitox	Aldesleukin
CSF1R	colony stimulating factor 1 receptor, formerly McDonough feline sarcoma viral (v-fms) oncogene homolog	17	Imatinib	Sunitinib
CTSD	cathepsin D	17	Insulin recombinant	Insulin, porcine
GRIN2B	glutamate receptor, ionotropic, N-methyl D-aspartate 2B	17	Meperidine	Haloperidol	Felbamate	Memantine
AHR	aryl hydrocarbon receptor	17	Mexiletine	Nimodipine	Flutamide	Atorvastatin	Leflunomide	Ginseng	Ginseng
NRP1	neuropilin 1	17	Palifermin	Pegaptanib
CSF3R	colony stimulating factor 3 receptor (granulocyte)	17	Pegfilgrastim	Filgrastim
F2R	coagulation factor II (thrombin) receptor	17	Streptokinase
KRT8	keratin 8	17	Tenecteplase
PRNP	prion protein (p27-30) (Creutzfeldt-Jakob disease, Gerstmann-Strausler-Scheinker syndrome, fatal familial insomnia)	17	Tetracycline
LPL	lipoprotein lipase	17	Tyloxapol
CD2	CD2 molecule	16	Alefacept
PLD2	phospholipase D2	16	Choline	Choline
F12	coagulation factor XII (Hageman factor)	16	Ethanolamine Oleate
MMP14	matrix metallopeptidase 14 (membrane-inserted)	16	Marimastat
CD3G	CD3g molecule, gamma (CD3-TCR complex)	16	Muromonab
AGTR1	angiotensin II receptor, type 1	16	Valsartan	Olmesartan	Losartan	Candesartan	Eprosartan	Telmisartan	Irbesartan	Forasartan	Saprisartan	Tasosartan
DPP4	dipeptidyl-peptidase 4 (CD26, adenosine deaminase complexing protein 2)	15	Atorvastatin	Sitagliptin	Vildagliptin	Saxagliptin
VEGFA	vascular endothelial growth factor A	15	Bevacizumab	Minocycline	Gliclazide	Carvedilol	Ranibizumab	Dalteparin
LIG1	ligase I, DNA, ATP-dependent	15	Bleomycin
GJA1	gap junction protein, alpha 1, 43kDa	15	Carvedilol
PLD1	phospholipase D1, phosphatidylcholine-specific	15	Choline	Choline
VDAC1	voltage-dependent anion channel 1	15	Dihydroxyaluminium
PGR	progesterone receptor	15	Etonogestrel	Desogestrel	Megestrol	Levonorgestrel	Dydrogesterone	Progesterone	Fluticasone Propionate	Medroxyprogesterone	Norethindrone	Ethynodiol Diacetate	Mifepristone	Norgestimate	Drospirenone	Danazol	Allylestrenol	Norelgestromin
TLR8	toll-like receptor 8	15	Imiquimod
NOS1	nitric oxide synthase 1 (neuronal)	15	L-Citrulline	Flavin-Adenine Dinucleotide																								L-Citrulline
TNFSF11	tumor necrosis factor (ligand) superfamily, member 11	15	Lenalidomide
EPRS	glutamyl-prolyl-tRNA synthetase	15	L-Proline
MMP7	matrix metallopeptidase 7 (matrilysin, uterine)	15	Marimastat
ITGA4	integrin, alpha 4 (antigen CD49D, alpha 4 subunit of VLA-4 receptor)	15	Natalizumab	Tinzaparin
PRLR	prolactin receptor	15	Somatropin recombinant	Fluoxymesterone	Fluoxymesterone
HDAC9	histone deacetylase 9	15	Valproic Acid
PDE4D	phosphodiesterase 4D, cAMP-specific (phosphodiesterase E3 dunce homolog, Drosophila)	14	Adenosine monophosphate	Dyphylline	Ketotifen	Iloprost	Ibudilast																	Adenosine monophosphate
F9	coagulation factor IX (plasma thromboplastic component, Christmas disease, hemophilia B)	14	Antihemophilic Factor	Menadione	Menadione
VWF	von Willebrand factor	14	Antihemophilic Factor
FCER1G	Fc fragment of IgE, high affinity I, receptor for; gamma polypeptide	14	Benzylpenicilloyl Polylysine
TFPI	tissue factor pathway inhibitor (lipoprotein-associated coagulation inhibitor)	14	Coagulation factor VIIa	Dalteparin
EPHA2	EPH receptor A2	14	Dasatinib
GNG2	guanine nucleotide binding protein (G protein), gamma 2	14	Halothane
TLR7	toll-like receptor 7	14	Imiquimod	Hydroxychloroquine
CDH5	cadherin 5, type 2, VE-cadherin (vascular epithelium)	14	Lenalidomide
MMP3	matrix metallopeptidase 3 (stromelysin 1, progelatinase)	14	Marimastat
EGF	epidermal growth factor (beta-urogastrone)	14	Sucralfate
OPRD1	opioid receptor, delta 1	14	Tramadol	Morphine	Codeine	Amitriptyline	Hydromorphone	Methadone	Oxycodone	Butorphanol	Propoxyphene	Naltrexone	Sufentanil	Fentanyl	Loperamide	Nalbuphine	Levorphanol	Remifentanil	Buprenorphine	Hydrocodone	Diphenoxylate	Naloxone	Oxymorphone	Alvimopan	Heroin	Codeine	Hydromorphone	Oxycodone	Butorphanol	Propoxyphene	Fentanyl	Buprenorphine	Hydrocodone	Diphenoxylate
ARAF	v-raf murine sarcoma 3611 viral oncogene homolog	13	Adenosine triphosphate	Adenosine triphosphate
FGA	fibrinogen alpha chain	13	Alteplase	Reteplase	Anistreplase	Tenecteplase	Sucralfate
IL1R1	interleukin 1 receptor, type I	13	Anakinra
CEACAM1	carcinoembryonic antigen-related cell adhesion molecule 1 (biliary glycoprotein)	13	Arcitumomab
MME	membrane metallo-endopeptidase	13	Candoxatril
FCGR1A	Fc fragment of IgG, high affinity Ia, receptor (CD64)	13	Cetuximab	Etanercept	Intravenous Immunoglobulin	Adalimumab	Abciximab	Gemtuzumab ozogamicin	Trastuzumab	Rituximab	Basiliximab	Muromonab	Ibritumomab	Tositumomab	Alemtuzumab	Alefacept	Efalizumab	Natalizumab	Palivizumab	Daclizumab	Bevacizumab	Porfimer
F11	coagulation factor XI (plasma thromboplastin antecedent)	13	Coagulation Factor IX
F3	coagulation factor III (thromboplastin, tissue factor)	13	Coagulation factor VIIa
FSHR	follicle stimulating hormone receptor	13	Menotropins	Follitropin beta	Urofollitropin	Choriogonadotropin alfa	Suramin
S100B	S100 calcium binding protein B	13	Olopatadine
IFNAR2	interferon (alpha, beta and omega) receptor 2	13	Peginterferon alfa-2a	Interferon alfa-n1	Interferon alfa-n3	Peginterferon alfa-2b	Interferon Alfa-2a, Recombinant	Interferon beta-1a	Interferon beta-1b	Interferon alfacon-1	Interferon Alfa-2b, Recombinant
RARB	retinoic acid receptor, beta	12	Adapalene	Acitretin	Alitretinoin	Tazarotene	Tamibarotene
VCAM1	vascular cell adhesion molecule 1	12	Carvedilol
THBD	thrombomodulin	12	Drotrecogin alfa
TOP1	topoisomerase (DNA) I	12	Irinotecan	Topotecan	Lucanthone	Sodium stibogluconate
PROC	protein C (inactivator of coagulation factors Va and VIIIa)	12	Menadione	Sodium Tetradecyl Sulfate	Menadione
CCL2	chemokine (C-C motif) ligand 2	12	Mimosine	Danazol
ICAM1	intercellular adhesion molecule 1 (CD54), human rhinovirus receptor	12	Natalizumab
HDAC6	histone deacetylase 6	12	Vorinostat
SLC25A4	solute carrier family 25 (mitochondrial carrier; adenine nucleotide translocator), member 4	11	Adenosine triphosphate	Clodronate	Adenosine triphosphate
FCGR2A	Fc fragment of IgG, low affinity IIa, receptor (CD32)	11	Cetuximab	Etanercept	Intravenous Immunoglobulin	Adalimumab	Abciximab	Gemtuzumab ozogamicin	Trastuzumab	Rituximab	Basiliximab	Muromonab	Ibritumomab	Tositumomab	Alemtuzumab	Alefacept	Efalizumab	Natalizumab	Palivizumab	Daclizumab	Bevacizumab
DLD	dihydrolipoamide dehydrogenase	11	Flavin-Adenine Dinucleotide
GSTP1	glutathione S-transferase pi	11	Glutathione	Clomipramine														Glutathione
NOV	nephroblastoma overexpressed gene	11	Insulin recombinant	Insulin, porcine
IFNGR1	interferon gamma receptor 1	11	Interferon gamma-1b
C5	complement component 5	11	Intravenous Immunoglobulin	Eculizumab
PIK3R3	phosphoinositide-3-kinase, regulatory subunit 3 (gamma)	11	Isoproterenol
MGMT	O-6-methylguanine-DNA methyltransferase	11	L-Cysteine	L-Cysteine
NR3C2	nuclear receptor subfamily 3, group C, member 2	11	Nimodipine	Progesterone	Spironolactone	Fluticasone Propionate	Fludrocortisone	Eplerenone	Felodipine	Drospirenone
FKBP1A	FK506 binding protein 1A, 12kDa	11	Pimecrolimus	Tacrolimus	Sirolimus
DRD2	dopamine receptor D2	11	Ziprasidone	Cabergoline	Ropinirole	Olanzapine	Clozapine	Sulpiride	Loxapine	Remoxipride	Pramipexole	Promazine	Prochlorperazine	Droperidol	Chlorpromazine	Buspirone	Haloperidol	Triflupromazine	Amoxapine	Cinnarizine	Lisuride	Fluphenazine	Thioridazine	Ergotamine	Apomorphine	Trimipramine	Risperidone	Propiomazine	Minaprine	Trifluoperazine	Perphenazine	Flupenthixol	Amantadine	Mesoridazine	Dopamine	Acetophenazine	Promethazine	Pimozide	Doxepin	Domperidone	Pergolide	Bromocriptine	Ketamine	Quetiapine	Metoclopramide	Levodopa	Aripiprazole	Chlorprothixene	Paliperidone
ACP1	acid phosphatase 1, soluble	10	Adenine
ABCA1	ATP-binding cassette, sub-family A (ABC1), member 1	10	Adenosine triphosphate	Glibenclamide	Probucol	Adenosine triphosphate
TF	transferrin	10	Aluminium
ANXA1	annexin A1	10	Amcinonide	Hydrocortisone	Dexamethasone
VAMP2	vesicle-associated membrane protein 2 (synaptobrevin 2)	10	Botulinum Toxin Type B
F7	coagulation factor VII (serum prothrombin conversion accelerator)	10	Coagulation factor VIIa	Coagulation Factor IX	Menadione
PROS1	protein S (alpha)	10	Drotrecogin alfa	Menadione	Sodium Tetradecyl Sulfate	Menadione
BDKRB2	bradykinin receptor B2	10	Icatibant
DDR1	discoidin domain receptor tyrosine kinase 1	10	Imatinib
NOS3	nitric oxide synthase 3 (endothelial cell)	10	L-Arginine	L-Citrulline	Tetrahydrobiopterin	Miconazole	L-Arginine	L-Citrulline
IL1B	interleukin 1, beta	10	Minocycline	Gallium nitrate	Canakinumab
PKLR	pyruvate kinase, liver and RBC	10	Pyruvic acid	Pyruvic acid
FGG	fibrinogen gamma chain	10	Sucralfate
OPRM1	opioid receptor, mu 1	10	Tramadol	Morphine	Codeine	Hydromorphone	Methadone	Oxycodone	Levallorphan	Butorphanol	Propoxyphene	Pentazocine	Naltrexone	Sufentanil	Alfentanil	Fentanyl	Loperamide	Nalbuphine	Levorphanol	Remifentanil	Ondansetron	Anileridine	Buprenorphine	Hydrocodone	Diphenoxylate	Naloxone	Oxymorphone	Dezocine	Levomethadyl Acetate	Methadyl Acetate	Alvimopan	Heroin	Ethylmorphine	Codeine	Hydromorphone	Oxycodone	Butorphanol	Propoxyphene	Alfentanil	Fentanyl	Anileridine	Buprenorphine	Hydrocodone	Diphenoxylate	Methadyl Acetate	Heroin	Ethylmorphine
SERPINB2	serpin peptidase inhibitor, clade B (ovalbumin), member 2	10	Urokinase	Tenecteplase
PTPRE	protein tyrosine phosphatase, receptor type, E	9	Alendronate
CFTR	cystic fibrosis transmembrane conductance regulator (ATP-binding cassette sub-family C, member 7)	9	Bumetanide	Glibenclamide
POLB	polymerase (DNA directed), beta	9	Cytarabine
ITGAL	integrin, alpha L (antigen CD11A (p180), lymphocyte function-associated antigen 1; alpha polypeptide)	9	Efalizumab	Antithymocyte globulin	Lovastatin
SELP	selectin P (granule membrane protein 140kDa, antigen CD62)	9	Heparin	Dalteparin	Nadroparin
CD3D	CD3d molecule, delta (CD3-TCR complex)	9	Muromonab
IMPDH2	IMP (inosine monophosphate) dehydrogenase 2	9	Mycophenolate mofetil	Mycophenolic acid
TBXA2R	thromboxane A2 receptor	9	Ridogrel
FLT3	fms-related tyrosine kinase 3	9	Sorafenib	Sunitinib
RARG	retinoic acid receptor, gamma	8	Adapalene	Acitretin	Alitretinoin	Tretinoin	Tazarotene
PIM1	pim-1 oncogene	8	Adenosine monophosphate																					Adenosine monophosphate
RYR1	ryanodine receptor 1 (skeletal)	8	Caffeine	Dantrolene	Suramin
TOP2B	topoisomerase (DNA) II beta 180kDa	8	Dexrazoxane	Daunorubicin
CP	ceruloplasmin (ferroxidase)	8	Drotrecogin alfa
PF4	platelet factor 4 (chemokine (C-X-C motif) ligand 4)	8	Drotrecogin alfa
MAP1A	microtubule-associated protein 1A	8	Estramustine
PLA2G4A	phospholipase A2, group IVA (cytosolic, calcium-dependent)	8	Fluticasone Propionate	Quinacrine
HLA-DRB1	major histocompatibility complex, class II, DR beta 1	8	Glatiramer Acetate
GSTK1	glutathione S-transferase kappa 1	8	Glutathione
LHCGR	luteinizing hormone/choriogonadotropin receptor	8	Goserelin	Menotropins	Lutropin alfa	Cetrorelix	Choriogonadotropin alfa	Buserelin
FTH1	ferritin, heavy polypeptide 1	8	Iron Dextran
LYZ	lysozyme (renal amyloidosis)	8	L-Aspartic Acid
TH	tyrosine hydroxylase	8	L-Phenylalanine	L-Tyrosine	Tetrahydrobiopterin	Metyrosine
LDLR	low density lipoprotein receptor (familial hypercholesterolemia)	8	Porfimer
PRG2	proteoglycan 2, bone marrow (natural killer cell activator, eosinophil granule major basic protein)	8	Sargramostim
FLT4	fms-related tyrosine kinase 4	8	Sorafenib	Sunitinib
CXCL12	chemokine (C-X-C motif) ligand 12 (stromal cell-derived factor 1)	8	Tinzaparin
S100A4	S100 calcium binding protein A4	8	Trifluoperazine
PRKAB1	protein kinase, AMP-activated, beta 1 non-catalytic subunit	7	Adenosine monophosphate	Metformin	Adenosine monophosphate
LIG3	ligase III, DNA, ATP-dependent	7	Bleomycin
ADORA1	adenosine A1 receptor	7	Caffeine	Theophylline	Adenosine	Dyphylline	Pentoxifylline	Gabapentin	Aminophylline	Oxtriphylline	Theobromine	Defibrotide
COL3A1	collagen, type III, alpha 1 (Ehlers-Danlos syndrome type IV, autosomal dominant)	7	Collagenase
IL2RA	interleukin 2 receptor, alpha	7	Denileukin diftitox	Aldesleukin	Basiliximab	Daclizumab
CNR1	cannabinoid receptor 1 (brain)	7	Dronabinol	Nabilone	Rimonabant	Dronabinol
LTA	lymphotoxin alpha (TNF superfamily, member 1)	7	Etanercept
PTGS2	prostaglandin-endoperoxide synthase 2 (prostaglandin G/H synthase and cyclooxygenase)	7	gamma-Homolinolenic acid	Icosapent	Aminosalicylic Acid	Mesalazine	Acetaminophen	Indomethacin	Nabumetone	Ketorolac	Tenoxicam	Lenalidomide	Celecoxib	Tolmetin	Piroxicam	Fenoprofen	Diclofenac	Sulindac	Flurbiprofen	Etodolac	Mefenamic acid	Naproxen	Sulfasalazine	Phenylbutazone	Meloxicam	Carprofen	Diflunisal	Suprofen	Salicyclic acid	Meclofenamic acid	Acetylsalicylic acid	Bromfenac	Oxaprozin	Ketoprofen	Balsalazide	Thalidomide	Ibuprofen	Lumiracoxib	Magnesium salicylate	Salicylate-sodium	Salsalate	Trisalicylate-choline	Ginseng	Antrafenine	Antipyrine	Tiaprofenic acid	Etoricoxib	Niflumic Acid	Lornoxicam
IL6	interleukin 6 (interferon, beta 2)	7	Ginseng
C4A	complement component 4A (Rodgers blood group)	7	Intravenous Immunoglobulin
C4B	complement component 4B (Childo blood group)	7	Intravenous Immunoglobulin
FTL	ferritin, light polypeptide	7	Iron Dextran
HBB	hemoglobin, beta	7	Iron Dextran
ASS1	argininosuccinate synthetase 1	7	L-Arginine	L-Aspartic Acid	L-Citrulline	Adenosine triphosphate	L-Arginine	L-Aspartic Acid	L-Citrulline	Adenosine triphosphate
POMC	proopiomelanocortin (adrenocorticotropin/ beta-lipotropin/ alpha-melanocyte stimulating hormone/ beta-melanocyte stimulating hormone/ beta-endorphin)	7	Loperamide
MMP13	matrix metallopeptidase 13 (collagenase 3)	7	Marimastat
IGF2R	insulin-like growth factor 2 receptor	7	Mecasermin
RORB	RAR-related orphan receptor B	7	Melatonin	Melatonin
BGLAP	bone gamma-carboxyglutamate (gla) protein (osteocalcin)	7	Menadione	Phytonadione	Gallium nitrate	Menadione
PREP	prolyl endopeptidase	7	Oxytocin
ADA	adenosine deaminase	7	Pentostatin	Dipyridamole
DHFR	dihydrofolate reductase	7	Pyrimethamine	Trimethoprim	Methotrexate	Pemetrexed	Proguanil	Trimetrexate
CALCR	calcitonin receptor	7	Salmon Calcitonin	Pramlintide
CSF2RA	colony stimulating factor 2 receptor, alpha, low-affinity (granulocyte-macrophage)	7	Sargramostim
IL3RA	interleukin 3 receptor, alpha (low affinity)	7	Sargramostim
P2RY2	purinergic receptor P2Y, G-protein coupled, 2	7	Suramin
NR1I2	nuclear receptor subfamily 1, group I, member 2	7	Vitamin E	Erlotinib	Estradiol	Ethinyl Estradiol	Rifampin	Rifaximin	Vitamin E
DRD3	dopamine receptor D3	7	Ziprasidone	Cabergoline	Ropinirole	Olanzapine	Clozapine	Sulpiride	Remoxipride	Pramipexole	Haloperidol	Lisuride	Apomorphine	Risperidone	Dopamine	Pimozide	Domperidone	Pergolide	Bromocriptine	Quetiapine	Levodopa	Aripiprazole	Chlorprothixene	Paliperidone	Yohimbine	Methotrimeprazine	Rotigotine Transdermal Patch	Amisulpride	Remoxipride	Pergolide
PRKAA1	protein kinase, AMP-activated, alpha 1 catalytic subunit	6	Adenosine monophosphate	Adenosine triphosphate	Phenformin	Adenosine monophosphate	Adenosine triphosphate	Phenformin
ADRBK2	adrenergic, beta, receptor kinase 2	6	Adenosine triphosphate	Adenosine triphosphate
PTPRS	protein tyrosine phosphatase, receptor type, S	6	Alendronate	Etidronic acid
LPA	lipoprotein, Lp(a)	6	Aminocaproic Acid
IL3	interleukin 3 (colony-stimulating factor, multiple)	6	Amlexanox
SERPINC1	serpin peptidase inhibitor, clade C (antithrombin), member 1	6	Ardeparin	Fondaparinux sodium	Heparin	Enoxaparin	Sulodexide	Dalteparin	Tinzaparin	Nadroparin	Ardeparin
HPRT1	hypoxanthine phosphoribosyltransferase 1 (Lesch-Nyhan syndrome)	6	Azathioprine	Mercaptopurine
EDNRB	endothelin receptor type B	6	Bosentan	Sitaxentan
SERPINB6	serpin peptidase inhibitor, clade B (ovalbumin), member 6	6	Drotrecogin alfa
MAP2	microtubule-associated protein 2	6	Estramustine
POR	P450 (cytochrome) oxidoreductase	6	Flavin-Adenine Dinucleotide
AMBP	alpha-1-microglobulin/bikunin precursor	6	Human Serum Albumin	Serum albumin iodonated
PLA2G2A	phospholipase A2, group IIA (platelets, synovial fluid)	6	Indomethacin	Diclofenac	Ginkgo biloba	Suramin	Ginkgo biloba
IDE	insulin-degrading enzyme	6	Insulin recombinant	Insulin, porcine	Bacitracin
IFNGR2	interferon gamma receptor 2 (interferon gamma transducer 1)	6	Interferon gamma-1b
KARS	lysyl-tRNA synthetase	6	L-Lysine	L-Lysine
ARG1	arginase, liver	6	L-Ornithine	L-Ornithine
MMP8	matrix metallopeptidase 8 (neutrophil collagenase)	6	Marimastat
PDE1A	phosphodiesterase 1A, calmodulin-dependent	6	Nicardipine	Felodipine	Bepridil
MS4A2	membrane-spanning 4-domains, subfamily A, member 2 (Fc fragment of IgE, high affinity I, receptor for; beta polypeptide)	6	Omalizumab
RAMP2	receptor (G protein-coupled) activity modifying protein 2	6	Pramlintide
RAMP3	receptor (G protein-coupled) activity modifying protein 3	6	Pramlintide
HMGCR	3-hydroxy-3-methylglutaryl-Coenzyme A reductase	6	Pravastatin	Lovastatin	Simvastatin	Atorvastatin	Fluvastatin	Rosuvastatin
MAT1A	methionine adenosyltransferase I, alpha	6	S-Adenosylmethionine
PDE6G	phosphodiesterase 6G, cGMP-specific, rod, gamma	6	Sildenafil	Vardenafil
MTHFD1	methylenetetrahydrofolate dehydrogenase (NADP+ dependent) 1, methenyltetrahydrofolate cyclohydrolase, formyltetrahydrofolate synthetase	6	Tetrahydrofolic acid
PTGIR	prostaglandin I2 (prostacyclin) receptor (IP)	6	Treprostinil	Iloprost	Dinoprost Tromethamine	Epoprostenol
ST14	suppression of tumorigenicity 14 (colon carcinoma)	6	Urokinase
MTAP	methylthioadenosine phosphorylase	5	Adenine
ACVRL1	activin A receptor type II-like 1	5	Adenosine triphosphate	Adenosine triphosphate
ADORA2A	adenosine A2a receptor	5	Caffeine	Theophylline	Mefloquine	Adenosine	Dyphylline	Pentoxifylline	Oxtriphylline	Theobromine	Defibrotide
CHRM3	cholinergic receptor, muscarinic 3	5	Cevimeline	Tramadol	Succinylcholine	Ziprasidone	Disopyramide	Amitriptyline	Ipratropium bromide	Olanzapine	Metixene	Clozapine	Trihexyphenidyl	Oxyphencyclimine	Procyclidine	Promazine	Hyoscyamine	Cyproheptadine	Imipramine	Methylscopolamine	Darifenacin			Anisotropine Methylbromide	Nortriptyline	Atropine	Nicardipine	Paroxetine	Homatropine Methylbromide	Diphemanil Methylsulfate	Scopolamine	Propiomazine	Cryptenamine	Tropicamide	Brompheniramine	Maprotiline	Tolterodine	Oxybutynin	Promethazine	Pilocarpine	Doxepin	Desipramine	Quetiapine	Mivacurium	Diphenidol	Aripiprazole	Chlorprothixene	Pancuronium	Pipecuronium
CD55	CD55 molecule, decay accelerating factor for complement (Cromer blood group)	5	Chloramphenicol
MTR	5-methyltetrahydrofolate-homocysteine methyltransferase	5	Cyanocobalamin	Tetrahydrofolic acid	L-Methionine	Hydroxocobalamin	Cyanocobalamin	Tetrahydrofolic acid	L-Methionine
CAMLG	calcium modulating ligand	5	Cyclosporine
KCNH2	potassium voltage-gated channel, subfamily H (eag-related), member 2	5	Dofetilide	Amsacrine	Ibutilide	Prazosin	Sotalol	Doxazosin	Cisapride	Astemizole	Verapamil	Thioridazine	Quinidine	Pimozide	Miconazole	Amiodarone	Carvedilol	Terazosin	Propafenone	Halofantrine	Sertindole			Cisapride	Astemizole	Sertindole
HTR1B	5-hydroxytryptamine (serotonin) receptor 1B	5	Eletriptan	Ziprasidone	Cabergoline	Ropinirole	Zolmitriptan	Dihydroergotamine	Olanzapine	Clozapine	Pramipexole	Propranolol	Lisuride	Sumatriptan	Ergotamine	Apomorphine	Ondansetron	Almotriptan	Naratriptan	Rizatriptan	Pindolol	Frovatriptan	Pergolide	Bromocriptine	Quetiapine	Aripiprazole	Yohimbine	Bopindolol	Pergolide
GFER	growth factor, augmenter of liver regeneration (ERV1 homolog, S. cerevisiae)	5	Flavin-Adenine Dinucleotide
CAT	catalase	5	Fomepizole
GSR	glutathione reductase	5	Glutathione	Carmustine	Flavin-Adenine Dinucleotide	Glutathione
GSTZ1	glutathione transferase zeta 1 (maleylacetoacetate isomerase)	5	Glutathione	Glutathione
ALDH2	aldehyde dehydrogenase 2 family (mitochondrial)	5	Guanidine	Disulfiram
GPT	glutamic-pyruvate transaminase (alanine aminotransferase)	5	L-Alanine	Phenelzine	L-Alanine
CA2	carbonic anhydrase II	5	Methyclothiazide	Topiramate	Bendroflumethiazide	Benzthiazide	Cyclothiazide	Methazolamide	Hydroflumethiazide	Acetazolamide	Dorzolamide	Chlorothiazide	Zonisamide	Hydrochlorothiazide	Trichlormethiazide	Ethinamate	Diazoxide	Dichlorphenamide	Brinzolamide	Quinethazone
FPR1	formyl peptide receptor 1	5	Nedocromil
RAMP1	receptor (G protein-coupled) activity modifying protein 1	5	Pramlintide
MS4A1	membrane-spanning 4-domains, subfamily A, member 1	5	Rituximab	Ibritumomab	Tositumomab
COMT	catechol-O-methyltransferase	5	S-Adenosylmethionine	Tolcapone	Entacapone	S-Adenosylmethionine	Tolcapone
CHRM2	cholinergic receptor, muscarinic 2	5	Succinylcholine	Ziprasidone	Disopyramide	Amitriptyline	Ipratropium bromide	Olanzapine	Metixene	Clozapine	Trihexyphenidyl	Oxyphencyclimine	Procyclidine	Ethopropazine	Carbachol	Promazine	Hyoscyamine	Cyproheptadine	Imipramine	Methylscopolamine	Gallamine Triethiodide	Darifenacin	Triflupromazine	Anisotropine Methylbromide	Nortriptyline	Atropine	Nicardipine	Paroxetine	Homatropine Methylbromide	Rocuronium	Scopolamine	Propiomazine	Cryptenamine	Dicyclomine	Tropicamide	Brompheniramine	Cocaine	Maprotiline	Bethanechol	Tolterodine	Oxybutynin	Promethazine	Pilocarpine	Doxacurium chloride	Doxepin	Flavoxate	Desipramine	Quetiapine	Mivacurium
CYP51A1	cytochrome P450, family 51, subfamily A, polypeptide 1	5	Terconazole	Clotrimazole	Voriconazole	Tioconazole	Econazole	Itraconazole	Posaconazole
PDE4A	phosphodiesterase 4A, cAMP-specific (phosphodiesterase E2 dunce homolog, Drosophila)	5	Theophylline	Dyphylline	Pentoxifylline	Enprofylline	Ketotifen	Dipyridamole	Iloprost	Oxtriphylline	Ibudilast	Drotaverine	Tofisopam
RBP1	retinol binding protein 1, cellular	5	Vitamin A	Acitretin	Vitamin A
ALOX5	arachidonate 5-lipoxygenase	5	Vitamin E	Masoprocol	Aminosalicylic Acid	Mesalazine	Montelukast	Diclofenac	Diethylcarbamazine	Zileuton	Sulfasalazine	Meclofenamic acid	Balsalazide	Minocycline	Leflunomide	Vitamin E
DRD1	dopamine receptor D1	5	Ziprasidone	Cabergoline	Ropinirole	Olanzapine	Methylergonovine	Clozapine	Phenylpropanolamine	Loxapine	Pramipexole	Promazine	Chlorpromazine	Haloperidol	Triflupromazine	Amoxapine	Lisuride	Fluphenazine	Thioridazine	Apomorphine	Trimipramine	Risperidone	Propiomazine	Fenoldopam	Minaprine	Perphenazine	Flupenthixol	Dopamine	Acetophenazine	Pergolide	Bromocriptine	Quetiapine	Levodopa	Aripiprazole	Chlorprothixene	Paliperidone	Methotrimeprazine	Propericiazine	Acepromazine	Pipotiazine	Thioproperazine	Thiothixene	Rotigotine Transdermal Patch	Phenylpropanolamine	Pergolide
MMP12	matrix metallopeptidase 12 (macrophage elastase)	4	Acetohydroxamic Acid	Marimastat
APRT	adenine phosphoribosyltransferase	4	Adenine
PDE4B	phosphodiesterase 4B, cAMP-specific (phosphodiesterase E4 dunce homolog, Drosophila)	4	Adenosine monophosphate	Caffeine	Theophylline	Dyphylline	Pentoxifylline	Enprofylline	Ketotifen	Iloprost	Papaverine	Theobromine	Amrinone	Ibudilast	Adenosine monophosphate
PYGL	phosphorylase, glycogen; liver (Hers disease, glycogen storage disease type VI)	4	Adenosine monophosphate
ABCB11	ATP-binding cassette, sub-family B (MDR/TAP), member 11	4	Adenosine triphosphate	Glibenclamide	Adenosine triphosphate
ABCC2	ATP-binding cassette, sub-family C (CFTR/MRP), member 2	4	Adenosine triphosphate	Sulfinpyrazone	Adenosine triphosphate
PTPN4	protein tyrosine phosphatase, non-receptor type 4 (megakaryocyte)	4	Alendronate
CYP11A1	cytochrome P450, family 11, subfamily A, polypeptide 1	4	Aminoglutethimide
CYP19A1	cytochrome P450, family 19, subfamily A, polypeptide 1	4	Aminoglutethimide	Testolactone	Exemestane	Letrozole	Anastrozole
PHYH	phytanoyl-CoA 2-hydroxylase	4	Antihemophilic Factor	Vitamin C	Vitamin C
CD1A	CD1a molecule	4	Antithymocyte globulin
EDNRA	endothelin receptor type A	4	Bosentan	Sitaxentan
PON1	paraoxonase 1	4	Cefazolin
NR1H4	nuclear receptor subfamily 1, group H, member 4	4	Chenodeoxycholic acid
PCYT1A	phosphate cytidylyltransferase 1, choline, alpha	4	Choline	Choline
RRM2B	ribonucleotide reductase M2 B (TP53 inducible)	4	Cladribine
HRH4	histamine receptor H4	4	Clozapine	Histamine Phosphate
MUT	methylmalonyl Coenzyme A mutase	4	Cyanocobalamin	Hydroxocobalamin	Cyanocobalamin
ACADM	acyl-Coenzyme A dehydrogenase, C-4 to C-12 straight chain	4	Flavin-Adenine Dinucleotide
DCK	deoxycytidine kinase	4	Fludarabine
PGD	phosphogluconate dehydrogenase	4	Gadopentetate dimeglumine	Dacarbazine	Ketotifen
IFNG	interferon, gamma	4	Glucosamine
HLA-DQB1	major histocompatibility complex, class II, DQ beta 1	4	Insulin, porcine
CACNA1C	calcium channel, voltage-dependent, L type, alpha 1C subunit	4	Isradipine	Ibutilide	Amlodipine	Nimodipine	Nisoldipine	Cinnarizine	Nicardipine	Magnesium Sulfate	Verapamil	Felodipine	Nitrendipine	Nifedipine	Nilvadipine	Drotaverine
ADSSL1	adenylosuccinate synthase like 1	4	L-Aspartic Acid
TAT	tyrosine aminotransferase	4	L-Phenylalanine	L-Tyrosine	L-Phenylalanine	L-Tyrosine
PPIG	peptidylprolyl isomerase G (cyclophilin G)	4	L-Proline	L-Proline
CHRNA4	cholinergic receptor, nicotinic, alpha 4	4	Nicotine	Butabarbital	Butalbital	Talbutal	Pentobarbital	Secobarbital	Thiopental	Galantamine	Primidone	Methylphenobarbital	Phenobarbital	Varenicline	Amobarbital	Aprobarbital	Butethal	Heptabarbital	Hexobarbital	Butabarbital	Butalbital	Talbutal	Amobarbital	Aprobarbital	Butethal
NEU1	sialidase 1 (lysosomal sialidase)	4	Oseltamivir
CYP17A1	cytochrome P450, family 17, subfamily A, polypeptide 1	4	Progesterone
TYMS	thymidylate synthetase	4	Raltitrexed	Floxuridine	Trifluridine	Trimethoprim	Gemcitabine	Fluorouracil	Pemetrexed	Leucovorin	Capecitabine
SCTR	secretin receptor	4	Secretin
SDHA	succinate dehydrogenase complex, subunit A, flavoprotein (Fp)	4	Succinic acid
CD80	CD80 molecule	3	Abatacept
XDH	xanthine dehydrogenase	3	Allopurinol	Flavin-Adenine Dinucleotide
TRPV1	transient receptor potential cation channel, subfamily V, member 1	3	Alpha-Linolenic Acid	Icosapent	Aspartame	Alpha-Linolenic Acid	Icosapent	Aspartame
CD86	CD86 molecule	3	Antithymocyte globulin	Abatacept
TACR1	tachykinin receptor 1	3	Aprepitant	Ketamine	Vapreotide
TYR	tyrosinase (oculocutaneous albinism IA)	3	Azelaic Acid	Monobenzone	Mimosine
PTGER1	prostaglandin E receptor 1 (subtype EP1), 42kDa	3	Bupivacaine	Carboprost Tromethamine	Alprostadil	Bimatoprost	Dinoprostone	Iloprost
CASR	calcium-sensing receptor (hypocalciuric hypercalcemia 1, severe neonatal hyperparathyroidism)	3	Cinacalcet
PDE4C	phosphodiesterase 4C, cAMP-specific (phosphodiesterase E1 dunce homolog, Drosophila)	3	Dyphylline	Ketotifen	Iloprost	Ibudilast
HTR1A	5-hydroxytryptamine (serotonin) receptor 1A	3	Eletriptan	Ziprasidone	Methysergide	Cabergoline	Ropinirole	Zolmitriptan	Amitriptyline	Olanzapine	Clozapine	Pramipexole	Chlorpromazine	Buspirone	Nortriptyline	Propranolol	Lisuride	Trazodone	Sumatriptan	Apomorphine	Trimipramine	Risperidone	Alprenolol	Ondansetron	Naratriptan	Pindolol	Ergoloid mesylate	Doxepin	Nefazodone	Pergolide	Bromocriptine	Quetiapine	Aripiprazole	Paliperidone	Yohimbine	Acepromazine	Alverine	Molindone	Pipotiazine	Thioproperazine	Rotigotine Transdermal Patch	Vilazodone	Bopindolol	Cinitapride	Nefazodone	Pergolide
ADRB1	adrenergic, beta-1-, receptor	3	Esmolol	Betaxolol	Isoetharine	Metoprolol	Atenolol	Norepinephrine	Timolol	Phenylpropanolamine	Sotalol	Carteolol	Propranolol	Labetalol	Bisoprolol	Epinephrine	Dobutamine	Pseudoephedrine	Alprenolol	Pindolol	Salbutamol	Isoproterenol	Arbutamine	Amiodarone	Carvedilol	Desipramine	Acebutolol	Nadolol	Levobunolol	Metipranolol	Fenoterol	Pirbuterol	Bevantolol	Practolol	Penbutolol	Ephedra	Clenbuterol	Oxprenolol	Nebivolol	Droxidopa	Bopindolol	Bupranolol	Ephedra	Phenylpropanolamine	Ephedra
ADH1C	alcohol dehydrogenase 1C (class I), gamma polypeptide	3	Ethanol	Fomepizole
CYB5R3	cytochrome b5 reductase 3	3	Flavin-Adenine Dinucleotide
CD33	CD33 molecule	3	Gemtuzumab ozogamicin
GPX1	glutathione peroxidase 1	3	Glutathione	Glutathione
PCSK1	proprotein convertase subtilisin/kexin type 1	3	Insulin recombinant	Insulin, porcine
HLA-DQA2	major histocompatibility complex, class II, DQ alpha 2	3	Insulin, porcine
KYNU	kynureninase (L-kynurenine hydrolase)	3	L-Alanine
ASL	argininosuccinate lyase	3	L-Arginine
ADSS	adenylosuccinate synthase	3	L-Aspartic Acid	L-Aspartic Acid
SLC22A4	solute carrier family 22 (organic cation/ergothioneine transporter), member 4	3	L-Carnitine
OTC	ornithine carbamoyltransferase	3	L-Ornithine	L-Citrulline
MMP17	matrix metallopeptidase 17 (membrane-inserted)	3	Marimastat
NQO1	NAD(P)H dehydrogenase, quinone 1	3	Menadione	Dicumarol	Flavin-Adenine Dinucleotide		Menadione
PDE1B	phosphodiesterase 1B, calmodulin-dependent	3	Nicardipine	Felodipine	Bepridil
CHRNB4	cholinergic receptor, nicotinic, beta 4	3	Nicotine	Galantamine	Pentolinium	Levomethadyl Acetate
PLA2G1B	phospholipase A2, group IB (pancreas)	3	Niflumic Acid
NPR1	natriuretic peptide receptor A/guanylate cyclase A (atrionatriuretic peptide receptor A)	3	Nitroprusside	Nitroglycerin	Isosorbide Dinitrate	Amyl Nitrite	Erythrityl Tetranitrate	Nesiritide
FCER1A	Fc fragment of IgE, high affinity I, receptor for; alpha polypeptide	3	Omalizumab	Benzylpenicilloyl Polylysine
OXT	oxytocin, prepro- (neurophysin I)	3	Oxytocin
CCKBR	cholecystokinin B receptor	3	Pentagastrin
NT5E	5'-nucleotidase, ecto (CD73)	3	Pentoxifylline
SCARB1	scavenger receptor class B, member 1	3	Phosphatidylserine	Phosphatidylserine
IL5	interleukin 5 (colony-stimulating factor, eosinophil)	3	Pranlukast
REN	renin	3	Remikiren	Aliskiren
ODC1	ornithine decarboxylase 1	3	Spermine
TPH1	tryptophan hydroxylase 1 (tryptophan 5-monooxygenase)	3	Tetrahydrobiopterin
FAAH	fatty acid amide hydrolase	3	Thiopental
OPRK1	opioid receptor, kappa 1	3	Tramadol	Morphine	Codeine	Amitriptyline	Hydromorphone	Mirtazapine	Meperidine	Oxycodone	Butorphanol	Propoxyphene	Pentazocine	Naltrexone	Sufentanil	Fentanyl	Menthol	Loperamide	Nalbuphine	Levorphanol	Remifentanil	Buprenorphine	Naloxone	Dezocine	Alvimopan	Heroin	Codeine	Hydromorphone	Oxycodone	Butorphanol	Propoxyphene	Fentanyl	Buprenorphine	Heroin
HSD3B1	hydroxy-delta-5-steroid dehydrogenase, 3 beta- and steroid delta-isomerase 1	3	Trilostane
HSD3B2	hydroxy-delta-5-steroid dehydrogenase, 3 beta- and steroid delta-isomerase 2	3	Trilostane
DRD4	dopamine receptor D4	3	Ziprasidone	Cabergoline	Ropinirole	Olanzapine	Clozapine	Remoxipride	Pramipexole	Promazine	Lisuride	Apomorphine	Risperidone	Propiomazine	Dopamine	Pergolide	Bromocriptine	Quetiapine	Levodopa	Aripiprazole	Paliperidone	Methotrimeprazine	Rotigotine Transdermal Patch	Remoxipride	Pergolide
GAA	glucosidase, alpha; acid (Pompe disease, glycogen storage disease type II)	2	Acarbose
ABCB1	ATP-binding cassette, sub-family B (MDR/TAP), member 1	2	Adenosine triphosphate	Roxithromycin	Voacamine	Adenosine triphosphate
PTGER2	prostaglandin E receptor 2 (subtype EP2), 53kDa	2	Alprostadil	Dinoprostone	Misoprostol
SLC6A3	solute carrier family 6 (neurotransmitter transporter, dopamine), member 3	2	Amphetamine	Phentermine	Benztropine	Venlafaxine	Methylphenidate	Duloxetine	Mazindol	Procaine	Trimipramine	Modafinil	Phenmetrazine	Pseudoephedrine	Benzphetamine	Cocaine	Diethylpropion	Dopamine	Sertraline	Sibutramine	Chlorpheniramine	Diphenylpyraline	Nefazodone	Bupropion	Chloroprocaine	Escitalopram	Lisdexamfetamine	Ephedra	Fencamfamine	Dextroamphetamine	Methamphetamine	Dexmethylphenidate	Ephedra	Amphetamine	Phentermine	Phenmetrazine	Benzphetamine	Cocaine	Diethylpropion	Sibutramine	Fencamfamine	Dextroamphetamine	Methamphetamine	Sibutramine	Nefazodone	Ephedra	Fencamfamine
ASGR2	asialoglycoprotein receptor 2	2	Antihemophilic Factor
CA9	carbonic anhydrase IX	2	Benzthiazide	Hydroflumethiazide	Zonisamide	Hydrochlorothiazide
PTGER3	prostaglandin E receptor 3 (subtype EP3)	2	Bimatoprost	Dinoprostone	Misoprostol
DDC	dopa decarboxylase (aromatic L-amino acid decarboxylase)	2	Carbidopa
FCGR3B	Fc fragment of IgG, low affinity IIIb, receptor (CD16b)	2	Cetuximab	Etanercept	Intravenous Immunoglobulin	Adalimumab	Abciximab	Gemtuzumab ozogamicin	Trastuzumab	Rituximab	Basiliximab	Muromonab	Ibritumomab	Tositumomab	Alemtuzumab	Alefacept	Efalizumab	Natalizumab	Palivizumab	Daclizumab	Bevacizumab
CRH	corticotropin releasing hormone	2	Corticotropin
MC2R	melanocortin 2 receptor (adrenocorticotropic hormone)	2	Cosyntropin	Corticotropin
CKB	creatine kinase, brain	2	Creatine	Creatine
CKM	creatine kinase, muscle	2	Creatine
MTHFR	5,10-methylenetetrahydrofolate reductase (NADPH)	2	Cyanocobalamin	Tetrahydrofolic acid	Cyanocobalamin	Tetrahydrofolic acid
NPY2R	neuropeptide Y receptor Y2	2	Cysteamine
SST	somatostatin	2	Cysteamine
AVPR1A	arginine vasopressin receptor 1A	2	Desmopressin	Vasopressin	Felypressin	Conivaptan	Terlipressin
HTR1D	5-hydroxytryptamine (serotonin) receptor 1D	2	Eletriptan	Ziprasidone	Cabergoline	Ropinirole	Zolmitriptan	Dihydroergotamine	Olanzapine	Clozapine	Pramipexole	Lisuride	Sumatriptan	Ergotamine	Apomorphine	Risperidone	Almotriptan	Naratriptan	Rizatriptan	Frovatriptan	Pergolide	Bromocriptine	Quetiapine	Aripiprazole	Paliperidone	Yohimbine	Pergolide
KCNA1	potassium voltage-gated channel, shaker-related subfamily, member 1 (episodic ataxia with myokymia)	2	Enflurane	Amitriptyline	Isoflurane	Methoxyflurane	Nifedipine	Desflurane	Sevoflurane
KCNMA1	potassium large conductance calcium-activated channel, subfamily M, alpha member 1	2	Enflurane	Chlorzoxazone	Bendroflumethiazide	Hydroflumethiazide	Hydrochlorothiazide	Cromoglicate	Miconazole	Diazoxide	Halothane
ACOX1	acyl-Coenzyme A oxidase 1, palmitoyl	2	Flavin-Adenine Dinucleotide
GGT1	gamma-glutamyltransferase 1	2	Glutathione	Glutathione
GSTA4	glutathione S-transferase A4	2	Glutathione	Glutathione
GSTM1	glutathione S-transferase M1	2	Glutathione
GLUD1	glutamate dehydrogenase 1	2	Hexachlorophene
GOT1	glutamic-oxaloacetic transaminase 1, soluble (aspartate aminotransferase 1)	2	L-Aspartic Acid	L-Cysteine
PADI4	peptidyl arginine deiminase, type IV	2	L-Citrulline
HARS	histidyl-tRNA synthetase	2	L-Histidine	L-Histidine
MMP10	matrix metallopeptidase 10 (stromelysin 2)	2	Marimastat
MMP16	matrix metallopeptidase 16 (membrane-inserted)	2	Marimastat
FDX1	ferredoxin 1	2	Mitotane
IMPDH1	IMP (inosine monophosphate) dehydrogenase 1	2	Mycophenolate mofetil	Ribavirin	Mycophenolic acid
B4GALT1	UDP-Gal:betaGlcNAc beta 1,4- galactosyltransferase, polypeptide 1	2	N-Acetyl-D-glucosamine	N-Acetyl-D-glucosamine
CHRNA3	cholinergic receptor, nicotinic, alpha 3	2	Nicotine	Galantamine	Pentolinium	Bupropion	Levomethadyl Acetate	Varenicline
CHRNA7	cholinergic receptor, nicotinic, alpha 7	2	Nicotine	Butabarbital	Butalbital	Talbutal	Pentobarbital	Secobarbital	Thiopental	Galantamine	Primidone	Methylphenobarbital	Phenobarbital	Varenicline	Amobarbital	Aprobarbital	Butethal	Heptabarbital	Hexobarbital	Butabarbital	Butalbital	Talbutal	Amobarbital	Aprobarbital	Butethal
CACNB3	calcium channel, voltage-dependent, beta 3 subunit	2	Nimodipine	Verapamil
CACNB4	calcium channel, voltage-dependent, beta 4 subunit	2	Nimodipine	Verapamil
S100A12	S100 calcium binding protein A12	2	Olopatadine	Amlexanox
S100A13	S100 calcium binding protein A13	2	Olopatadine	Amlexanox
IL11RA	interleukin 11 receptor, alpha	2	Oprelvekin
TRDMT1	tRNA aspartic acid methyltransferase 1	2	Pentamidine
CACNA1A	calcium channel, voltage-dependent, P/Q type, alpha 1A subunit	2	Pregabalin	Verapamil	Loperamide	Bepridil	Pregabalin
PLA2G6	phospholipase A2, group VI (cytosolic, calcium-independent)	2	Quinacrine
ACE	angiotensin I converting enzyme (peptidyl-dipeptidase A) 1	2	Ramipril	Fosinopril	Trandolapril	Benazepril	Enalapril	Candoxatril	Moexipril	Lisinopril	Perindopril	Quinapril	Rescinnamine	Captopril	Cilazapril	Spirapril
ENPP1	ectonucleotide pyrophosphatase/phosphodiesterase 1	2	Ribavirin	Amifostine
RFK	riboflavin kinase	2	Riboflavin
TBXAS1	thromboxane A synthase 1 (platelet, cytochrome P450, family 5, subfamily A)	2	Ridogrel
GNMT	glycine N-methyltransferase	2	S-Adenosylmethionine	Glycine
PDE5A	phosphodiesterase 5A, cGMP-specific	2	Sildenafil	Theophylline	Pentoxifylline	Tadalafil	Vardenafil	Dipyridamole	Udenafil
ADORA2B	adenosine A2b receptor	2	Theophylline	Adenosine	Enprofylline	Defibrotide
SCNN1A	sodium channel, nonvoltage-gated 1 alpha	2	Triamterene	Amiloride
EGLN1	egl nine homolog 1 (C. elegans)	2	Vitamin C
DGKA	diacylglycerol kinase, alpha 80kDa	2	Vitamin E
HTR3A	5-hydroxytryptamine (serotonin) receptor 3A	2	Ziprasidone	Olanzapine	Clozapine	Mirtazapine	Palonosetron	Cisapride	Procaine	Rocuronium	Dolasetron	Granisetron	Ondansetron	Alosetron	Memantine	Chloroprocaine	Tubocurarine	Quetiapine	Aripiprazole	Cisapride	Alosetron
ADK	adenosine kinase	1	Adenosine monophosphate	Ribavirin	Adenosine monophosphate
AMHR2	anti-Mullerian hormone receptor, type II	1	Adenosine triphosphate	Adenosine triphosphate
FADS1	fatty acid desaturase 1	1	Alpha-Linolenic Acid	Icosapent	Alpha-Linolenic Acid	Icosapent
ABP1	amiloride binding protein 1 (amine oxidase (copper-containing))	1	Amiloride
HNMT	histamine N-methyltransferase	1	Amodiaquine
LMAN1	lectin, mannose-binding, 1	1	Antihemophilic Factor
KLK1	kallikrein 1	1	Aprotinin	Aprotinin
PRDX5	peroxiredoxin 5	1	Auranofin
CA12	carbonic anhydrase XII	1	Benzthiazide	Hydroflumethiazide	Zonisamide	Hydrochlorothiazide
HRH1	histamine receptor H1	1	Benztropine	Ziprasidone	Clemastine	Amitriptyline	Olanzapine	Cetirizine	Buclizine	Clozapine	Doxylamine	Mirtazapine	Dexbrompheniramine	Promazine	Triprolidine	Cyproheptadine	Loratadine	Imipramine	Nortriptyline	Hydroxyzine	Cinnarizine	Astemizole	Trazodone	Histamine Phosphate	Azatadine	Trimipramine	Risperidone	Meclizine	Carbinoxamine	Epinastine	Olopatadine	Propiomazine	Tripelennamine	Tolazoline	Brompheniramine	Methdilazine	Ketotifen	Maprotiline	Fexofenadine	Desloratadine	Azelastine	Dimenhydrinate	Promethazine	Mequitazine	Diphenhydramine	Emedastine	Levocabastine	Chlorpheniramine	Doxepin
TPO	thyroid peroxidase	1	Carbimazole	Dextrothyroxine	Propylthiouracil	Methimazole
MPO	myeloperoxidase	1	Cefdinir	Melatonin	Melatonin
CHRM1	cholinergic receptor, muscarinic 1	1	Cevimeline	Succinylcholine	Trospium	Oxyphenonium	Benztropine	Ziprasidone	Disopyramide	Amitriptyline	Ipratropium bromide	Olanzapine	Metixene	Buclizine	Clozapine	Doxylamine	Trihexyphenidyl	Oxyphencyclimine	Procyclidine	Ethopropazine	Carbachol	Promazine	Hyoscyamine	Cyproheptadine	Imipramine	Methylscopolamine	Darifenacin	Triflupromazine	Anisotropine Methylbromide	Nortriptyline	Amoxapine	Atropine	Nicardipine	Pirenzepine	Paroxetine	Homatropine Methylbromide	Scopolamine	Clidinium	Propiomazine	Propantheline	Cryptenamine	Dicyclomine	Minaprine	Tropicamide	Biperiden	Brompheniramine	Flupenthixol	Cocaine	Maprotiline
KCNN4	potassium intermediate/small conductance calcium-activated channel, subfamily N, member 4	1	Clotrimazole	Quinine	Miconazole	Halothane
PDE10A	phosphodiesterase 10A	1	Dipyridamole	Papaverine	Tofisopam	Triflusal
CNR2	cannabinoid receptor 2 (macrophage)	1	Dronabinol	Nabilone	Dronabinol
PROCR	protein C receptor, endothelial (EPCR)	1	Drotrecogin alfa
SLC6A4	solute carrier family 6 (neurotransmitter transporter, serotonin), member 4	1	Fluvoxamine	Phentermine	Tramadol	Citalopram	Venlafaxine	Atomoxetine	Amitriptyline	Protriptyline	Methylphenidate	Imipramine	Fluoxetine	Duloxetine	Dextromethorphan	Nortriptyline	Amoxapine	Mazindol	Trazodone	Verapamil	Paroxetine	Trimipramine	Minaprine	Pseudoephedrine	Cocaine	Sertraline	Sibutramine	Chlorpheniramine	Doxepin	Nefazodone	Desipramine	Escitalopram	Dexfenfluramine	Clomipramine	Ephedra	Methamphetamine	Milnacipran	Mianserin	Vilazodone	Desvenlafaxine	Dexmethylphenidate	Ephedra	Phentermine	Cocaine	Sibutramine	Dexfenfluramine	Methamphetamine	Sibutramine	Nefazodone
GSTM3	glutathione S-transferase M3 (brain)	1	Glutathione	Glutathione
GARS	glycyl-tRNA synthetase	1	Glycine	Glycine
SOAT2	sterol O-acyltransferase 2	1	Hesperetin
ARG2	arginase, type II	1	L-Arginine	L-Ornithine	L-Arginine	L-Ornithine
CARS	cysteinyl-tRNA synthetase	1	L-Cysteine	L-Cysteine
SLC7A11	solute carrier family 7, (cationic amino acid transporter, y+ system) member 11	1	L-Cystine	Riluzole	Sulfasalazine	L-Cystine
SLC7A9	solute carrier family 7 (cationic amino acid transporter, y+ system), member 9	1	L-Cystine	L-Cystine
DHODH	dihydroorotate dehydrogenase	1	Leflunomide	Atovaquone
TSPO	translocator protein (18kDa)	1	Lorazepam	Temazepam	Eszopiclone	Alprazolam	Clorazepate	Diazepam	Triazolam	Zaleplon	Clonazepam	Chlormezanone	Zopiclone	Flunitrazepam	Ketazolam	Alprazolam	Clorazepate	Diazepam	Triazolam	Zaleplon	Clonazepam	Flunitrazepam	Triazolam	Chlormezanone
PPIC	peptidylprolyl isomerase C (cyclophilin C)	1	L-Proline	L-Proline
WARS	tryptophanyl-tRNA synthetase	1	L-Tryptophan
CLCN2	chloride channel 2	1	Lubiprostone
MMP11	matrix metallopeptidase 11 (stromelysin 3)	1	Marimastat
MMP19	matrix metallopeptidase 19	1	Marimastat
NQO2	NAD(P)H dehydrogenase, quinone 2	1	Menadione	Melatonin	Primaquine	Flavin-Adenine Dinucleotide	Menadione	Melatonin
PTGDR	prostaglandin D2 receptor (DP)	1	Nedocromil
NPR3	natriuretic peptide receptor C/guanylate cyclase C (atrionatriuretic peptide receptor C)	1	Nesiritide
CHRNB2	cholinergic receptor, nicotinic, beta 2 (neuronal)	1	Nicotine	Galantamine
AOC3	amine oxidase, copper containing 3 (vascular adhesion protein 1)	1	Phenelzine	Hydralazine
CBS	cystathionine-beta-synthase	1	S-Adenosylmethionine	L-Serine	L-Cysteine	Pyridoxine	S-Adenosylmethionine	L-Serine	L-Cysteine	Pyridoxine
AMT	aminomethyltransferase	1	Tetrahydrofolic acid	Tetrahydrofolic acid
MTHFD2	methylenetetrahydrofolate dehydrogenase (NADP+ dependent) 2, methenyltetrahydrofolate cyclohydrolase	1	Tetrahydrofolic acid	Tetrahydrofolic acid
HTR2C	5-hydroxytryptamine (serotonin) receptor 2C	1	Tramadol	Ziprasidone	Methysergide	Cabergoline	Ropinirole	Olanzapine	Clozapine	Mirtazapine	Loxapine	Pramipexole	Promazine	Cyproheptadine	Lisuride	Trazodone	Apomorphine	Risperidone	Propiomazine	Minaprine	Doxepin	Nefazodone	Pergolide	Dexfenfluramine	Bromocriptine	Quetiapine	Aripiprazole	Chlorprothixene	Clomipramine	Paliperidone	Yohimbine	Methotrimeprazine	Sertindole	Mianserin	Dexfenfluramine	Nefazodone	Pergolide	Dexfenfluramine	Sertindole
DHRS4	dehydrogenase/reductase (SDR family) member 4	1	Vitamin A
RBP3	retinol binding protein 3, interstitial	1	Vitamin A
RLBP1	retinaldehyde binding protein 1	1	Vitamin A
EGLN2	egl nine homolog 2 (C. elegans)	1	Vitamin C
EGLN3	egl nine homolog 3 (C. elegans)	1	Vitamin C
P4HA1	procollagen-proline, 2-oxoglutarate 4-dioxygenase (proline 4-hydroxylase), alpha polypeptide I	1	Vitamin C	Succinic acid	L-Proline	Hydralazine	Vitamin C	Succinic acid	L-Proline
SEC14L2	SEC14-like 2 (S. cerevisiae)	1	Vitamin E
CA6	carbonic anhydrase VI	1	Zonisamide
[truncated: 27 more columns]
